# Supplementary material for: 4-Bromo-N,N′-di­phenyl­benzimidamide N′-oxide
Source: IUCrdata. 2024 Oct 8;9(Pt 10):x240968. doi: 10.1107/S2414314624009684 (PMC11660173; doi:10.1107/S2414314624009684)
Supplement: Supplementary file 1 [file x-09-x240968-sup1.cif]

##############################################################################
#                                                                            #
# This CIF contains the data for a data article accepted for                 #
# publication in IUCrData. It conforms to the requirements of                #
# Notes for Authors for IUCrData, and has been                               #
# peer reviewed under the auspices of IUCrData.                              #
#                                                                            #
# Full details of the Crystallographic Information File format               #
# are given in the paper "The Crystallographic Information File (CIF):       #
# a New Standard Archive File for Crystallography" by S. R. Hall, F. H.      #
# Allen and I. D. Brown [Acta Cryst. (1991), A47, 655-685].                  #
#                                                                            #
# The current version of the core CIF dictionary is obtainable from          #
# ftp://ftp.iucr.org/pub/cif_core.dic.                                       #
#                                                                            #
# Software is freely available for graphical display of the structure(s)     #
# in this CIF. For information consult the CIF software page                 #
# http://www.iucr.org/resources/cif/software.                                #
#                                                                            #
# This file may be used for bona fide research purposes within the           #
# scientific community so long as proper attribution is given to the data    # 
# article from which it was obtained.                                        #
#                                                                            #
##############################################################################
data_I
_audit_creation_method
;
FinalCif V132 by Daniel Kratzert, Freiburg 2024,
https://dkratzert.de/finalcif.html
;
_journal_date_recd_electronic     2024-09-27
_journal_date_accepted     2024-10-01
_journal_name_full     'IUCrData'
_journal_year     2024
_journal_volume     9
_journal_issue      1
_journal_page_first     0
_journal_page_last     0
_journal_paper_category     HO
_journal_paper_doi     10.1107/S2414314624009684
_journal_coeditor_code     HB4487
_publ_contact_author_name     'Thierry Maris'
_publ_contact_author_address
;
D\'epartement de Chimie, Universit\'e de Montr\'eal, Complexe des sciences, 1375
Avenue Th\'er\`ese-Lavoie-Roux, Montr\'eal, Qu\'ebec H2V 0B3,
Canada
;
_publ_contact_author_email     'thierry.maris@umontreal.ca'
_publ_contact_author_phone     '+1 514-343-6111 ext 3937'
_publ_section_title
;
4-Bromo-<i>N</i>,<i>N</i>'-diphenylbenzimidamide <i>N</i>'-oxide
;
_publ_section_title_footnote     .
loop_
    _publ_author_name
    _publ_author_footnote
    _publ_author_address
    'Saha, Arindam' .
;
D\'epartement de Chimie, Universit\'e de Montr\'eal, Complexe des sciences, 1375
Avenue Th\'er\`ese-Lavoie-Roux, Montr\'eal, Qu\'ebec H2V 0B3,
Canada
;
    'Chartrand, Daniel' .
;
D\'epartement de Chimie, Universit\'e de Montr\'eal, Complexe des sciences, 1375
Avenue Th\'er\`ese-Lavoie-Roux, Montr\'eal, Qu\'ebec H2V 0B3,
Canada
;
    'Cibian, Mihaela' .
;
D\'epartement de biochimie, chimie, physique et science forensique,
Universit\'e du Qu\'ebec \`a Trois-Rivi\`eres. 3351, boul. des Forges,
CP 500,
Trois-Rivi\`eres, Qu\'ebec
G9A 5H7,
Canada
;
    'Maris, Thierry' .
;
D\'epartement de Chimie, Universit\'e de Montr\'eal, Complexe des sciences, 1375
Avenue Th\'er\`ese-Lavoie-Roux, Montr\'eal, Qu\'ebec H2V 0B3,
Canada
;
    'Hanan, Garry S.' .
;
D\'epartement de Chimie, Universit\'e de Montr\'eal, Complexe des sciences, 1375
Avenue Th\'er\`ese-Lavoie-Roux, Montr\'eal, Qu\'ebec H2V 0B3,
Canada
;
_publ_section_synopsis
;
Bright-yellow single crystals of the title compound were synthesized as part of
a project that explores the formation of earth-abundant transition-metal
complexes of amidine oxides (AMOXs), to study their photophysical and redox
properties. The HNCNO moiety of the compound shows double=bond delocalization
over the N---C---N part, evident from the similar N---C bond distances.
;
_chemical_name_systematic
;
4-Bromo-<i>N</i>,<i>N</i>'-diphenylbenzimidamide <i>N</i>'-oxide
;
_chemical_name_common     ?
_chemical_formula_moiety     'C19 H15 Br N2 O'
_chemical_formula_sum     'C19 H15 Br N2 O'
_chemical_formula_iupac     'C19 H15 Br N2 O'
_chemical_formula_weight     367.24
_chemical_melting_point     ?
_chemical_absolute_configuration     ad
_space_group_crystal_system     orthorhombic
_space_group_name_H-M_alt     'P n a 21'
_space_group_name_Hall     'P 2c -2n'
loop_
    _space_group_symop_operation_xyz
    'x, y, z'
    '-x, -y, z+1/2'
    'x+1/2, -y+1/2, z'
    '-x+1/2, y+1/2, z+1/2'
_cell_length_a     17.7036(16)
_cell_length_b     5.8468(6)
_cell_length_c     31.418(3)
_cell_angle_alpha     90
_cell_angle_beta     90
_cell_angle_gamma     90
_cell_volume     3252.0(5)
_cell_formula_units_Z     8
_cell_measurement_reflns_used     9781
_cell_measurement_theta_min     4.516
_cell_measurement_theta_max     54.356
_cell_measurement_temperature     150
loop_
    _twin_individual_id
    _twin_individual_mass_fraction_refined
    1 0.77(6)
    2 0.23(6)
_exptl_crystal_description     needle
_exptl_crystal_colour     'clear light colourless'
_exptl_crystal_size_max     0.19
_exptl_crystal_size_mid     0.03
_exptl_crystal_size_min     0.03
_exptl_crystal_density_diffrn     1.500
_exptl_crystal_density_meas     ?
_exptl_crystal_density_method     ?
_exptl_crystal_F_000     1488
_exptl_absorpt_coefficient_mu     2.300
_exptl_absorpt_correction_type     multi-scan
_exptl_absorpt_process_details
;
(SADABS; Krause <i>et al.</i>,  2015)
;
_exptl_absorpt_correction_T_min     0.0787
_exptl_absorpt_correction_T_max     0.2006
_exptl_special_details
;
X-ray crystallographic data for I were collected from a single crystal
sample, which was mounted on a loop fiber. Data were collected using
a Bruker Venture diffractometer equipped with a Photon III CMOS Detector,
a Helios MX optics and a Kappa goniometer. The crystal-to-detector distance
was 4.0 cm, and the data collection was carried out in 1024 x 1024 pixel mode.
;
_diffrn_ambient_temperature     150
_diffrn_source     'Metal Jet'
_diffrn_source_power     0.1993706
_diffrn_source_voltage     69.71
_diffrn_source_current     2.86
_diffrn_radiation_type     'Ga K\a'
_diffrn_radiation_wavelength     1.34139
_diffrn_radiation_monochromator     'Helios MX Mirror Optics'
_diffrn_measurement_device_type     'Bruker Venture Metaljet'
_diffrn_measurement_device     'k-geometry diffractometer'
_diffrn_measurement_method     '\w and \f scans'
_diffrn_detector     'CMOS Area detector'
_diffrn_measurement_specimen_support     ?
_diffrn_detector_area_resol_mean     10.42
_diffrn_reflns_number     100504
_diffrn_reflns_av_R_equivalents     0.0897
_diffrn_reflns_av_unetI/netI     0.0368
_diffrn_reflns_theta_min     2.447
_diffrn_reflns_theta_max     54.905
_diffrn_reflns_theta_full     53.594
_diffrn_measured_fraction_theta_max     0.995
_diffrn_measured_fraction_theta_full     1.000
_diffrn_reflns_limit_h_min     -21
_diffrn_reflns_limit_h_max     21
_diffrn_reflns_limit_k_min     -6
_diffrn_reflns_limit_k_max     7
_diffrn_reflns_limit_l_min     -38
_diffrn_reflns_limit_l_max     37
_diffrn_radiation_probe     x-ray
_refine_special_details
;
 Refined as a 2-component inversion twin.
Hydrogen atoms attached to nitrogen were first located from
Fourier difference map then refined using the equivalent calculated positions.
The C-bound H atoms were geometrically placed and refined as riding atoms.
;
_reflns_number_total     6071
_reflns_number_gt     4793
_reflns_threshold_expression     'I > 2\s(I)'
_refine_ls_structure_factor_coef     Fsqd
_refine_ls_matrix_type     full
_refine_ls_R_factor_all     0.0780
_refine_ls_R_factor_gt     0.0550
_refine_ls_wR_factor_gt     0.1396
_refine_ls_wR_factor_ref     0.1581
_refine_ls_goodness_of_fit_ref     1.071
_refine_ls_restrained_S_all     1.071
_refine_ls_number_reflns     6071
_refine_ls_number_parameters     416
_refine_ls_number_restraints     1
_refine_ls_hydrogen_treatment     constr
_refine_ls_weighting_scheme     calc
_refine_ls_weighting_details
              'w=1/[\s^2^(Fo^2^)+(0.0728P)^2^+6.1028P] where P=(Fo^2^+2Fc^2^)/3'
_atom_sites_solution_hydrogens     geom
_atom_sites_solution_primary     dual
_atom_sites_solution_secondary     ?
_refine_ls_shift/su_max     0.000
_refine_ls_shift/su_mean     0.000
_refine_diff_density_max     1.125
_refine_diff_density_min     -0.642
_refine_ls_extinction_method     none
_refine_ls_extinction_coef     .
_refine_ls_abs_structure_details
;
 Refined as an inversion twin.
;
_refine_ls_abs_structure_Flack     0.23(6)
loop_
    _atom_type_symbol
    _atom_type_description
    _atom_type_scat_dispersion_real
    _atom_type_scat_dispersion_imag
    _atom_type_scat_source
    'C' 'C' 0.0137 0.0067
                         'International Tables Vol C Tables 4.2.6.8 and 6.1.1.4'
    'H' 'H' 0.0000 0.0000
                         'International Tables Vol C Tables 4.2.6.8 and 6.1.1.4'
    'Br' 'Br' -0.9338 1.0006
                         'International Tables Vol C Tables 4.2.6.8 and 6.1.1.4'
    'N' 'N' 0.0241 0.0134
                         'International Tables Vol C Tables 4.2.6.8 and 6.1.1.4'
    'O' 'O' 0.0389 0.0241
                         'International Tables Vol C Tables 4.2.6.8 and 6.1.1.4'
_computing_data_collection
;
APEX4 (Bruker, 2022)
;
_computing_cell_refinement
;
SAINT V8.40B (Bruker, 2020)
;
_computing_data_reduction
;
SAINT V8.40B (Bruker, 2020)
;
_computing_structure_solution
;
<i>SHELXT</i>  (Sheldrick, 2015a)
;
_computing_structure_refinement
;
SHELXL  (Sheldrick, 2015b)
;
_computing_molecular_graphics
;
Olex2 1.3 (Dolomanov <i>et al.</i>,  2009)
;
_computing_publication_material
;
Olex2 1.3 (Dolomanov <i>et al.</i>,  2009), <i>FinalCIF</i> (Kratzert,
2024) and
PublCIF
(Westrip, 2010)
;
loop_
    _atom_site_type_symbol
    _atom_site_label
    _atom_site_fract_x
    _atom_site_fract_y
    _atom_site_fract_z
    _atom_site_U_iso_or_equiv
    _atom_site_adp_type
    _atom_site_calc_flag
    _atom_site_occupancy
    _atom_site_disorder_assembly
    _atom_site_disorder_group
    Br Br1A 0.61038(7) 0.6881(3) 0.25148(3) 0.0760(4) Uani d 1 . .
    O O1A 0.4180(4) 0.7299(11) 0.4878(2) 0.0500(18) Uani d 1 . .
    N N1A 0.4538(4) 0.7506(11) 0.4507(3) 0.0344(17) Uani d 1 . .
    C C1A 0.4319(4) 0.6209(13) 0.4185(3) 0.0351(18) Uani d 1 . .
    N N2A 0.3778(4) 0.4681(13) 0.4271(2) 0.0417(17) Uani d 1 . .
    H H2A 0.363970 0.461329 0.453973 0.050 Uiso calc 1 . .
    C C3A 0.4695(4) 0.6315(15) 0.3761(3) 0.0369(18) Uani d 1 . .
    C C4A 0.5143(5) 0.4453(15) 0.3630(3) 0.0402(19) Uani d 1 . .
    H H4A 0.516330 0.310580 0.379883 0.048 Uiso calc 1 . .
    C C5A 0.5558(5) 0.4585(18) 0.3253(3) 0.047(2) Uani d 1 . .
    H H5A 0.586546 0.334943 0.315994 0.057 Uiso calc 1 . .
    C C6A 0.5504(6) 0.6599(19) 0.3018(3) 0.051(2) Uani d 1 . .
    C C7A 0.5056(6) 0.8449(17) 0.3136(3) 0.047(2) Uani d 1 . .
    H H7A 0.503148 0.978161 0.296394 0.057 Uiso calc 1 . .
    C C8A 0.4644(5) 0.8303(17) 0.3516(3) 0.043(2) Uani d 1 . .
    H H8A 0.433335 0.953821 0.360476 0.051 Uiso calc 1 . .
    C C9A 0.5134(5) 0.9239(15) 0.4500(3) 0.0396(19) Uani d 1 . .
    C C10A 0.4990(5) 1.1212(15) 0.4729(3) 0.0380(19) Uani d 1 . .
    H H10A 0.451900 1.142036 0.486832 0.046 Uiso calc 1 . .
    C C11A 0.5530(5) 1.2838(15) 0.4752(3) 0.040(2) Uani d 1 . .
    H H11A 0.543730 1.417141 0.491620 0.048 Uiso calc 1 . .
    C C12A 0.6217(5) 1.2623(15) 0.4542(4) 0.042(2) Uani d 1 . .
    H H12A 0.658205 1.381271 0.455257 0.051 Uiso calc 1 . .
    C C13A 0.6354(5) 1.0632(17) 0.4319(3) 0.048(2) Uani d 1 . .
    H H13A 0.682490 1.045000 0.417789 0.057 Uiso calc 1 . .
    C C14A 0.5821(5) 0.8882(14) 0.4296(3) 0.0409(19) Uani d 1 . .
    H H14A 0.592282 0.750290 0.414638 0.049 Uiso calc 1 . .
    C C15A 0.3389(5) 0.3147(16) 0.3995(3) 0.041(2) Uani d 1 . .
    C C16A 0.3139(5) 0.1128(15) 0.4159(3) 0.044(2) Uani d 1 . .
    H H16A 0.323975 0.076505 0.444787 0.053 Uiso calc 1 . .
    C C17A 0.2739(5) -0.0410(16) 0.3908(3) 0.047(2) Uani d 1 . .
    H H17A 0.256372 -0.180680 0.402644 0.056 Uiso calc 1 . .
    C C18A 0.2594(5) 0.0097(19) 0.3481(3) 0.052(3) Uani d 1 . .
    H H18A 0.233473 -0.096676 0.330491 0.062 Uiso calc 1 . .
    C C19A 0.2838(6) 0.2216(18) 0.3316(4) 0.051(3) Uani d 1 . .
    H H19A 0.272754 0.260575 0.302911 0.061 Uiso calc 1 . .
    C C20A 0.3238(5) 0.3733(16) 0.3568(3) 0.045(2) Uani d 1 . .
    H H20A 0.340832 0.514948 0.345548 0.055 Uiso calc 1 . .
    C C1B 0.3236(4) 0.3768(15) 0.5820(3) 0.0370(18) Uani d 1 . .
    Br Br1B 0.14367(7) 0.2681(2) 0.74742(3) 0.0701(4) Uani d 1 . .
    N N1B 0.3017(4) 0.2490(11) 0.5494(3) 0.0336(17) Uani d 1 . .
    O O1B 0.3366(4) 0.2703(11) 0.5123(2) 0.0478(17) Uani d 1 . .
    N N2B 0.3789(4) 0.5326(12) 0.5731(2) 0.0417(17) Uani d 1 . .
    H H2B 0.393219 0.539951 0.546301 0.050 Uiso calc 1 . .
    C C3B 0.2863(5) 0.3580(16) 0.6241(3) 0.0387(19) Uani d 1 . .
    C C4B 0.2924(5) 0.1630(16) 0.6482(3) 0.0391(19) Uani d 1 . .
    H H4B 0.325401 0.044035 0.639406 0.047 Uiso calc 1 . .
    C C5B 0.2506(5) 0.1381(18) 0.6856(3) 0.048(2) Uani d 1 . .
    H H5B 0.254569 0.001873 0.701917 0.058 Uiso calc 1 . .
    C C6B 0.2046(6) 0.3074(19) 0.6984(3) 0.048(2) Uani d 1 . .
    C C7B 0.1990(5) 0.5162(18) 0.6760(3) 0.050(2) Uani d 1 . .
    H H7B 0.167883 0.637004 0.686058 0.060 Uiso calc 1 . .
    C C8B 0.2411(5) 0.5390(16) 0.6382(3) 0.041(2) Uani d 1 . .
    H H8B 0.238858 0.677153 0.622357 0.049 Uiso calc 1 . .
    C C9B 0.2439(5) 0.0776(15) 0.5503(3) 0.0393(19) Uani d 1 . .
    C C10B 0.2578(5) -0.1214(15) 0.5272(3) 0.040(2) Uani d 1 . .
    H H10B 0.304907 -0.142167 0.513284 0.049 Uiso calc 1 . .
    C C11B 0.2031(6) -0.2875(16) 0.5248(3) 0.042(2) Uani d 1 . .
    H H11B 0.212594 -0.422652 0.508851 0.051 Uiso calc 1 . .
    C C12B 0.1340(5) -0.2606(14) 0.5453(4) 0.041(2) Uani d 1 . .
    H H12B 0.096363 -0.376087 0.543340 0.049 Uiso calc 1 . .
    C C13B 0.1207(5) -0.0633(17) 0.5685(3) 0.042(2) Uani d 1 . .
    H H13B 0.074096 -0.045649 0.583136 0.051 Uiso calc 1 . .
    C C14B 0.1746(5) 0.1094(15) 0.5707(3) 0.0401(19) Uani d 1 . .
    H H14B 0.164413 0.246787 0.585759 0.048 Uiso calc 1 . .
    C C15B 0.4160(5) 0.6836(15) 0.6013(3) 0.040(2) Uani d 1 . .
    C C16B 0.4421(4) 0.8874(15) 0.5840(3) 0.041(2) Uani d 1 . .
    H H16B 0.433158 0.921877 0.554880 0.050 Uiso calc 1 . .
    C C17B 0.4814(5) 1.0404(17) 0.6097(3) 0.049(2) Uani d 1 . .
    H H17B 0.498950 1.180375 0.597936 0.059 Uiso calc 1 . .
    C C18B 0.4953(5) 0.9913(18) 0.6523(4) 0.054(3) Uani d 1 . .
    H H18B 0.521577 1.097190 0.669808 0.065 Uiso calc 1 . .
    C C19B 0.4695(6) 0.7814(18) 0.6691(5) 0.053(3) Uani d 1 . .
    H H19B 0.479286 0.744164 0.698056 0.063 Uiso calc 1 . .
    C C20B 0.4308(5) 0.6319(17) 0.6440(3) 0.046(2) Uani d 1 . .
    H H20B 0.413583 0.491091 0.655569 0.055 Uiso calc 1 . .
loop_
    _atom_site_aniso_label
    _atom_site_aniso_U_11
    _atom_site_aniso_U_22
    _atom_site_aniso_U_33
    _atom_site_aniso_U_12
    _atom_site_aniso_U_13
    _atom_site_aniso_U_23
    Br1A 0.0716(8) 0.1182(10) 0.0382(7) -0.0140(7) 0.0150(7) 0.0000(9)
    O1A 0.060(4) 0.053(4) 0.038(4) -0.010(3) 0.018(3) -0.007(3)
    N1A 0.040(4) 0.032(4) 0.031(5) -0.006(3) 0.006(4) -0.006(3)
    C1A 0.039(4) 0.026(4) 0.040(5) -0.002(3) 0.003(3) 0.002(3)
    N2A 0.045(4) 0.044(4) 0.036(4) -0.005(3) 0.004(3) -0.004(3)
    C3A 0.037(4) 0.036(4) 0.037(5) -0.002(4) 0.002(4) 0.000(4)
    C4A 0.042(5) 0.040(5) 0.038(4) 0.000(4) -0.001(4) -0.004(4)
    C5A 0.048(5) 0.055(6) 0.039(5) -0.005(4) 0.003(4) -0.004(4)
    C6A 0.046(5) 0.069(7) 0.037(5) -0.012(5) -0.003(4) -0.003(5)
    C7A 0.057(6) 0.040(5) 0.046(6) -0.007(5) -0.015(5) 0.001(4)
    C8A 0.038(4) 0.047(5) 0.043(6) 0.001(4) -0.001(4) 0.001(4)
    C9A 0.038(4) 0.041(5) 0.039(4) -0.002(4) -0.007(4) 0.005(4)
    C10A 0.039(4) 0.045(5) 0.031(4) 0.004(4) -0.002(3) 0.001(4)
    C11A 0.049(5) 0.043(5) 0.028(5) 0.002(4) -0.007(4) 0.002(4)
    C12A 0.047(5) 0.036(5) 0.045(6) -0.005(4) -0.008(4) 0.001(4)
    C13A 0.042(5) 0.051(6) 0.050(6) -0.002(4) -0.003(4) 0.002(5)
    C14A 0.043(5) 0.032(4) 0.048(5) 0.001(4) -0.003(4) -0.002(4)
    C15A 0.034(4) 0.050(5) 0.039(5) -0.001(4) 0.005(4) -0.005(4)
    C16A 0.046(5) 0.039(5) 0.048(5) -0.004(4) -0.001(4) -0.005(4)
    C17A 0.050(5) 0.032(5) 0.059(6) -0.003(4) 0.003(4) -0.002(4)
    C18A 0.049(5) 0.049(6) 0.057(6) -0.008(5) -0.010(4) -0.012(5)
    C19A 0.052(6) 0.063(7) 0.037(7) -0.005(5) -0.008(4) -0.007(5)
    C20A 0.043(5) 0.045(5) 0.049(5) -0.002(4) -0.003(4) -0.001(4)
    C1B 0.036(4) 0.041(5) 0.034(4) 0.002(4) 0.003(3) 0.000(4)
    Br1B 0.0672(7) 0.1061(9) 0.0369(6) -0.0024(6) 0.0184(6) 0.0002(7)
    N1B 0.041(4) 0.032(4) 0.028(5) -0.001(3) 0.004(3) -0.004(3)
    O1B 0.053(4) 0.051(4) 0.040(4) -0.004(3) 0.010(3) -0.002(3)
    N2B 0.046(4) 0.038(4) 0.041(4) -0.007(3) 0.006(3) -0.001(3)
    C3B 0.033(4) 0.045(5) 0.037(5) 0.001(4) -0.001(3) 0.001(4)
    C4B 0.038(4) 0.041(5) 0.038(5) -0.003(4) 0.001(4) 0.001(4)
    C5B 0.046(5) 0.061(6) 0.036(5) -0.013(5) -0.010(4) 0.008(4)
    C6B 0.057(6) 0.063(6) 0.024(5) -0.002(5) -0.001(4) -0.007(4)
    C7B 0.041(5) 0.066(6) 0.043(5) 0.006(4) 0.005(4) -0.021(5)
    C8B 0.043(5) 0.039(5) 0.040(5) 0.002(4) 0.004(4) -0.002(4)
    C9B 0.043(5) 0.039(5) 0.035(4) 0.000(4) 0.004(4) 0.000(4)
    C10B 0.046(5) 0.040(5) 0.036(4) 0.003(4) -0.004(4) -0.005(4)
    C11B 0.053(6) 0.037(5) 0.037(6) -0.004(4) -0.005(4) -0.004(4)
    C12B 0.043(5) 0.040(5) 0.040(6) -0.005(4) -0.005(4) -0.002(4)
    C13B 0.036(4) 0.044(6) 0.047(5) 0.003(4) -0.003(4) -0.003(4)
    C14B 0.037(4) 0.042(5) 0.041(4) 0.001(4) 0.004(4) -0.003(4)
    C15B 0.037(5) 0.041(5) 0.042(5) -0.005(4) -0.003(4) 0.000(4)
    C16B 0.036(4) 0.044(5) 0.044(5) 0.003(4) 0.006(4) -0.007(4)
    C17B 0.048(5) 0.044(5) 0.054(6) -0.002(4) 0.009(4) 0.001(5)
    C18B 0.042(5) 0.051(6) 0.070(7) -0.008(4) -0.004(5) -0.011(5)
    C19B 0.052(6) 0.057(7) 0.048(7) -0.004(5) -0.007(5) -0.005(5)
    C20B 0.039(5) 0.052(6) 0.046(5) -0.001(4) 0.002(4) 0.004(4)
_geom_special_details
;
 All esds (except the esd in the dihedral angle between two l.s. planes)
 are estimated using the full covariance matrix.  The cell esds are taken
 into account individually in the estimation of esds in distances, angles
 and torsion angles; correlations between esds in cell parameters are only
 used when they are defined by crystal symmetry.  An approximate (isotropic)
 treatment of cell esds is used for estimating esds involving l.s. planes.
;
loop_
    _geom_bond_atom_site_label_1
    _geom_bond_atom_site_label_2
    _geom_bond_site_symmetry_2
    _geom_bond_distance
    _geom_bond_publ_flag
    Br1A C6A . 1.911(10) ?
    O1A N1A . 1.333(11) ?
    N1A C1A . 1.321(11) ?
    N1A C9A . 1.463(11) ?
    C1A N2A . 1.338(11) ?
    C1A C3A . 1.491(12) ?
    N2A H2A . 0.8800 ?
    N2A C15A . 1.423(12) ?
    C3A C4A . 1.408(12) ?
    C3A C8A . 1.398(14) ?
    C4A H4A . 0.9500 ?
    C4A C5A . 1.397(13) ?
    C5A H5A . 0.9500 ?
    C5A C6A . 1.393(15) ?
    C6A C7A . 1.392(15) ?
    C7A H7A . 0.9500 ?
    C7A C8A . 1.400(14) ?
    C8A H8A . 0.9500 ?
    C9A C10A . 1.383(12) ?
    C9A C14A . 1.391(12) ?
    C10A H10A . 0.9500 ?
    C10A C11A . 1.350(13) ?
    C11A H11A . 0.9500 ?
    C11A C12A . 1.387(14) ?
    C12A H12A . 0.9500 ?
    C12A C13A . 1.381(14) ?
    C13A H13A . 0.9500 ?
    C13A C14A . 1.394(13) ?
    C14A H14A . 0.9500 ?
    C15A C16A . 1.361(13) ?
    C15A C20A . 1.410(13) ?
    C16A H16A . 0.9500 ?
    C16A C17A . 1.391(13) ?
    C17A H17A . 0.9500 ?
    C17A C18A . 1.397(15) ?
    C18A H18A . 0.9500 ?
    C18A C19A . 1.412(16) ?
    C19A H19A . 0.9500 ?
    C19A C20A . 1.384(14) ?
    C20A H20A . 0.9500 ?
    C1B N1B . 1.325(11) ?
    C1B N2B . 1.366(11) ?
    C1B C3B . 1.485(12) ?
    Br1B C6B . 1.894(10) ?
    N1B O1B . 1.326(10) ?
    N1B C9B . 1.433(11) ?
    N2B H2B . 0.8800 ?
    N2B C15B . 1.415(12) ?
    C3B C4B . 1.373(14) ?
    C3B C8B . 1.398(13) ?
    C4B H4B . 0.9500 ?
    C4B C5B . 1.396(13) ?
    C5B H5B . 0.9500 ?
    C5B C6B . 1.343(15) ?
    C6B C7B . 1.413(15) ?
    C7B H7B . 0.9500 ?
    C7B C8B . 1.407(13) ?
    C8B H8B . 0.9500 ?
    C9B C10B . 1.393(12) ?
    C9B C14B . 1.396(12) ?
    C10B H10B . 0.9500 ?
    C10B C11B . 1.374(13) ?
    C11B H11B . 0.9500 ?
    C11B C12B . 1.392(14) ?
    C12B H12B . 0.9500 ?
    C12B C13B . 1.385(14) ?
    C13B H13B . 0.9500 ?
    C13B C14B . 1.391(13) ?
    C14B H14B . 0.9500 ?
    C15B C16B . 1.389(13) ?
    C15B C20B . 1.398(13) ?
    C16B H16B . 0.9500 ?
    C16B C17B . 1.391(13) ?
    C17B H17B . 0.9500 ?
    C17B C18B . 1.393(15) ?
    C18B H18B . 0.9500 ?
    C18B C19B . 1.411(15) ?
    C19B H19B . 0.9500 ?
    C19B C20B . 1.364(15) ?
    C20B H20B . 0.9500 ?
loop_
    _geom_angle_atom_site_label_1
    _geom_angle_atom_site_label_2
    _geom_angle_atom_site_label_3
    _geom_angle_site_symmetry_1
    _geom_angle_site_symmetry_3
    _geom_angle
    _geom_angle_publ_flag
    O1A N1A C9A . . 114.7(7) ?
    C1A N1A O1A . . 118.6(7) ?
    C1A N1A C9A . . 126.7(8) ?
    N1A C1A N2A . . 116.1(7) ?
    N1A C1A C3A . . 121.9(7) ?
    N2A C1A C3A . . 121.8(7) ?
    C1A N2A H2A . . 114.9 ?
    C1A N2A C15A . . 130.1(8) ?
    C15A N2A H2A . . 114.9 ?
    C4A C3A C1A . . 118.7(8) ?
    C8A C3A C1A . . 119.9(8) ?
    C8A C3A C4A . . 121.2(9) ?
    C3A C4A H4A . . 120.0 ?
    C5A C4A C3A . . 120.1(9) ?
    C5A C4A H4A . . 120.0 ?
    C4A C5A H5A . . 121.3 ?
    C6A C5A C4A . . 117.4(9) ?
    C6A C5A H5A . . 121.3 ?
    C5A C6A Br1A . . 118.2(8) ?
    C5A C6A C7A . . 123.7(10) ?
    C7A C6A Br1A . . 118.1(8) ?
    C6A C7A H7A . . 120.7 ?
    C6A C7A C8A . . 118.5(9) ?
    C8A C7A H7A . . 120.7 ?
    C3A C8A C7A . . 119.1(9) ?
    C3A C8A H8A . . 120.4 ?
    C7A C8A H8A . . 120.4 ?
    C10A C9A N1A . . 116.0(7) ?
    C10A C9A C14A . . 121.7(8) ?
    C14A C9A N1A . . 122.2(8) ?
    C9A C10A H10A . . 120.5 ?
    C11A C10A C9A . . 119.0(8) ?
    C11A C10A H10A . . 120.5 ?
    C10A C11A H11A . . 118.9 ?
    C10A C11A C12A . . 122.1(9) ?
    C12A C11A H11A . . 118.9 ?
    C11A C12A H12A . . 120.9 ?
    C13A C12A C11A . . 118.1(9) ?
    C13A C12A H12A . . 120.9 ?
    C12A C13A H13A . . 119.1 ?
    C12A C13A C14A . . 121.8(9) ?
    C14A C13A H13A . . 119.1 ?
    C9A C14A C13A . . 117.2(8) ?
    C9A C14A H14A . . 121.4 ?
    C13A C14A H14A . . 121.4 ?
    C16A C15A N2A . . 118.3(9) ?
    C16A C15A C20A . . 120.5(9) ?
    C20A C15A N2A . . 121.2(8) ?
    C15A C16A H16A . . 119.6 ?
    C15A C16A C17A . . 120.9(9) ?
    C17A C16A H16A . . 119.6 ?
    C16A C17A H17A . . 120.0 ?
    C16A C17A C18A . . 120.1(9) ?
    C18A C17A H17A . . 120.0 ?
    C17A C18A H18A . . 120.6 ?
    C17A C18A C19A . . 118.8(9) ?
    C19A C18A H18A . . 120.6 ?
    C18A C19A H19A . . 119.7 ?
    C20A C19A C18A . . 120.6(11) ?
    C20A C19A H19A . . 119.7 ?
    C15A C20A H20A . . 120.4 ?
    C19A C20A C15A . . 119.1(10) ?
    C19A C20A H20A . . 120.4 ?
    N1B C1B N2B . . 115.3(7) ?
    N1B C1B C3B . . 121.2(8) ?
    N2B C1B C3B . . 123.4(7) ?
    C1B N1B O1B . . 119.3(7) ?
    C1B N1B C9B . . 126.0(8) ?
    O1B N1B C9B . . 114.6(7) ?
    C1B N2B H2B . . 115.8 ?
    C1B N2B C15B . . 128.4(7) ?
    C15B N2B H2B . . 115.8 ?
    C4B C3B C1B . . 121.2(8) ?
    C4B C3B C8B . . 119.9(9) ?
    C8B C3B C1B . . 118.8(8) ?
    C3B C4B H4B . . 119.7 ?
    C3B C4B C5B . . 120.6(9) ?
    C5B C4B H4B . . 119.7 ?
    C4B C5B H5B . . 120.1 ?
    C6B C5B C4B . . 119.8(9) ?
    C6B C5B H5B . . 120.1 ?
    C5B C6B Br1B . . 119.9(8) ?
    C5B C6B C7B . . 122.0(9) ?
    C7B C6B Br1B . . 118.0(7) ?
    C6B C7B H7B . . 121.2 ?
    C8B C7B C6B . . 117.7(9) ?
    C8B C7B H7B . . 121.2 ?
    C3B C8B C7B . . 119.9(9) ?
    C3B C8B H8B . . 120.1 ?
    C7B C8B H8B . . 120.1 ?
    C10B C9B N1B . . 116.6(7) ?
    C10B C9B C14B . . 120.3(8) ?
    C14B C9B N1B . . 122.9(8) ?
    C9B C10B H10B . . 120.1 ?
    C11B C10B C9B . . 119.7(8) ?
    C11B C10B H10B . . 120.1 ?
    C10B C11B H11B . . 119.5 ?
    C10B C11B C12B . . 120.9(9) ?
    C12B C11B H11B . . 119.5 ?
    C11B C12B H12B . . 120.4 ?
    C13B C12B C11B . . 119.1(8) ?
    C13B C12B H12B . . 120.4 ?
    C12B C13B H13B . . 119.5 ?
    C12B C13B C14B . . 120.9(9) ?
    C14B C13B H13B . . 119.5 ?
    C9B C14B H14B . . 120.5 ?
    C13B C14B C9B . . 118.9(8) ?
    C13B C14B H14B . . 120.5 ?
    C16B C15B N2B . . 116.3(8) ?
    C16B C15B C20B . . 120.0(9) ?
    C20B C15B N2B . . 123.6(8) ?
    C15B C16B H16B . . 120.3 ?
    C15B C16B C17B . . 119.4(9) ?
    C17B C16B H16B . . 120.3 ?
    C16B C17B H17B . . 119.5 ?
    C16B C17B C18B . . 120.9(9) ?
    C18B C17B H17B . . 119.5 ?
    C17B C18B H18B . . 120.6 ?
    C17B C18B C19B . . 118.9(10) ?
    C19B C18B H18B . . 120.6 ?
    C18B C19B H19B . . 119.9 ?
    C20B C19B C18B . . 120.2(12) ?
    C20B C19B H19B . . 119.9 ?
    C15B C20B H20B . . 119.7 ?
    C19B C20B C15B . . 120.7(10) ?
    C19B C20B H20B . . 119.7 ?
loop_
    _geom_torsion_atom_site_label_1
    _geom_torsion_atom_site_label_2
    _geom_torsion_atom_site_label_3
    _geom_torsion_atom_site_label_4
    _geom_torsion_site_symmetry_1
    _geom_torsion_site_symmetry_2
    _geom_torsion_site_symmetry_3
    _geom_torsion_site_symmetry_4
    _geom_torsion
    _geom_torsion_publ_flag
    Br1A C6A C7A C8A . . . . -176.9(7) ?
    O1A N1A C1A N2A . . . . -3.9(12) ?
    O1A N1A C1A C3A . . . . -179.3(8) ?
    O1A N1A C9A C10A . . . . -37.2(11) ?
    O1A N1A C9A C14A . . . . 139.3(8) ?
    N1A C1A N2A C15A . . . . 175.7(8) ?
    N1A C1A C3A C4A . . . . 109.5(9) ?
    N1A C1A C3A C8A . . . . -65.9(11) ?
    N1A C9A C10A C11A . . . . 177.1(8) ?
    N1A C9A C14A C13A . . . . -178.4(8) ?
    C1A N1A C9A C10A . . . . 141.1(9) ?
    C1A N1A C9A C14A . . . . -42.3(13) ?
    C1A N2A C15A C16A . . . . 149.9(9) ?
    C1A N2A C15A C20A . . . . -32.7(14) ?
    C1A C3A C4A C5A . . . . -174.1(8) ?
    C1A C3A C8A C7A . . . . 174.2(8) ?
    N2A C1A C3A C4A . . . . -65.7(11) ?
    N2A C1A C3A C8A . . . . 119.0(9) ?
    N2A C15A C16A C17A . . . . 178.3(8) ?
    N2A C15A C20A C19A . . . . -178.0(9) ?
    C3A C1A N2A C15A . . . . -8.9(14) ?
    C3A C4A C5A C6A . . . . -0.3(13) ?
    C4A C3A C8A C7A . . . . -1.0(13) ?
    C4A C5A C6A Br1A . . . . 177.0(7) ?
    C4A C5A C6A C7A . . . . -0.8(14) ?
    C5A C6A C7A C8A . . . . 0.9(14) ?
    C6A C7A C8A C3A . . . . 0.0(13) ?
    C8A C3A C4A C5A . . . . 1.2(13) ?
    C9A N1A C1A N2A . . . . 177.8(8) ?
    C9A N1A C1A C3A . . . . 2.4(13) ?
    C9A C10A C11A C12A . . . . 1.9(14) ?
    C10A C9A C14A C13A . . . . -2.0(13) ?
    C10A C11A C12A C13A . . . . -2.6(15) ?
    C11A C12A C13A C14A . . . . 0.9(15) ?
    C12A C13A C14A C9A . . . . 1.3(14) ?
    C14A C9A C10A C11A . . . . 0.5(13) ?
    C15A C16A C17A C18A . . . . 0.6(14) ?
    C16A C15A C20A C19A . . . . -0.6(14) ?
    C16A C17A C18A C19A . . . . -2.1(14) ?
    C17A C18A C19A C20A . . . . 2.2(15) ?
    C18A C19A C20A C15A . . . . -0.9(15) ?
    C20A C15A C16A C17A . . . . 0.8(14) ?
    C1B N1B C9B C10B . . . . -140.5(9) ?
    C1B N1B C9B C14B . . . . 43.6(13) ?
    C1B N2B C15B C16B . . . . -151.1(8) ?
    C1B N2B C15B C20B . . . . 32.5(14) ?
    C1B C3B C4B C5B . . . . -173.1(8) ?
    C1B C3B C8B C7B . . . . 173.5(8) ?
    Br1B C6B C7B C8B . . . . -176.4(7) ?
    N1B C1B N2B C15B . . . . -176.6(8) ?
    N1B C1B C3B C4B . . . . 66.9(11) ?
    N1B C1B C3B C8B . . . . -109.9(10) ?
    N1B C9B C10B C11B . . . . -176.4(8) ?
    N1B C9B C14B C13B . . . . 177.5(8) ?
    O1B N1B C9B C10B . . . . 37.1(11) ?
    O1B N1B C9B C14B . . . . -138.8(8) ?
    N2B C1B N1B O1B . . . . 3.9(11) ?
    N2B C1B N1B C9B . . . . -178.6(8) ?
    N2B C1B C3B C4B . . . . -117.0(10) ?
    N2B C1B C3B C8B . . . . 66.2(11) ?
    N2B C15B C16B C17B . . . . -177.9(8) ?
    N2B C15B C20B C19B . . . . 177.4(9) ?
    C3B C1B N1B O1B . . . . -179.8(7) ?
    C3B C1B N1B C9B . . . . -2.3(13) ?
    C3B C1B N2B C15B . . . . 7.1(14) ?
    C3B C4B C5B C6B . . . . -0.8(14) ?
    C4B C3B C8B C7B . . . . -3.3(13) ?
    C4B C5B C6B Br1B . . . . 176.7(7) ?
    C4B C5B C6B C7B . . . . -2.4(14) ?
    C5B C6B C7B C8B . . . . 2.7(14) ?
    C6B C7B C8B C3B . . . . 0.2(13) ?
    C8B C3B C4B C5B . . . . 3.7(13) ?
    C9B C10B C11B C12B . . . . -0.4(15) ?
    C10B C9B C14B C13B . . . . 1.7(13) ?
    C10B C11B C12B C13B . . . . -0.2(16) ?
    C11B C12B C13B C14B . . . . 1.6(15) ?
    C12B C13B C14B C9B . . . . -2.4(14) ?
    C14B C9B C10B C11B . . . . -0.3(13) ?
    C15B C16B C17B C18B . . . . 0.4(13) ?
    C16B C15B C20B C19B . . . . 1.1(14) ?
    C16B C17B C18B C19B . . . . 0.8(14) ?
    C17B C18B C19B C20B . . . . -1.0(15) ?
    C18B C19B C20B C15B . . . . 0.1(15) ?
    C20B C15B C16B C17B . . . . -1.3(13) ?
loop_
    _geom_hbond_atom_site_label_D
    _geom_hbond_atom_site_label_H
    _geom_hbond_atom_site_label_A
    _geom_hbond_site_symmetry_A
    _geom_hbond_distance_DH
    _geom_hbond_distance_HA
    _geom_hbond_distance_DA
    _geom_hbond_angle_DHA
    _geom_hbond_publ_flag
    N2A H2A O1B . 0.88 2.20 3.005(11) 152.0 y
    C10A H10A O1B 1_565 0.95 2.32 3.249(12) 167.0 y
    C16A H16A O1B . 0.95 2.41 3.191(12) 138.8 y
    N2B H2B O1A . 0.88 2.19 2.999(10) 152.2 y
    C10B H10B O1A 1_545 0.95 2.28 3.214(12) 166.9 y
    C16B H16B O1A . 0.95 2.40 3.188(12) 139.8 y
    C4A H4A Cg2 1_545 0.95 2.77 3.614(10) 149 y
    C4B H4B Cg6 1_545 0.95 2.64 3.534(10) 157 y
    C8A H8A Cg3 1_565 0.95 2.71 3.591(10) 154 y
    C8B H8B Cg5 1_565 0.95 2.85 3.688(10) 148 y
_shelx_space_group_comment
;
The symmetry employed for this shelxl refinement is uniquely defined
by the following loop, which should always be used as a source of
symmetry information in preference to the above space-group names.
They are only intended as comments.
;
_shelx_estimated_absorpt_T_min     0.669
_shelx_estimated_absorpt_T_max     0.934
_shelx_hkl_file
;
   0   1   0   -3.00    3.30
   0   1   0   -3.30    2.20
   0   1   0    1.00    1.90
   0   1   0    3.90    2.10
   0   1   0    3.10    2.00
   0   1   0    1.60    1.70
   0   1   0   -0.10    3.90
   0   1   0    0.00    2.00
   0   1   0    0.10    1.60
   0   1   0   -2.20    1.80
   0   1   0    3.70    1.90
   0   1   0    2.50    1.70
   0   1   0   -1.00    1.70
   0   1   0    0.40    1.80
   0   1   0    0.20    3.40
   0   1   0    1.70    2.30
   0   2   0 1556.04  106.59
   0   2   0 1678.03  106.79
   0   2   0 1730.23  106.99
   0   2   0 1637.54  106.79
   0   2   0 1520.05  107.39
   0   2   0 1534.85  106.59
   0   2   0 1493.65  106.69
   0   2   0 1640.44  106.79
   0   2   0 1623.94  106.69
   0   2   0 1554.74  106.89
   0   2   0 1575.04  106.79
   0   3   0    2.30    5.40
   0   3   0   -5.30    3.40
   0   3   0   -1.30    3.10
   0   3   0   -1.50    2.50
   0   3   0    2.40    3.80
   0   3   0    3.30    3.60
   0   3   0    7.30    6.10
   0   3   0    2.50    4.00
   0   3   0    2.80    3.60
   0   3   0   -0.20    2.80
   0   3   0   -2.50    3.00
   0   3   0   -1.50    2.90
   0   4   0   46.10    7.80
   0   4   0   69.59    9.00
   0   4   0   58.09    6.80
   0   4   0   50.99    6.80
   0   4   0   54.19    7.00
   0   4   0   59.39    7.30
   0   4   0   66.89    6.80
   0   5   0   -2.90    4.90
   0   5   0    0.80    5.40
   0   5   0    1.40    3.50
   0   5   0    3.10    3.80
   0   5   0    0.80    4.20
   0   5   0   -5.60    4.30
   0   6   0    5.90    4.40
   0   6   0   11.20    5.40
   0   6   0   10.90    5.10
   0   6   0    4.60    3.70
   0   6   0   -3.90    4.70
   0   6   0    7.80    3.70
   0   7   0    2.10    5.90
   0   7   0    3.30    6.60
  -1   0   0   -0.40    0.30
  -1   0   0    0.20    0.60
  -1   0   0   -0.60    0.40
  -1   0   0   -0.40    0.30
  -1   0   0   -0.40    0.60
  -1   0   0   -0.50    0.30
  -1   0   0   -1.10    0.60
   1   1   0   78.39    7.60
   1   1   0   75.99    6.30
   1   1   0   81.99    6.10
  -1   1   0   77.09    6.30
  -1   1   0   75.99    6.40
  -1   1   0   72.79    6.30
  -1   1   0   65.19    7.20
   1   1   0   82.59    6.20
  -1   1   0   77.79    6.20
  -1   1   0   81.99    6.40
   1   1   0   81.69    6.60
   1   1   0   81.49    6.20
  -1   1   0   80.69    6.30
   1   1   0   78.29    6.10
  -1   1   0   82.39    6.70
  -1   1   0   80.19    6.70
  -1   1   0   78.39    6.40
  -1   1   0   76.19    6.90
  -1   1   0   65.59    6.10
   1   1   0   75.99    6.00
   1   1   0   77.09    6.40
   1   1   0   71.69    7.40
  -1   1   0   76.29    6.20
  -1   1   0   70.59    7.10
   1   1   0   82.29    7.80
   1   1   0   87.29    6.50
   1   1   0   82.09    6.10
   1   1   0   81.99    6.30
  -1   1   0   80.29    6.10
   1   1   0   82.49    6.70
  -1   2   0   63.69    6.70
   1   2   0   62.49    7.20
  -1   2   0   53.99    5.70
  -1   2   0   65.09    7.70
   1   2   0   58.09    5.80
   1   2   0   59.99    5.80
   1   2   0   60.29    6.10
   1   2   0   69.09    6.60
  -1   2   0   59.49    6.00
   1   2   0   47.80    7.60
  -1   2   0   57.89    7.00
   1   2   0   66.79    6.70
   1   2   0   67.49    6.10
   1   2   0   44.90    8.00
   1   2   0   67.29    6.60
  -1   2   0   58.29    6.60
  -1   2   0   58.59    6.10
   1   2   0   68.99    6.00
  -1   2   0   56.29    6.50
  -1   2   0   55.19    5.90
  -1   2   0   60.79    6.60
  -1   2   0   54.29    5.50
   1   2   0   68.09    5.80
   1   2   0   62.79    6.60
  -1   2   0   49.70    6.30
  -1   2   0   57.69    6.20
   1   2   0   55.59    6.00
  -1   3   0   81.09    8.10
  -1   3   0   64.29    7.20
   1   3   0   68.69    6.60
   1   3   0   67.99    8.50
   1   3   0   49.30    7.50
  -1   3   0   59.99    6.80
   1   3   0   68.79    8.30
  -1   3   0   67.79    7.80
  -1   3   0   50.19    8.80
   1   3   0   68.69    7.40
  -1   3   0   69.49    8.10
   1   3   0   53.19    7.70
  -1   3   0   59.79    6.90
  -1   3   0   62.99    6.60
  -1   3   0   73.89    7.20
   1   3   0   66.99    7.70
   1   3   0   74.59   10.80
  -1   4   0   75.89    7.10
   1   4   0   57.49    6.90
   1   4   0   62.89    8.80
   1   4   0   54.09    7.00
  -1   4   0   73.79    8.30
   1   4   0   60.39    7.50
  -1   4   0   50.29    7.40
  -1   4   0   65.49    7.10
   1   4   0   57.99    7.30
  -1   4   0   57.39    7.20
   1   4   0   58.59    8.00
  -1   4   0   66.09    8.40
  -1   4   0   70.89    7.10
   1   4   0   60.49    7.00
   1   4   0   43.00    7.60
   1   4   0   65.79   10.70
  -1   4   0   61.89    7.00
  -1   5   0    7.20    4.90
   1   5   0   10.30    3.90
   1   5   0    4.70    5.20
  -1   5   0    8.10    4.00
   1   5   0   13.10    4.80
   1   5   0    5.60    4.90
  -1   5   0   10.60    4.10
  -1   5   0    4.10    4.70
  -1   5   0    7.30    5.40
   1   5   0    4.90    3.60
  -1   5   0   18.00    5.10
   1   6   0   -0.50    3.40
  -1   6   0    1.70    5.10
  -1   6   0   -3.10    4.60
  -1   6   0    0.60    3.40
   1   6   0   10.00    4.90
  -1   6   0    1.30    4.10
   1   6   0    4.20    5.10
  -1   6   0    4.90    3.60
  -1   6   0    4.60    4.70
   1   6   0   -2.40    3.80
  -1   7   0   -5.00    5.80
   1   7   0    4.70    6.00
  -2   0   0   -0.40    0.70
  -2   0   0    0.20    1.00
  -2   0   0   -0.50    0.70
  -2   0   0    1.20    1.20
  -2   0   0   -0.90    1.60
  -2   0   0    0.50    1.20
  -2   0   0    0.40    0.90
  -2   0   0    1.70    0.70
  -2   0   0    0.80    0.60
  -2   0   0    1.50    1.70
  -2  -1   0   -0.20    1.40
   2   1   0    2.90    1.90
  -2   1   0    4.30    3.20
  -2   1   0    1.00    2.40
   2   1   0    4.00    2.30
  -2   1   0    3.00    2.00
  -2  -1   0    4.10    1.20
  -2   1   0    0.50    3.10
  -2   1   0    1.90    2.20
  -2   1   0    2.50    2.40
  -2   1   0    1.50    2.00
  -2   1   0    2.00    1.90
  -2   1   0    1.10    2.50
   2   1   0    1.20    3.40
   2   1   0    0.70    2.20
   2   1   0    4.10    1.80
   2   1   0    3.70    2.20
  -2   1   0    3.70    3.20
   2   1   0    4.20    2.10
  -2   1   0    1.30    2.40
  -2   1   0    1.30    3.10
   2   1   0    5.30    3.40
  -2   1   0    2.20    2.10
   2   1   0    4.30    2.10
  -2   1   0    1.50    1.60
   2   1   0    3.10    1.70
  -2   1   0    1.90    2.10
  -2   1   0    1.40    2.30
   2   1   0    4.50    2.60
   2   1   0    0.40    3.10
  -2   1   0    3.50    2.10
   2   1   0    1.10    1.70
   2   1   0    0.60    2.40
  -2   1   0    3.40    2.40
  -2   2   0   13.40    3.70
  -2   2   0    8.60    3.30
   2   2   0    8.20    3.40
   2   2   0    6.90    3.00
  -2  -2   0    5.00    1.50
   2   2   0    4.80    3.10
   2   2   0    7.30    2.40
  -2   2   0    3.80    2.60
  -2   2   0    8.30    2.70
   2   2   0   11.00    5.10
  -2   2   0    2.90    2.70
   2   2   0    7.30    3.00
   2   2   0    5.50    5.10
  -2   2   0    5.50    3.10
   2   2   0    1.90    2.70
  -2   2   0    2.30    2.90
  -2   2   0    0.60    3.10
  -2   2   0    7.60    2.80
  -2   2   0    8.20    3.20
  -2   2   0    7.90    2.50
  -2   2   0    4.60    3.00
  -2   2   0    7.60    3.30
   2   2   0    7.30    2.50
   2   2   0    6.40    2.40
   2   2   0    6.20    2.80
   2   2   0    1.80    5.70
   2   2   0    9.50    3.30
  -2   3   0   46.20    5.80
   2   3   0   53.89    6.50
  -2   3   0   44.80    5.90
   2   3   0   56.29    5.90
  -2   3   0   63.99    7.00
   2   3   0   52.39    8.00
  -2   3   0   55.59    7.60
   2   3   0   64.19    7.20
   2   3   0   59.59    6.40
   2   3   0   38.60    5.90
  -2   3   0   44.10    6.30
  -2   3   0   45.90    5.90
   2   3   0   38.90    5.60
  -2   3   0   65.59    7.00
   2   3   0   55.99    6.60
  -2   3   0   46.20    6.60
   2   4   0   18.90    5.30
   2   4   0   17.00    4.30
  -2   4   0   18.40    4.00
   2   4   0   19.70    3.90
  -2   4   0   22.70    4.20
   2   4   0   16.30    5.50
   2   4   0    2.30    7.20
  -2   4   0   23.20    4.70
  -2   4   0   18.20    4.00
   2   4   0   19.10    7.40
  -2   4   0   17.70    4.60
   2   4   0   26.40    5.10
  -2   4   0   18.60    4.30
  -2   4   0   18.90    4.90
   2   4   0   18.70    5.00
   2   4   0   20.20    4.30
   2   4   0    5.50    6.20
  -2   4   0   22.00    4.00
   2   5   0   23.20    4.80
  -2   5   0   40.80    5.90
   2   5   0   40.80    7.00
  -2   5   0   27.60    5.20
  -2   5   0   34.60    6.10
   2   5   0   26.60    4.90
   2   5   0   22.90    5.50
  -2   5   0   46.90    6.90
  -2   5   0   31.10    5.50
  -2   5   0   43.60    5.80
   2   5   0   41.50    6.50
   2   5   0   41.80    7.30
  -2   5   0   38.60    6.90
   2   6   0   -1.50    4.80
   2   6   0   -1.70    5.10
  -2   6   0    9.30    3.60
  -2   6   0    8.50    5.30
  -2   6   0   -0.90    4.40
   2   6   0   11.00    4.90
   2   6   0    2.50    4.10
   2   6   0    2.00    3.30
  -2   6   0    2.40    4.10
  -2   6   0    0.60    4.60
  -2   6   0    4.90    3.60
   2   7   0   -5.10    3.60
  -2   7   0    2.00    4.80
   3   0   0   -0.80    1.50
   3   0   0    0.40    1.00
  -3   0   0    5.60    2.50
  -3   0   0   -0.50    1.20
   3   0   0    0.20    1.10
  -3   0   0   -1.40    1.10
  -3   0   0   -2.40    1.60
  -3   0   0    1.70    1.20
  -3   0   0   -3.10    2.00
  -3   0   0    0.70    1.90
  -3   0   0    1.90    2.50
  -3   0   0   -2.20    1.30
  -3   0   0   -0.70    1.10
  -3   1   0  259.17   18.00
  -3   1   0  261.77   17.90
   3   1   0  276.57   18.40
   3   1   0  254.67   17.90
  -3  -1   0  284.27   17.80
  -3  -1   0  266.47   17.80
   3   1   0  273.27   18.60
  -3   1   0  236.18   19.00
  -3   1   0  282.27   18.30
  -3   1   0  262.87   18.30
  -3   1   0  250.97   18.30
   3   1   0  270.07   17.90
  -3   1   0  226.38   18.20
  -3   1   0  270.27   18.10
  -3   1   0  282.67   18.50
   3   1   0  263.17   18.20
  -3   1   0  243.58   18.20
   3   1   0  245.38   18.70
   3   1   0  236.78   18.20
  -3   1   0  253.47   18.90
   3   1   0  268.07   17.80
   3   1   0  227.58   18.10
   3   1   0  278.67   18.00
  -3   1   0  255.57   18.10
  -3   1   0  269.77   18.70
  -3   1   0  247.28   18.10
   3   1   0  241.68   17.90
  -3   1   0  274.47   18.10
  -3   1   0  285.47   18.20
   3   1   0  266.57   18.10
   3   1   0  227.28   18.00
  -3   1   0  271.77   18.00
  -3   1   0  287.87   18.20
   3   2   0   53.49    5.10
   3   2   0   52.49    5.50
   3   2   0   52.09    5.80
   3   2   0   57.89    8.30
   3   2   0   45.30    5.20
  -3   2   0   42.60    5.40
  -3   2   0   51.79    5.20
  -3  -2   0   55.59    4.20
  -3   2   0   52.59    6.00
  -3   2   0   44.80    6.20
  -3   2   0   47.50    5.80
   3   2   0   54.69    5.30
  -3   2   0   40.40    6.40
  -3   2   0   49.20    5.80
  -3  -2   0   47.10    4.40
  -3   2   0   49.30    6.90
  -3   2   0   50.49    5.90
   3   2   0   39.10    6.60
   3   2   0   51.39    6.20
  -3   2   0   46.00    5.40
  -3   2   0   48.30    6.60
   3   2   0   49.99    5.90
  -3   2   0   45.60    5.90
  -3   2   0   55.29    6.10
  -3   2   0   60.69    6.60
  -3   2   0   46.10    5.30
  -3   2   0   41.40    5.30
   3   2   0   49.99    6.00
  -3   2   0   46.40    5.60
   3   2   0   47.80    5.40
   3   2   0   55.19    8.70
   3   3   0   20.70    4.40
  -3   3   0   15.40    4.00
  -3   3   0   15.10    3.50
  -3   3   0   21.20    4.10
  -3   3   0   17.20    3.30
  -3   3   0   14.40    4.10
  -3   3   0   13.70    3.40
  -3   3   0    9.50    3.30
   3   3   0   10.10    6.50
   3   3   0   20.70    4.40
   3   3   0   18.30    3.90
   3   3   0    9.20    3.90
  -3   3   0   21.60    4.50
   3   3   0   11.70    6.00
   3   3   0   19.60    4.10
   3   3   0   10.40    3.10
   3   3   0   22.50    5.10
  -3   3   0   15.70    3.40
   3   3   0   12.90    7.90
   3   4   0   22.80    4.60
  -3   4   0   28.40    5.60
   3   4   0   13.10    4.40
   3   4   0   23.00    8.00
   3   4   0   32.20    5.40
  -3   4   0   17.10    4.30
  -3   4   0   17.70    4.60
  -3   4   0   22.30    4.50
   3   4   0   17.40    5.40
  -3   4   0   25.00    5.00
   3   4   0    7.30    7.50
   3   4   0   21.90    3.90
   3   4   0   16.30    5.30
  -3   4   0   19.70    4.10
   3   4   0   19.00    4.30
   3   4   0   10.50    7.70
   3   4   0   30.30    4.20
  -3   4   0   21.80    4.30
  -3   4   0   20.30    4.00
  -3   5   0    3.00    3.80
   3   5   0   -1.30    3.30
  -3   5   0    2.80    4.40
  -3   5   0    4.30    3.90
   3   5   0    3.00    4.00
  -3   5   0    3.00    4.80
   3   5   0    4.60    5.90
  -3   5   0    9.20    4.20
  -3   5   0    2.10    4.60
   3   5   0    3.60    4.60
  -3   5   0    8.80    5.30
   3   5   0   -0.80    6.00
   3   5   0    6.80    5.20
   3   5   0    6.20    3.60
   3   5   0   -8.20    8.50
  -3   6   0    6.60    3.80
   3   6   0    8.20    5.40
  -3   6   0   14.40    5.20
  -3   6   0    8.40    3.60
  -3   6   0    5.50    3.40
   3   6   0    7.00    4.10
  -3   6   0   -0.70    4.90
  -3   6   0   10.40    4.00
  -3   6   0    9.40    6.90
   3   6   0    5.60    4.80
   3   6   0    8.60    3.80
   3   6   0    4.60    5.60
  -3   6   0    6.90    5.50
  -3   7   0   -0.60    4.60
  -4   0   0  262.07   18.00
  -4   0   0  287.57   18.70
  -4   0   0  254.07   18.00
   4   0   0  230.68   18.20
  -4   0   0  283.67   18.00
  -4   0   0  253.57   18.00
  -4   0   0  278.57   18.00
  -4   0   0  261.97   18.30
  -4   0   0  285.37   18.90
  -4   1   0 1227.58   83.99
  -4  -1   0 1257.17   83.89
  -4   1   0 1291.07   84.09
  -4   1   0 1211.48   83.99
   4   1   0 1273.77   84.19
   4   1   0 1225.38   84.09
  -4   1   0 1229.68   84.09
  -4   1   0 1265.37   83.99
  -4   1   0 1290.27   84.09
   4   1   0 1253.77   84.19
  -4   1   0 1231.88   83.99
   4   1   0 1144.79   84.49
   4   1   0 1234.48   83.99
  -4   1   0 1305.97   83.99
   4   1   0 1171.78   83.99
   4   1   0 1298.17   84.19
  -4   1   0 1335.67   84.49
  -4   1   0 1283.77   83.99
  -4   1   0 1322.47   84.29
  -4   1   0 1290.57   84.09
  -4   1   0 1346.27   84.19
   4   1   0 1137.89   83.99
   4   1   0 1340.47   84.59
   4   1   0 1235.18   83.89
  -4   1   0 1273.77   84.69
   4   1   0 1335.37   84.49
  -4   1   0 1197.58   84.69
  -4   1   0 1157.78   83.99
  -4  -1   0 1307.17   83.99
   4   2   0 1252.07   81.09
   4   2   0 1239.58   80.89
  -4   2   0 1297.17   80.99
  -4   2   0 1111.29   80.89
   4   2   0 1234.18   81.19
  -4   2   0 1236.18   80.89
   4   2   0 1265.57   81.29
   4   2   0 1140.19   80.99
  -4   2   0 1315.17   81.19
   4   2   0 1207.48   81.89
   4   2   0 1156.98   81.79
  -4   2   0 1267.37   80.59
   4   2   0 1144.59   81.09
  -4  -2   0 1315.77   80.59
   4   2   0 1230.78   80.79
  -4   2   0 1226.28   80.99
   4   2   0 1194.88   81.69
  -4   2   0 1081.49   80.99
  -4   2   0 1224.18   81.09
  -4   2   0 1125.49   80.99
   4   2   0 1211.28   81.29
  -4   2   0 1164.38   81.09
  -4   2   0 1258.77   80.99
   4   2   0 1187.68   80.69
  -4   2   0 1052.39   81.29
  -4   2   0 1250.27   80.99
  -4   2   0 1161.18   80.89
   4   3   0   -3.10    5.40
  -4   3   0    1.20    3.20
   4   3   0   -1.40    3.10
   4   3   0    1.60    2.90
   4   3   0    4.10    3.20
   4   3   0    5.00    3.70
   4   3   0    6.60    7.50
   4   3   0    1.10    2.50
  -4   3   0    0.90    2.70
   4   3   0    0.80    2.40
   4   3   0    0.70    3.20
   4   3   0    0.00    3.20
  -4   3   0   -3.40    3.50
   4   3   0    0.60    5.20
  -4   3   0    6.10    2.80
  -4   3   0    0.90    2.70
  -4   3   0   -3.20    2.60
  -4   3   0    2.00    3.00
  -4   3   0    6.20    3.80
  -4   3   0    5.70    3.50
   4   3   0    4.30    3.80
  -4   3   0    0.90    3.30
  -4   3   0    5.20    3.60
  -4  -3   0    1.10    1.90
  -4   4   0  119.49   10.60
   4   4   0  112.89    9.80
   4   4   0  109.29    9.80
   4   4   0  117.99   14.30
  -4   4   0  114.89   10.20
  -4   4   0  110.89   10.30
   4   4   0  119.69   11.10
  -4   4   0  124.89   10.50
   4   4   0   98.69    9.80
  -4   4   0  118.19   10.90
  -4   4   0  122.39   11.20
   4   4   0  125.09    9.80
  -4   4   0  124.79   10.50
   4   4   0  125.69   10.70
   4   4   0  122.79   11.10
   4   4   0  100.79   11.50
  -4   4   0  111.49   10.20
   4   4   0  123.39   12.00
   4   5   0    8.80    4.00
   4   5   0   -7.50    9.30
  -4  -5   0    3.60    3.40
  -4   5   0    1.10    3.70
   4   5   0    2.00    3.40
  -4   5   0    2.80    4.00
   4   5   0   -0.90    7.20
  -4   5   0    1.00    5.20
   4   5   0   -1.60    3.00
  -4   5   0    1.30    4.50
  -4   5   0    3.50    3.80
   4   5   0   -2.70    4.10
   4   5   0   -2.10    5.80
  -4   5   0    4.50    4.50
  -4   5   0    3.00    4.60
   4   5   0    8.20    5.20
  -4   6   0    4.40    3.10
  -4   6   0   -1.90    4.40
  -4   6   0    7.80    4.80
  -4   6   0    6.50    3.30
   4   6   0    1.90    4.60
   5   0   0   -0.30    2.20
  -5   0   0   -6.60    4.40
  -5   0   0    1.10    3.40
  -5   0   0    2.30    1.70
  -5   0   0    2.30    2.00
  -5   0   0    2.60    2.50
   5   0   0    2.20    2.40
   5   0   0    1.90    1.70
  -5   0   0   -4.60    4.20
  -5   0   0    0.30    1.70
  -5   0   0    1.80    1.60
  -5   0   0   -3.10    3.20
   5   0   0    2.00    1.60
  -5   0   0    0.30    1.80
  -5   0   0    2.30    2.00
   5   1   0 1252.77   86.59
   5   1   0 1242.68   86.59
  -5   1   0 1166.88   86.19
   5   1   0 1291.97   86.49
  -5   1   0 1184.88   87.19
  -5   1   0 1370.96   86.79
  -5  -1   0 1422.76   86.39
   5   1   0 1347.77   86.89
  -5   1   0 1273.07   86.39
  -5  -1   0 1374.06   86.49
   5   1   0 1169.68   86.59
   5   1   0 1246.38   86.19
  -5   1   0 1345.17   86.89
  -5  -1   0 1288.17   86.49
  -5   1   0 1407.36   86.49
   5   1   0 1145.79   86.29
  -5   1   0 1270.77   87.19
  -5   1   0 1227.68   86.39
  -5   1   0 1322.67   86.39
  -5   1   0 1244.58   86.39
  -5   1   0 1427.36   86.49
  -5   1   0 1325.27   86.39
  -5   1   0 1310.97   86.39
   5   1   0 1379.86   87.19
  -5   2   0  461.95   32.10
   5   2   0  441.96   32.90
  -5  -2   0  447.56   31.40
  -5   2   0  462.75   31.90
  -5   2   0  500.45   32.00
  -5   2   0  466.35   31.80
  -5   2   0  485.75   31.90
  -5   2   0  487.15   32.00
   5   2   0  445.06   32.60
  -5   2   0  486.05   32.00
  -5   2   0  506.65   31.90
  -5   2   0  432.56   31.90
   5   2   0  466.95   31.50
   5   2   0  452.45   33.00
  -5  -2   0  500.95   31.50
   5   2   0  477.65   32.20
  -5   2   0  405.66   32.30
  -5   2   0  480.25   31.90
   5   2   0  447.16   31.50
   5   2   0  454.15   32.00
   5   2   0  470.35   31.90
   5   2   0  474.35   31.60
  -5   2   0  449.56   32.10
  -5   2   0  407.26   32.50
   5   2   0  452.05   32.00
   5   2   0  486.55   32.30
   5   2   0  460.65   31.80
  -5   2   0  457.65   31.80
  -5   3   0   47.70    6.40
   5   3   0   48.40    6.00
  -5   3   0   47.30    6.00
   5   3   0   33.10    5.90
   5   3   0   45.40    6.10
  -5   3   0   38.80    5.40
  -5   3   0   47.20    5.90
  -5   3   0   44.10    6.00
  -5   3   0   49.70    6.90
   5   3   0   45.80    5.30
   5   3   0   39.30    8.80
   5   3   0   31.10    6.90
  -5   3   0   43.50    5.40
   5   3   0   42.20    7.70
  -5   3   0   46.70    5.90
   5   3   0   51.79    5.40
   5   3   0   32.30    6.80
  -5   3   0   62.19    7.20
   5   3   0   41.70    5.20
   5   3   0   53.29    6.50
  -5   3   0   50.19    6.60
  -5   3   0   53.29    6.50
   5   3   0   39.00    5.10
  -5   3   0   37.50    5.70
   5   4   0    7.30    3.80
   5   4   0   -2.10    8.10
   5   4   0    0.90    2.60
  -5   4   0    2.00    4.00
  -5  -4   0   -0.50    2.40
   5   4   0    5.30    4.20
   5   4   0    8.20    4.60
  -5   4   0   10.70    4.70
   5   4   0    3.20    3.30
   5   4   0    0.60    6.10
   5   4   0    3.50    3.90
   5   4   0    4.50    2.80
  -5   4   0    4.60    3.50
  -5   4   0    7.10    4.30
   5   4   0    8.50    4.40
  -5   4   0   10.60    4.10
  -5   4   0    2.20    3.30
   5   4   0   -3.50    6.70
  -5   4   0    1.90    3.40
  -5   4   0   -0.20    3.20
  -5   5   0  100.99   10.80
  -5   5   0   80.39    9.70
   5   5   0  104.29   10.20
  -5  -5   0  103.29    9.10
  -5   5   0   85.49   10.10
   5   5   0  103.39   11.00
   5   5   0  119.59   12.70
   5   5   0   84.89    9.10
  -5   5   0   99.29   10.40
  -5   5   0   98.89   10.00
  -5   5   0  103.89    9.70
  -5   6   0   14.60    4.70
  -5   6   0    9.20    3.80
   5   6   0   10.90    4.00
  -5   6   0    3.60    3.80
  -5   6   0    9.60    3.40
  -5   6   0   15.70    5.00
   5   6   0   13.80    5.20
  -5  -6   0   11.50    4.80
   5   6   0    6.20    3.40
  -5   6   0   12.50    4.60
  -5   6   0   10.40    3.50
  -5   6   0    7.30    4.90
  -6   0   0   29.40    3.50
  -6   0   0   31.80    3.60
  -6   0   0   26.90    4.10
  -6   0   0   30.90    3.60
   6   0   0   27.50    3.70
  -6   0   0   31.20    4.50
  -6   0   0   29.60    3.70
  -6   0   0   35.20    3.40
  -6   0   0   37.10    3.60
  -6   0   0   29.90    4.20
   6   0   0   31.20    4.40
   6   0   0   29.70    3.50
   6   0   0   31.20    4.70
  -6   1   0   18.30    3.00
   6   1   0   16.90    3.20
  -6  -1   0   19.50    3.10
  -6  -1   0   12.80    3.30
  -6   1   0   14.10    3.70
   6   1   0   11.40    2.90
   6   1   0   25.00    5.30
  -6   1   0   17.10    2.60
  -6   1   0    7.30    3.60
  -6   1   0   15.90    4.00
  -6   1   0   14.60    3.10
  -6   1   0   11.10    3.30
  -6  -1   0   14.30    2.40
  -6   1   0   15.90    2.60
  -6   1   0   18.50    3.00
  -6   1   0   16.80    3.10
   6   1   0   17.60    4.30
   6   1   0   19.50    3.00
   6   1   0   17.90    3.90
   6   1   0   14.60    2.70
  -6  -1   0   15.70    2.50
  -6   1   0    7.50    3.40
  -6   1   0   15.80    2.70
  -6   1   0   14.80    3.90
  -6   1   0   10.50    4.30
  -6   1   0   15.30    3.00
  -6   2   0   20.00    5.80
  -6   2   0   37.00    4.20
   6   2   0   40.00    4.80
   6   2   0   27.40    3.80
  -6   2   0   36.90    4.40
  -6   2   0   28.50    4.40
  -6   2   0   34.00    4.40
  -6  -2   0   34.80    4.60
   6   2   0   40.20    4.50
  -6   2   0   22.00    5.90
  -6   2   0   31.50    4.90
  -6  -2   0   39.10    5.30
  -6   2   0   35.00    4.30
  -6   2   0   37.90    4.90
   6   2   0   31.80    4.70
   6   2   0   30.00    6.00
   6   2   0   37.30    6.60
  -6   2   0   35.30    4.70
  -6   2   0   29.20    5.50
   6   2   0   38.80    5.40
  -6  -2   0   31.40    4.10
  -6   2   0   24.80    4.30
   6   2   0   42.40    7.00
   6   2   0   34.80    4.60
  -6   2   0   27.80    4.60
  -6   2   0   24.60    5.20
  -6   2   0   29.40    4.30
  -6   2   0   34.90    4.90
   6   2   0   28.50    4.00
  -6   3   0   40.60    6.00
  -6   3   0   26.70    4.80
  -6   3   0   41.00    5.90
   6   3   0   36.40    5.00
   6   3   0   33.30    4.30
  -6   3   0   29.70    4.70
  -6   3   0   29.60    4.60
  -6   3   0   19.50    5.80
  -6  -3   0   37.00    4.90
  -6   3   0   30.60    4.60
  -6   3   0   34.20    4.60
   6   3   0   27.60    3.80
   6   3   0   37.40    5.00
  -6  -3   0   40.90    4.90
   6   3   0   35.40    4.80
   6   3   0   36.30    7.20
  -6   3   0   32.10    4.90
   6   3   0   30.80    5.30
  -6  -3   0   35.90    4.40
  -6   3   0   23.80    4.90
  -6   3   0   42.50    6.30
  -6   3   0   46.10    5.80
  -6   3   0   31.00    4.60
   6   3   0   38.40    6.00
   6   3   0   27.70    7.80
   6   4   0   10.50    4.10
   6   4   0   10.10    4.90
   6   4   0   17.10    5.00
   6   4   0   10.00    8.20
  -6   4   0    2.00    3.50
  -6   4   0   14.80    3.80
  -6  -4   0   11.20    2.90
   6   4   0   -1.90    8.90
   6   4   0   13.00    5.00
   6   4   0   22.20    4.50
  -6   4   0   18.60    5.30
  -6   4   0   11.90    3.80
   6   4   0   11.30    3.10
  -6   4   0    8.10    3.80
  -6   4   0    7.70    4.20
   6   4   0   16.30    3.80
  -6   4   0    3.90    4.30
  -6   4   0   18.70    4.90
   6   4   0   -2.30    6.60
  -6   5   0    6.90    4.40
  -6   5   0    8.80    4.30
  -6  -5   0    3.00    3.70
   6   5   0   12.80    4.80
  -6   5   0    6.90    4.00
  -6   5   0    2.70    4.70
   6   5   0   11.40    6.50
  -6   5   0   12.00    5.10
   6   5   0   -8.90    8.70
  -6   5   0    6.60    5.30
  -6   5   0    3.50    3.80
   6   5   0   13.00    5.30
   6   5   0   -4.80    8.20
   6   5   0    6.40    3.30
   6   5   0   -6.20    5.70
   6   5   0    4.70    3.40
   6   5   0    3.40    8.90
   6   6   0    2.20    4.30
  -6   6   0    1.00    4.50
  -6   6   0    5.90    4.30
   6   6   0    9.60    5.00
  -6   6   0    8.40    3.20
  -6   6   0   -0.60    3.50
   6   6   0    3.70    4.70
   6   6   0    3.10    3.10
  -6   6   0    7.30    3.00
   6   6   0    4.40    3.30
  -6  -6   0    6.80    4.40
  -6   6   0    4.20    4.20
  -6   6   0    5.10    3.50
   6   6   0   14.10    6.40
   6   6   0    4.00    3.30
  -6   6   0    2.60    3.90
  -7   0   0    0.80    2.10
  -7   0   0    1.30    1.80
   7   0   0    0.30    2.40
  -7   0   0    1.30    3.40
  -7   0   0   -1.80    1.50
  -7   0   0   -0.40    2.00
  -7   0   0   -3.10    3.30
  -7   0   0    1.40    2.00
   7   0   0    0.50    3.60
  -7   0   0   -1.80    2.50
  -7   0   0   -1.20    2.40
   7   0   0   -1.00    2.00
  -7   0   0    0.10    1.90
   7   0   0    1.40    1.90
   7   0   0    1.30    2.90
  -7   1   0    0.40    2.80
  -7   1   0    1.40    3.20
   7   1   0   -0.50    2.20
   7   1   0    0.90    2.20
  -7   1   0    1.80    2.70
   7   1   0    0.80    2.40
   7   1   0    0.80    2.50
  -7   1   0    1.60    2.90
  -7  -1   0    3.60    3.30
  -7   1   0   -1.30    2.60
  -7   1   0    0.40    4.00
  -7   1   0   -0.10    3.60
   7   1   0    2.00    3.80
   7   1   0    2.20    4.50
  -7   1   0    4.40    2.90
   7   1   0    0.40    3.60
  -7   1   0   -4.40    3.30
  -7   1   0    2.70    1.80
  -7   1   0    0.40    3.70
  -7  -1   0    1.40    2.00
  -7  -1   0   -0.40    2.70
  -7   1   0   -0.20    2.70
  -7  -1   0    2.70    2.10
  -7   1   0    0.30    2.20
  -7   2   0   52.29    5.90
   7   2   0   45.30    5.70
   7   2   0   50.79    4.80
  -7  -2   0   62.79    6.90
  -7   2   0   51.49    7.70
  -7   2   0   64.49    6.00
  -7   2   0   64.29    5.70
   7   2   0   48.90    6.40
  -7   2   0   49.10    6.50
  -7   2   0   56.79    6.20
  -7   2   0   43.20    6.30
  -7   2   0   50.89    7.90
  -7  -2   0   55.69    5.90
   7   2   0   53.19    8.00
   7   2   0   59.09    6.90
   7   2   0   68.49    6.40
  -7   2   0   50.39    7.20
  -7   2   0   54.19    6.00
   7   2   0   65.79    6.50
   7   2   0   55.99    8.50
   7   2   0   68.09    6.00
   7   2   0   52.19    8.50
  -7   2   0   63.99    7.30
  -7   2   0   55.69    6.70
  -7   2   0   52.79    6.40
  -7  -2   0   64.29    5.40
  -7   2   0   48.20    8.00
  -7   3   0   35.30    5.30
  -7   3   0   28.40    5.80
   7   3   0   33.90    5.50
  -7   3   0   44.90    5.90
   7   3   0   33.30    4.40
   7   3   0   43.50    6.20
  -7   3   0   22.00    6.30
   7   3   0   31.40    7.10
  -7   3   0   33.70    4.70
  -7  -3   0   40.60    4.60
  -7   3   0   34.70    5.10
   7   3   0   24.50    7.10
  -7   3   0   37.50    4.90
   7   3   0   38.40    5.60
  -7   3   0   31.90    4.90
   7   3   0   38.50    4.70
   7   3   0   44.90    6.10
  -7  -3   0   46.60    5.60
  -7  -3   0   41.80    5.60
  -7   3   0   34.60    6.20
  -7   3   0   33.40    6.40
  -7   3   0   27.50    4.70
  -7   3   0   42.80    5.60
  -7   3   0   44.30    6.20
   7   3   0   41.30   14.50
  -7   3   0   38.30    5.00
   7   4   0    2.50    4.50
   7   4   0   -0.10    7.50
  -7   4   0    6.80    4.20
  -7   4   0    1.20    3.50
  -7  -4   0   -1.20    2.50
   7   4   0    1.30    3.50
   7   4   0   -5.10    4.40
  -7   4   0    5.40    3.80
  -7   4   0    0.90    4.40
  -7   4   0    3.70    4.40
   7   4   0   -0.40    4.60
  -7   4   0   -1.60    3.30
  -7   4   0    2.20    4.30
   7   4   0    1.20    2.60
   7   4   0   -5.00    6.40
  -7   4   0    4.10    3.80
   7   4   0    2.30    9.10
   7   4   0    5.20    3.20
   7   4   0    1.30    4.10
  -7   4   0    3.40    4.30
  -7   5   0    0.10    3.50
  -7  -5   0   -4.30    3.90
  -7   5   0   -1.40    4.30
   7   5   0    0.00    3.10
  -7   5   0   -1.10    2.80
  -7   5   0    2.90    4.30
  -7   5   0    1.70    4.50
  -7  -5   0   -1.50    3.10
  -7   5   0    2.10    3.20
   7   5   0   15.50   16.00
  -7   5   0    0.40    3.70
   7   5   0   -3.50    5.60
   7   5   0    6.30    9.30
   7   5   0   -3.60    8.40
  -7   5   0   -0.90    4.10
   7   5   0   -1.20    4.10
  -7   5   0   -2.50    4.60
   7   5   0    7.10    6.50
  -7   5   0   -5.00    3.70
   7   5   0    2.80    4.80
   7   5   0   -1.40    2.70
  -7   6   0    1.00    4.10
  -7   6   0   -3.30    3.40
   7   6   0    3.30    4.90
  -7   6   0   -1.50    4.00
  -7   6   0   -2.60    2.70
   7   6   0    1.60    3.10
  -7   6   0   -3.70    4.00
  -7   6   0   -0.30    2.90
   7   6   0    8.10    5.30
   7   6   0   -0.10    6.30
   7   6   0   -3.40    3.00
  -7  -6   0    3.10    4.40
   7   6   0    1.90    3.00
   7   6   0    6.10    4.40
  -7   6   0   -2.60    3.20
  -7   6   0   -3.00    2.70
  -8   0   0  610.44   40.30
  -8   0   0  553.14   41.40
  -8   0   0  611.84   40.20
  -8   0   0  623.24   40.90
  -8   0   0  613.84   40.40
   8   0   0  615.54   41.00
   8   0   0  583.64   40.50
  -8   0   0  633.14   40.80
  -8   0   0  595.04   40.40
  -8   0   0  560.04   41.30
  -8   0   0  593.34   40.30
   8   0   0  565.64   40.90
  -8   0   0  640.04   40.40
   8   0   0  582.14   40.40
  -8   1   0  852.31   59.69
  -8  -1   0  826.62   59.49
  -8   1   0  910.51   59.69
   8   1   0  888.71   60.09
  -8  -1   0  831.82   59.49
   8   1   0  854.91   59.89
   8   1   0  923.81   59.99
   8   1   0  823.02   60.49
  -8   1   0  920.61   59.89
   8   1   0  905.71   60.79
  -8   1   0  831.32   59.79
  -8  -1   0  869.01   60.39
  -8   1   0  879.71   59.89
  -8  -1   0  898.11   60.19
  -8   1   0  793.62   60.99
  -8   1   0  833.22   60.89
  -8   1   0  989.80   59.89
   8   1   0  959.50   60.69
  -8  -1   0  925.91   59.79
  -8   1   0  871.01   59.79
  -8  -1   0  960.20   59.69
  -8   1   0  957.30   60.29
  -8   1   0  927.21   60.49
   8   2   0   58.49    6.80
  -8   2   0   57.79    7.00
   8   2   0   50.69    4.30
  -8   2   0   49.60    4.40
  -8  -2   0   54.39    6.20
  -8   2   0   40.20    6.00
   8   2   0   56.89    7.70
  -8   2   0   43.60    5.90
  -8   2   0   36.90    8.00
   8   2   0   40.10    5.20
  -8   2   0   43.10    4.30
  -8   2   0   56.29    7.70
  -8   2   0   64.49    6.60
  -8   2   0   35.90    7.40
   8   2   0   65.59    8.20
  -8   2   0   58.19    6.00
  -8  -2   0   55.39    5.30
  -8   2   0   58.09    5.40
   8   2   0   42.50    7.50
  -8   2   0   45.40    5.90
  -8  -2   0   56.29    5.20
  -8   2   0   45.90    4.80
  -8  -2   0   56.49    7.20
   8   3   0   95.79    9.20
  -8   3   0   82.89    8.30
  -8   3   0   93.19    7.90
  -8   3   0   85.79    8.70
   8   3   0   83.49    8.50
   8   3   0   89.39    7.00
  -8   3   0   82.89    8.00
   8   3   0   81.09   11.90
  -8   3   0   68.49    8.90
  -8   3   0   87.09    8.20
  -8  -3   0   80.29    7.20
  -8   3   0   69.29    9.10
  -8   3   0   77.09    9.60
   8   3   0   75.79    7.60
  -8  -3   0   89.89    7.20
   8   3   0   77.59   11.10
   8   3   0   81.19   11.20
  -8   3   0   80.19    7.50
  -8   3   0   73.79    8.10
  -8   3   0   78.49    7.90
   8   3   0   91.29    8.60
  -8   3   0   78.29    8.00
  -8   3   0   72.99    8.20
   8   3   0   79.59    6.70
   8   4   0   50.59   10.40
  -8   4   0   84.59    8.40
   8   4   0   64.09    7.70
  -8   4   0   67.99    9.00
  -8   4   0   81.19    7.90
  -8   4   0   67.59    8.00
   8   4   0   71.09    7.00
  -8   4   0   56.59    7.80
  -8   4   0   67.19    8.10
  -8   4   0   68.69    8.30
   8   4   0   70.49    6.70
   8   4   0   71.79    9.10
  -8   4   0   90.29    8.30
  -8   4   0   70.59    8.40
   8   4   0   81.09   10.30
  -8   4   0   60.49    7.90
   8   4   0   72.69    8.80
  -8  -4   0   67.29    7.00
   8   5   0   -6.10    8.30
  -8   5   0    3.90    4.40
  -8   5   0    0.90    4.20
  -8   5   0    0.10    3.60
  -8   5   0   -5.30    2.50
   8   5   0    5.70    5.90
   8   5   0    3.20    2.80
   8   5   0    4.00    4.20
  -8   5   0   -1.60    2.70
  -8   5   0   -4.20    4.00
  -8  -5   0    9.10    3.50
  -8  -5   0   13.80    4.80
  -8   5   0    0.80    3.50
   8   5   0   10.40   10.90
   8   5   0   -4.10    8.60
  -8   5   0    4.00    4.20
   8   5   0    1.60    4.60
   8   5   0   -0.60    6.10
  -8   5   0    6.00    3.80
  -8   5   0    1.00    3.60
  -8   6   0    4.30    4.10
   8   6   0   -2.90    3.20
  -8  -6   0    0.80    4.80
  -8   6   0   -0.40    3.80
  -8   6   0   -1.90    3.10
   8   6   0    0.00    3.10
  -8   6   0    5.10    3.70
   8   6   0    2.60    6.20
  -8   6   0    7.30    4.30
   8   6   0   -8.20    5.10
  -8   6   0    2.30    3.50
   8   6   0    5.80    6.30
  -8   6   0    1.60    3.80
  -9   0   0    2.00    2.60
   9   0   0   -1.00    2.20
  -9   0   0    1.50    2.50
   9   0   0    2.10    3.10
   9   0   0   -0.10    3.60
   9   0   0    0.20    2.90
  -9   0   0   -1.00    2.50
  -9   0   0    3.60    2.40
  -9   0   0    3.10    2.20
  -9   1   0   56.09    5.80
  -9  -1   0   51.69    4.80
  -9   1   0   48.70    5.80
   9  -1   0   56.79    5.90
  -9   1   0   45.80    7.30
  -9   1   0   50.19    7.00
   9   1   0   45.40    6.90
  -9  -1   0   53.59    4.80
  -9   1   0   55.59    6.40
   9   1   0   55.79    5.80
   9   1   0   51.19    5.00
  -9   1   0   55.39    6.70
  -9  -1   0   40.20    6.00
  -9   1   0   56.59    5.40
   9   1   0   44.30    6.50
  -9   1   0   52.49    6.90
   9   1   0   53.69    6.60
   9   1   0   48.80    5.60
  -9  -1   0   52.09    5.70
  -9  -1   0   48.20    4.70
  -9   1   0   55.29    7.10
   9   2   0   44.60    5.30
  -9  -2   0   42.80    6.30
   9   2   0   43.60    7.40
  -9  -2   0   48.30    5.30
  -9   2   0   58.69    6.60
  -9  -2   0   48.60    7.20
   9   2   0   44.40    7.80
   9   2   0   43.20    7.20
   9  -2   0   57.49    5.20
  -9  -2   0   53.99    5.10
  -9   2   0   50.79    6.20
  -9   2   0   33.10    6.20
  -9   2   0   47.80    5.90
  -9   2   0   42.40    6.60
  -9   2   0   54.39    5.90
  -9   2   0   38.90    5.40
  -9   2   0   48.90    6.20
  -9   2   0   41.90    5.70
  -9   2   0   40.60    4.80
  -9   2   0   30.90    7.50
   9   2   0   51.19    6.80
  -9   3   0    2.40    6.10
   9   3   0   -3.70    3.50
  -9   3   0   -6.10    5.30
  -9   3   0   -2.80    2.30
  -9   3   0   -2.50    4.30
  -9   3   0    1.00    1.90
  -9   3   0   -3.80    3.20
  -9   3   0   -3.40    4.10
  -9   3   0    1.00    4.90
   9   3   0    2.10    7.20
   9   3   0    0.50    5.70
   9   3   0   -2.40    2.80
  -9   3   0    2.60    3.60
  -9   3   0    3.40    3.30
  -9   3   0    1.70    3.10
  -9   3   0   -0.50    3.70
  -9  -3   0   -0.50    3.70
  -9   3   0   -0.50    2.70
  -9  -3   0   -2.60    2.30
  -9   3   0    4.80    5.40
   9   3   0    0.10    6.50
  -9   3   0   -0.80    1.70
  -9   3   0    0.50    3.70
   9   3   0   -6.70    3.50
  -9   3   0    4.20    5.50
  -9   3   0   -1.90    2.40
   9   3   0    3.20    4.00
  -9   3   0   -0.40    2.80
  -9  -3   0    1.60    2.40
   9   3   0    1.80    2.00
   9   4   0   24.30    8.70
  -9  -4   0   45.50    7.50
   9   4   0   37.10    7.00
  -9   4   0   38.70    7.70
  -9   4   0   36.70    6.90
  -9   4   0   40.50    7.50
   9   4   0   46.10    4.90
   9   4   0   39.40    5.50
  -9   4   0   43.10    7.20
  -9   4   0   30.40    4.40
  -9   4   0   33.70    6.40
  -9   4   0   44.80    7.60
  -9  -4   0   40.00    5.00
   9   4   0   29.80    5.70
  -9   4   0   40.00    5.40
  -9   4   0   53.79    6.40
  -9   4   0   36.40    5.70
   9   4   0   34.70   11.70
   9   4   0   43.80    7.10
  -9   4   0   40.60    5.80
  -9   4   0   50.49    6.80
  -9   4   0   49.99    6.30
  -9   4   0   42.30    6.50
  -9   4   0   39.70    5.60
   9   4   0   41.70    6.40
   9   5   0  -12.70   10.70
   9   5   0    1.50    9.10
  -9   5   0   -6.50    3.50
   9   5   0    2.40    4.50
   9   5   0   -1.40    4.10
  -9   5   0   -3.40    3.60
  -9   5   0    3.00    4.10
  -9   5   0    1.70    3.50
  -9   5   0    0.70    3.00
   9   5   0    7.50    6.70
  -9  -5   0    5.50    5.00
  -9   5   0    3.90    4.30
  -9  -5   0    1.10    3.40
  -9   5   0    7.20    3.40
   9   5   0   -2.50    2.70
   9   5   0   10.80    6.20
   9   5   0    8.90    9.00
   9   5   0    0.80    3.90
  -9   5   0    1.90    4.10
   9   6   0    1.70    6.40
  -9   6   0   -1.00    4.20
  -9  -6   0    3.10    3.30
  -9   6   0    1.40    3.60
  -9  -6   0    3.20    3.50
  -9  -6   0    7.00    6.50
  10   0   0   10.80    4.70
 -10   0   0   12.90    3.10
 -10   0   0    9.30    2.70
  10   0   0   12.10    2.50
 -10   0   0    8.40    2.70
  10   0   0   11.60    2.80
 -10   0   0    7.60    4.60
 -10   0   0    3.90    3.00
 -10   0   0   11.40    3.50
 -10   0   0    9.20    3.00
 -10   0   0    7.60    4.20
  10   0   0   11.20    4.00
  10   0   0    7.60    3.50
 -10   0   0    3.20    2.60
  10   1   0    1.20    2.50
 -10  -1   0   -3.00    3.60
 -10  -1   0    0.40    2.60
 -10  -1   0   -1.80    2.00
 -10   1   0   -1.70    2.80
 -10   1   0   -0.90    3.40
 -10   1   0   -0.20    2.90
 -10   1   0    1.80    4.70
  10   1   0   -1.40    2.70
 -10  -1   0    3.90    2.00
 -10  -1   0    1.40    2.00
 -10   1   0    1.70    2.40
  10  -1   0    4.50    3.60
 -10   1   0    3.00    3.20
 -10  -1   0    1.40    1.90
 -10  -1   0    0.10    3.50
 -10   1   0   -0.10    4.30
 -10   1   0    0.40    3.50
 -10   1   0   -0.80    3.00
  10   1   0    0.60    4.40
  10   1   0    1.10    2.00
  10   1   0    1.20    4.10
  10  -1   0   -0.90    2.80
 -10  -1   0    2.10    2.40
 -10   1   0    1.90    3.10
 -10  -2   0    7.20    3.60
  10   2   0   11.50    3.20
  10   2   0    5.70    3.90
 -10   2   0   13.80    3.70
 -10   2   0   13.80    2.30
 -10  -2   0    8.70    3.00
 -10   2   0   12.00    3.90
  10   2   0   16.90    5.70
 -10  -2   0   15.80    2.80
 -10   2   0   11.80    3.40
 -10   2   0   12.00    3.40
 -10   2   0    8.60    6.10
 -10  -2   0   14.90    2.70
 -10   2   0   14.20    4.30
  10  -2   0   19.30    4.50
 -10   2   0    3.70    5.30
 -10   2   0   15.80    4.70
 -10   2   0   11.40    4.90
 -10  -2   0    8.60    4.20
 -10  -2   0   13.50    2.90
  10  -2   0   10.20    3.20
  10   2   0   13.50    3.80
 -10   2   0   17.30    4.80
  10   2   0   17.50    6.60
 -10   2   0    3.10    4.50
  10   2   0   14.70    5.90
 -10  -3   0    4.80    3.10
 -10  -3   0   10.50    4.70
 -10   3   0    7.50    1.80
 -10   3   0    8.80    3.90
 -10   3   0    3.20    3.80
  10   3   0    7.40    3.90
 -10   3   0    8.00    3.00
 -10   3   0    5.30    4.80
 -10  -3   0    1.30    5.60
 -10   3   0    5.20    3.70
 -10   3   0    6.00    2.40
 -10   3   0    8.20    3.80
  10   3   0   14.60    6.80
  10   3   0    1.90    7.60
 -10  -3   0    7.20    2.80
  10   3   0    7.20    6.90
 -10   3   0    4.40    5.80
 -10   3   0    7.30    4.20
 -10   3   0    7.40    5.10
 -10   3   0    4.60    3.50
 -10   3   0    7.00    1.90
 -10   3   0    7.10    7.20
 -10   3   0   -3.50    5.30
  10   3   0    6.60    3.00
  10   3   0   11.60    4.80
 -10   3   0    6.30    6.80
 -10   3   0   10.90    5.50
  10   4   0   16.40    6.90
 -10   4   0   13.80    4.20
  10   4   0   -1.60    9.40
  10   4   0   13.70    9.20
 -10  -4   0   11.40    3.50
 -10   4   0   14.00    2.80
 -10   4   0    9.90    4.30
 -10   4   0   10.80    5.10
 -10   4   0    2.10    6.00
  10   4   0   10.70    8.30
 -10  -4   0    3.00    8.60
 -10   4   0   10.30    3.30
 -10   4   0    8.90    5.10
 -10   4   0    9.00    3.50
  10   4   0    6.20    5.50
  10   4   0   20.80    4.90
 -10   4   0    7.70    6.20
  10   4   0   11.90    3.80
  10   4   0    1.90    4.00
 -10   4   0   10.40    3.40
 -10   4   0    8.50    4.70
 -10   4   0    3.60    3.90
 -10   4   0   11.70    5.80
 -10   4   0    7.70    2.60
 -10   5   0   -2.20    3.20
  10   5   0   19.10    9.30
  10   5   0    4.50   11.30
  10   5   0   -6.10    5.80
  10   5   0    3.20    3.70
  10   5   0    0.60    4.30
  10   5   0    7.90    4.60
 -10   5   0    0.20    3.70
 -10   5   0    4.40    3.80
  10   5   0  -15.40    7.80
  10   5   0   -1.50    3.40
 -10   5   0    4.10    3.10
  10   5   0   -1.10    6.00
 -10   5   0   -0.70    3.50
 -10   5   0    0.80    4.10
 -10   5   0    0.40    4.00
 -10  -5   0    3.10    5.60
 -10   5   0    5.30    4.60
 -10   5   0    7.80    4.10
 -10  -5   0   -2.90    3.30
 -10  -6   0    6.40    3.50
 -10  -6   0    6.60    3.50
  11   0   0   -0.50    4.20
 -11   0   0    1.40    2.90
 -11   0   0   -3.10    2.90
 -11   0   0    0.60    3.60
  11   0   0    1.20    3.80
  11   0   0   -3.60    4.10
  11   0   0    4.10    2.60
 -11   0   0    2.30    2.70
 -11   0   0    1.90    2.70
 -11   0   0    0.40    2.50
 -11   0   0   -0.50    2.80
 -11   0   0    1.10    2.70
  11   0   0    0.10    2.10
 -11   0   0    4.20    4.50
 -11  -1   0    2.40    3.70
 -11   1   0    1.30    3.30
 -11   1   0    1.90    3.30
 -11   1   0    2.10    4.40
  11   1   0    4.60    3.00
 -11   1   0    1.00    3.00
 -11   1   0    3.80    3.30
 -11  -1   0    1.70    2.70
  11   1   0    1.40    3.80
  11  -1   0    0.50    4.10
 -11   1   0    1.60    3.20
 -11  -1   0    2.90    2.30
 -11  -1   0   -0.20    2.70
 -11  -1   0   -0.60    2.00
 -11  -1   0   -1.60    2.10
  11   1   0    1.30    4.30
 -11   1   0   -2.00    4.00
  11   1   0   -1.60    2.80
 -11  -1   0    0.20    2.30
  11   1   0    0.90    4.80
 -11   1   0    0.20    4.70
 -11  -1   0    3.10    2.10
 -11  -1   0    1.30    3.90
 -11   1   0    8.50    3.80
  11  -1   0    6.50    3.60
 -11   2   0   36.50    4.80
 -11   2   0   31.50    4.90
  11   2   0   29.60    6.90
 -11  -2   0   40.10    4.50
 -11   2   0   27.90    6.30
 -11   2   0   29.90    7.60
 -11  -2   0   39.90    5.50
 -11  -2   0   37.10    4.40
  11  -2   0   44.00    6.60
 -11  -2   0   33.20    4.40
 -11   2   0   40.90    5.60
 -11   2   0   27.60    7.70
 -11   2   0   38.30    5.40
  11   2   0   21.30    6.20
 -11   2   0   42.00    5.90
 -11   2   0   43.80    6.20
  11   2   0   36.60    7.80
  11   2   0   31.00    4.90
 -11  -2   0   25.70    5.30
 -11  -2   0   37.60    5.00
 -11  -2   0   45.90    6.70
  11  -2   0   49.10    5.70
 -11   2   0   29.00    5.90
  11   2   0   34.90    5.40
 -11   2   0   42.10    6.20
 -11   3   0   31.60    5.30
 -11   3   0   19.00    7.50
 -11   3   0   47.40    7.00
 -11  -3   0   30.30    7.50
 -11   3   0   45.10    7.20
  11   3   0   31.60    6.20
 -11   3   0   33.20    4.90
  11   3   0   33.50    6.30
 -11   3   0   38.90    4.30
  11   3   0   23.00    7.90
  11   3   0   18.50    7.60
  11   3   0   32.90    9.60
 -11   3   0   35.80    7.00
 -11  -3   0   29.40    4.30
 -11  -3   0   34.80    4.20
 -11  -3   0   42.00    5.90
 -11   3   0   39.60    5.90
 -11  -3   0   33.60    4.20
 -11   3   0   27.60    8.10
 -11   3   0   15.60    7.70
 -11   3   0   41.60    5.60
 -11   3   0   21.60    5.20
 -11  -3   0   25.00    6.20
 -11  -4   0    7.60    3.30
  11   4   0    8.80    7.90
  11   4   0   13.00    5.00
  11   4   0    3.50    3.60
 -11   4   0    0.80    4.00
 -11   4   0   -8.30    5.10
  11   4   0    3.20    5.50
  11   4   0    2.50    7.70
 -11  -4   0    4.80    3.80
  11   4   0    5.60    3.00
  11   4   0   -4.00   10.20
 -11   4   0    3.10    6.30
 -11  -4   0    9.60    3.40
 -11   4   0   -3.10    4.60
 -11   4   0   11.30    4.40
 -11   4   0   -7.20    5.70
 -11   4   0    7.50    4.00
 -11   4   0    8.90    3.20
  11   4   0    5.40    5.30
 -11   4   0   -5.50    4.70
 -11   4   0    9.20    3.80
 -11  -4   0    3.10    3.30
 -11   5   0    6.50    4.50
  11   5   0    8.70    6.80
 -11  -5   0    2.60    4.50
  11   5   0    5.50    9.00
  11   5   0    2.30   10.50
  11   5   0   -5.00    5.80
 -11   5   0    5.50    4.00
  11   5   0    3.50    4.80
  11   5   0   13.40    7.70
  11   5   0    5.80    4.70
 -11   5   0    5.10    4.60
 -11  -5   0   11.60    3.80
 -11  -5   0   14.30    3.80
 -11   5   0    9.20    3.40
  11   5   0   11.00    9.20
 -12   0   0   35.80    5.00
 -12   0   0   24.30    4.80
  12   0   0   36.60    4.60
  12   0   0   53.09    7.30
 -12   0   0   38.60    5.20
 -12   0   0   33.40    4.90
  12   0   0   44.70    6.50
  12   0   0   37.50    5.10
 -12   0   0   29.20    6.40
 -12   0   0   44.10    5.40
  12   0   0   49.90    7.20
 -12   0   0   31.40    5.60
  12   1   0  536.75   38.10
 -12  -1   0  463.85   37.70
  12  -1   0  534.85   37.30
 -12  -1   0  545.85   36.30
 -12   1   0  558.94   37.00
 -12  -1   0  562.74   36.40
 -12   1   0  572.34   36.90
 -12   1   0  511.15   37.70
 -12  -1   0  542.35   36.30
 -12   1   0  502.45   37.40
  12   1   0  536.85   38.10
 -12   1   0  516.85   36.80
 -12   1   0  542.95   36.90
  12   1   0  544.85   38.60
 -12  -1   0  525.25   36.80
 -12  -1   0  518.45   37.00
  12   1   0  535.65   36.90
 -12  -1   0  532.75   36.30
 -12   1   0  520.05   36.80
 -12  -1   0  554.34   36.30
 -12   2   0   69.49    8.10
  12   2   0   68.69    8.30
  12   2   0   66.79   10.10
 -12   2   0   65.09    9.60
 -12  -2   0   72.19    9.80
 -12   2   0   65.29    9.30
  12   2   0   72.19    7.90
 -12   2   0   81.19    9.30
 -12   2   0   66.29    8.50
 -12  -2   0   61.49    6.00
 -12  -2   0   78.59    6.30
 -12   2   0   55.59    7.50
 -12   2   0   55.59    8.50
 -12  -2   0   71.19    6.90
 -12   2   0   55.99   10.60
  12   2   0   58.89    9.20
 -12  -2   0   75.49    7.70
 -12  -2   0   76.09    6.40
 -12  -2   0   66.39    6.30
  12   2   0   77.09   11.00
 -12  -2   0   74.89    9.30
 -12   3   0   -5.10    6.20
 -12   3   0    4.40    5.60
 -12  -3   0    6.00    5.50
 -12  -3   0    0.30    7.00
 -12   3   0    1.30    4.10
  12   3   0   -2.90    6.40
 -12   3   0    4.40    3.60
  12   3   0   -0.70    4.30
 -12  -3   0   -3.10    3.60
 -12  -3   0    1.50    2.90
 -12  -3   0    0.60    2.90
  12   3   0    4.90    5.00
 -12  -3   0    1.40    3.20
  12   3   0   -4.80    6.30
 -12   3   0    4.30    3.90
  12   3   0    2.70    8.20
 -12   3   0    1.50    7.10
 -12   3   0    6.50   13.80
 -12   3   0    5.00    4.70
  12   4   0   55.69    7.60
 -12   4   0   52.29    7.50
 -12  -4   0   34.40    4.80
  12   4   0   32.00    7.60
 -12   4   0   53.49    6.50
  12   4   0   48.70    7.90
 -12   4   0   39.60    5.60
 -12  -4   0   43.10    5.10
 -12   4   0   37.20    7.00
  12   4   0   28.40    9.70
 -12   4   0   45.50    5.80
 -12   4   0   45.40    6.90
  12   4   0   26.60   10.00
 -12  -4   0   40.90    5.80
 -12   4   0   36.10    8.00
 -12  -4   0   54.89    6.30
  12   4   0   17.10   11.00
 -12   4   0   35.20    8.20
 -12  -5   0    7.80    3.20
  12   5   0   -6.60    8.50
 -12   5   0    4.50    3.90
  12   5   0    7.50   12.90
 -12  -5   0    0.50    3.60
 -12  -5   0    9.70    3.40
  12   5   0   -2.50    4.70
  12   5   0   19.60    6.80
  12   5   0    3.20    8.90
  12   5   0   -5.80    5.90
 -13   0   0   -1.70    3.20
 -13   0   0    1.30    4.10
  13   0   0   -2.50    4.20
 -13   0   0   -2.40    2.90
 -13   0   0    6.40    3.90
 -13   0   0    0.70    3.10
 -13   0   0   -1.40    3.20
  13   0   0    5.60    4.90
  13   0   0    0.30    2.50
 -13   0   0   -6.90    3.00
 -13   0   0   -5.80    4.70
 -13   0   0   -0.60    3.10
  13   0   0    2.40    4.20
  13   0   0    0.40    2.70
 -13   1   0  103.69    9.60
 -13   1   0   98.69    9.30
 -13   1   0   95.99    9.10
 -13   1   0  102.89    9.60
 -13  -1   0   96.19    8.10
 -13   1   0   87.09    9.00
 -13  -1   0  101.39    9.80
 -13  -1   0   97.09    8.30
 -13  -1   0   89.99   11.10
 -13  -1   0  101.39    8.40
 -13  -1   0   76.89   11.60
  13  -1   0  115.29   10.70
  13   1   0   79.79   10.90
  13   1   0  106.19   11.20
  13   1   0  106.99    9.50
 -13  -1   0  109.59    8.40
 -13  -1   0   95.79    9.10
  13   1   0   99.79   11.80
 -13  -1   0  104.39    8.20
  13  -1   0  100.69   10.10
 -13   1   0   95.39   11.10
 -13   1   0   93.99   10.30
  13   1   0   84.59    8.80
  13   2   0   17.60    6.90
 -13   2   0   26.00    5.80
 -13  -2   0   25.90    3.40
 -13  -2   0   22.50    3.60
  13   2   0   21.50    5.30
 -13   2   0   20.60    6.40
  13  -2   0   15.30    5.90
 -13  -2   0   22.50    4.60
 -13  -2   0    8.20    5.70
 -13   2   0   26.60    5.40
  13   2   0   22.00    8.70
 -13  -2   0   20.10    3.50
 -13  -2   0   22.00    3.50
 -13   2   0   16.00    6.40
 -13  -2   0   17.60    4.00
 -13  -2   0   24.60    3.50
 -13   2   0   21.20    5.90
 -13   2   0   28.50    8.20
  13   2   0   13.40    7.10
 -13   2   0   19.20    7.90
  13   2   0   19.30    4.70
  13  -2   0   24.30    5.60
 -13   2   0   19.70    4.70
 -13  -2   0   26.20    6.60
 -13   2   0   24.70    6.30
  13   3   0   -2.50    8.80
 -13   3   0   -1.50    3.50
 -13   3   0    2.30    6.00
 -13   3   0    6.40    4.60
  13   3   0    2.60    4.20
 -13   3   0   -1.50    6.70
 -13   3   0   -8.90    5.10
 -13   3   0   -0.20    8.10
 -13  -3   0   -2.70    2.70
 -13   3   0   -1.10    7.30
 -13  -3   0   -4.20    2.30
 -13  -3   0    0.80    8.00
 -13   3   0   -5.30    4.60
 -13  -3   0   -5.90    2.80
 -13   3   0    5.40    6.00
 -13   3   0    3.50    7.40
  13   3   0    3.50    5.00
 -13  -3   0    2.40    3.40
  13   3   0    2.20   11.80
 -13  -3   0   -3.60    3.60
  13   4   0   16.80   10.90
  13   4   0   27.60    9.80
 -13   4   0   45.90    7.50
 -13   4   0   34.90    5.20
  13   4   0   27.60    7.20
 -13   4   0   35.50    8.30
  13   4   0   24.10    6.50
 -13   4   0   37.70    6.70
 -13  -4   0   24.60    5.50
  13   4   0   26.70    6.80
 -13  -4   0   37.90    5.00
 -13   4   0   39.00    8.30
 -13   4   0   44.00    6.10
  13   4   0   29.20    9.70
 -13   4   0   48.70    7.20
 -13  -4   0   39.60    5.20
 -13  -4   0   32.90    4.50
 -13  -4   0   30.80    4.50
  13   5   0   -7.70    8.00
 -13  -5   0    0.10    3.10
 -13  -5   0   -3.60    3.90
 -13  -5   0   -2.80    3.00
  13   5   0    1.20   10.20
  13   5   0    3.60    5.00
  13   5   0    4.70    6.20
  13   5   0  -17.90    8.00
 -13  -5   0    1.10    3.00
 -14   0   0    5.00    4.50
  14   0   0    5.50    5.10
 -14   0   0    3.10    5.30
 -14   0   0    6.00    3.80
  14   0   0    1.20    4.80
 -14   0   0    4.00    3.60
 -14   0   0    7.80    4.10
 -14   0   0    2.40    3.60
 -14   0   0    0.50    5.50
  14   0   0    4.90    5.80
 -14   0   0   -0.10    3.60
 -14   0   0    1.50    3.40
 -14  -1   0    0.80    3.20
  14  -1   0   -1.30    5.00
 -14  -1   0    4.30    4.80
 -14  -1   0    2.00    2.90
 -14  -1   0    7.30    4.10
 -14   1   0    1.50    3.60
 -14   1   0   -5.60    5.30
 -14  -1   0    8.40    6.20
  14   1   0    0.20    3.20
  14   1   0    6.50    6.00
  14   1   0    4.90    5.70
 -14   1   0    7.10    5.80
 -14  -1   0   -0.40    3.50
  14   1   0    5.90    6.50
 -14  -1   0    5.00    3.20
 -14   1   0    3.90    4.90
 -14   1   0    7.40    4.30
 -14   1   0    7.40    4.40
 -14   1   0    0.20    5.30
 -14   1   0    7.20    4.20
 -14   1   0   -0.40    3.80
 -14  -1   0    0.80    3.20
  14   1   0    0.60    3.70
 -14  -1   0    0.20    3.10
  14  -1   0   -1.60    4.70
 -14  -2   0    5.00    6.80
  14   2   0   18.50    6.90
 -14  -2   0   16.00    3.50
  14  -2   0   15.60    5.60
 -14   2   0   14.00    5.80
 -14  -2   0   10.00    4.30
 -14  -2   0    8.70    3.10
 -14   2   0    5.50    5.90
 -14   2   0    9.80    4.30
 -14   2   0   -2.20    7.30
  14   2   0    2.50    4.00
  14  -2   0   10.50    6.90
  14   2   0    5.00    8.50
 -14  -2   0   16.20    3.30
 -14   2   0    8.90    5.70
 -14  -2   0    8.30    4.00
 -14   2   0    9.90    7.80
 -14   2   0    6.50    6.00
  14   2   0   15.20    7.10
  14   2   0   14.90    5.00
 -14  -2   0   11.60    3.20
 -14  -2   0   10.10    3.00
 -14   2   0    6.30    6.00
 -14   3   0    4.50    4.70
 -14  -3   0    4.70    6.20
 -14  -3   0    6.40    2.70
 -14   3   0    2.90    8.10
  14   3   0    2.80    8.70
 -14   3   0    6.30    7.80
 -14  -3   0   -1.50    2.80
 -14   3   0    2.00    6.20
  14   3   0    3.20    7.70
  14   3   0    7.60    7.90
 -14  -3   0   -1.80    2.90
 -14  -3   0    3.40    2.90
 -14   3   0    5.80    7.50
 -14   3   0    2.60    5.60
 -14   3   0   -2.90    8.70
 -14   3   0   -4.30    4.70
 -14  -3   0    0.60    3.60
  14   3   0    8.30    4.90
 -14  -3   0    1.90    8.50
 -14   3   0   -0.10    6.00
 -14  -3   0    6.80    4.30
  14   3   0    6.50    5.70
  14   3   0   -4.90    4.70
 -14  -4   0    2.70    4.10
 -14   4   0   17.70    6.70
  14   4   0    5.70   10.70
  14   4   0   10.80    5.70
  14   4   0   14.40    8.90
 -14  -4   0   18.90    6.00
  14   4   0   13.20    8.60
 -14   4   0   11.30    9.90
 -14  -4   0   14.40    5.50
 -14  -4   0   14.90    4.30
  14   4   0   14.70    6.10
 -14   4   0    8.40    7.30
 -14  -5   0    3.00    4.40
  14   5   0   -2.20    6.00
  14   5   0    0.70    8.70
  14   5   0   -3.80   10.00
 -14  -5   0    2.70    3.90
 -14  -5   0   -3.00    2.90
 -14  -5   0    3.40    3.80
 -14  -5   0    0.30    3.10
  14   5   0   -3.10    8.10
 -15   0   0    3.50    4.60
  15   0   0    2.10    6.10
 -15   0   0    4.30    6.00
 -15   0   0   -1.60    3.50
 -15   0   0    3.70    4.00
 -15   0   0   -5.00    4.50
 -15   0   0    2.40    3.90
  15   0   0    2.60    5.60
  15   0   0    4.50    5.50
 -15   0   0   -1.20    6.20
 -15   0   0    4.40    3.80
 -15   1   0   14.20    6.30
  15   1   0   13.60    7.60
 -15   1   0   11.70    5.50
 -15   1   0    9.20    4.40
 -15   1   0   13.80    5.40
 -15   1   0   10.90    7.30
 -15  -1   0   10.60    5.50
 -15   1   0    9.20    4.70
 -15  -1   0    5.60    3.70
  15  -1   0   14.90    6.20
  15   1   0   10.20    3.80
 -15  -1   0    9.30    7.00
  15   1   0    5.60    6.20
 -15  -1   0   16.10    4.60
 -15  -1   0    9.20    3.50
 -15   1   0   11.20    5.00
 -15  -1   0   15.80    4.00
 -15  -1   0   15.30    4.00
 -15  -1   0    8.10    4.80
  15  -1   0    6.90    6.70
  15   1   0   -2.50    5.80
 -15  -1   0   11.80    3.70
 -15   1   0    7.20    4.50
  15   1   0   11.80    4.10
 -15   1   0    7.30    5.70
 -15  -2   0   28.60    4.30
 -15   2   0   28.40    5.90
  15  -2   0   34.90    7.50
 -15  -2   0   38.40    5.10
 -15  -2   0   21.70    6.50
  15   2   0   34.20    6.40
 -15   2   0   39.00    7.20
  15  -2   0   42.60    9.40
 -15  -2   0   41.10    8.70
 -15   2   0   43.90    7.10
 -15  -2   0   37.50    5.40
 -15   2   0   17.10    8.90
 -15   2   0   32.50    6.40
 -15  -2   0   32.00    5.40
 -15  -2   0   45.00    5.60
 -15   2   0   32.50    7.90
  15   2   0   43.00   10.80
 -15   2   0   23.70    9.10
 -15   2   0   27.70    5.50
  15   2   0   31.10    9.30
  15   2   0   31.30    5.50
 -15  -2   0   32.60    5.80
 -15   2   0   20.80    7.20
 -15  -3   0   37.30    6.00
 -15  -3   0   40.70    4.90
 -15  -3   0   23.70   10.30
 -15   3   0   36.20    7.20
  15   3   0   45.00    7.30
  15   3   0   41.80    7.30
 -15   3   0   15.90    9.40
  15   3   0   22.10   10.30
 -15  -3   0   29.10    7.90
 -15  -3   0   32.40    4.30
  15   3   0   45.10    9.80
 -15   3   0   47.50    8.30
  15   3   0   15.40    8.80
  15   3   0   30.20    6.40
 -15   3   0   24.10    5.90
 -15   3   0   29.40    9.30
 -15  -3   0   28.60    5.10
 -15  -3   0   30.00    4.20
 -15   3   0   12.60    9.70
 -15   3   0   36.80    6.70
 -15  -3   0   35.00    4.50
 -15   3   0   24.90    8.30
 -15   3   0   48.80    8.10
 -15  -3   0   29.80    4.50
  15   4   0    8.30   10.00
  15   4   0   -1.50    8.30
 -15  -4   0    0.60    3.10
 -15  -4   0    1.50    3.20
 -15   4   0    9.20    6.30
 -15  -4   0    7.60    3.10
 -15  -4   0    2.80    4.00
 -15  -4   0    2.60    2.70
  15   4   0   -2.20    5.40
  15   4   0    3.00    6.40
 -15   4   0   -4.90    5.80
 -15   4   0   -0.60    5.50
  15   4   0   -2.20    8.40
 -15   4   0    6.10    7.10
 -15  -4   0   -6.80    5.10
 -15   4   0    5.60    7.60
 -15  -4   0   -2.70    3.00
  15   5   0  -12.80    7.30
 -15  -5   0   -6.50    3.30
 -15  -5   0    0.40    4.20
  15   5   0   -5.90    7.90
  15   5   0    4.30   11.20
 -16   0   0   72.39    8.10
 -16   0   0   68.89    7.70
  16   0   0   60.79    9.70
 -16   0   0   74.89    8.00
 -16   0   0   73.19    7.90
 -16   0   0   72.09    9.50
 -16   0   0   70.39    7.90
 -16   0   0   52.79   10.30
 -16   0   0   70.09   10.10
 -16   1   0   79.49    8.90
 -16  -1   0   68.29    9.10
  16   1   0  101.99   12.20
 -16   1   0   78.69    9.50
 -16  -1   0   78.79    8.00
  16  -1   0   82.19   11.10
 -16   1   0   55.69    9.70
 -16  -1   0   90.09    8.00
 -16   1   0   69.99    8.50
 -16   1   0   99.19    9.40
 -16  -1   0   65.69    7.50
 -16  -1   0   62.09    9.70
  16   1   0   84.59    8.50
 -16   1   0   74.99   10.60
 -16  -1   0   95.19    8.10
  16   1   0   76.89    9.00
 -16   1   0   69.79    8.90
  16   1   0   83.79   12.30
  16   1   0   80.59   13.40
 -16  -1   0   53.29   10.30
 -16  -1   0   82.19    7.90
 -16  -2   0   73.89    7.30
 -16   2   0   93.89    9.60
 -16  -2   0   65.09   10.40
 -16   2   0   58.89    8.90
  16  -2   0   65.49   11.70
 -16  -2   0   79.39    7.20
  16   2   0   88.79   13.00
 -16   2   0   61.39    8.40
 -16  -2   0   63.49    9.90
 -16  -2   0   79.69    7.20
 -16   2   0   77.49    9.20
 -16  -2   0   72.39    8.60
 -16  -2   0   71.09    7.20
  16   2   0   89.09    9.10
  16   2   0   94.09   13.00
  16   2   0   72.99    8.80
  16   2   0   76.39   13.60
 -16   2   0   50.39    9.90
 -16  -2   0   69.39    7.40
 -16   2   0   51.19    9.50
 -16  -2   0   68.09    9.40
 -16   2   0   72.89    8.80
 -16  -3   0   10.60    3.30
 -16   3   0   11.00    8.90
  16   3   0   14.10    5.00
  16   3   0    3.20    8.50
 -16  -3   0   23.50   11.80
 -16   3   0   19.20    7.00
  16   3   0   21.40    8.90
  16   3   0    7.90    9.40
  16   3   0   11.20    5.60
 -16   3   0    1.80    9.40
 -16   3   0   12.00    5.60
 -16   3   0   18.20    7.50
 -16  -3   0    4.40    3.00
 -16   3   0   18.80    6.10
 -16   3   0    4.80    5.50
  16   3   0   15.40    6.70
 -16  -3   0   -1.70    8.20
 -16  -3   0   13.30    3.80
 -16  -3   0   15.30    3.60
 -16   3   0    6.30    7.50
 -16  -3   0    6.30    3.50
 -16  -3   0    9.70    4.50
 -16  -3   0    6.00    5.10
 -16  -4   0    0.60    2.80
  16   4   0    7.10    6.00
  16   4   0    5.60    8.40
  16   4   0    0.60    6.20
 -16   4   0   -2.70    8.80
 -16  -4   0    1.60    4.30
 -16  -4   0    4.30    3.30
  16   4   0    8.50    8.80
 -16   4   0    0.70    8.10
 -16  -4   0    0.20    3.10
  16   4   0    8.30   10.10
 -16  -4   0    3.90    2.90
 -16   4   0    9.90    8.50
 -16  -4   0    5.80    3.30
 -16  -4   0    4.30    6.20
 -16   4   0   -4.60    7.80
 -17   0   0   -1.40    3.60
 -17   0   0   -3.10    7.40
 -17   0   0   -5.90    3.30
 -17   0   0   -0.30    3.90
 -17   0   0   -1.60    5.00
  17   0   0   -1.60    6.40
  17   0   0   -4.30    7.70
 -17   0   0    2.60    4.00
 -17   0   0   -2.80    3.90
 -17   0   0    4.90    5.40
 -17   0   0    7.90    8.00
  17   1   0   24.70    7.90
  17   1   0   27.00    9.40
 -17  -1   0   18.50    8.50
 -17   1   0   14.80    5.20
  17  -1   0   31.20    9.50
 -17   1   0    1.30    8.50
 -17  -1   0   14.30    5.10
  17  -1   0   19.40    7.40
 -17   1   0   27.30    5.90
  17   1   0   21.80    8.70
 -17   1   0   24.70    5.40
 -17   1   0   13.70    9.00
 -17  -1   0   29.90    6.00
 -17  -1   0   18.60    4.30
 -17  -1   0   20.70    4.30
 -17   1   0   38.00    6.10
 -17  -1   0   21.60    4.60
 -17   1   0   13.50    6.30
 -17   1   0   22.30    7.20
 -17   1   0    9.70    4.50
 -17  -1   0   24.40    8.10
 -17  -1   0   34.70    5.00
 -17  -1   0   25.20    4.70
 -17  -2   0   59.79    6.60
 -17   2   0   52.69    9.00
  17   2   0   62.39   12.70
  17  -2   0   52.69   12.80
 -17  -2   0   54.09    6.30
 -17  -2   0   45.80    7.30
 -17   2   0   48.50    7.40
 -17   2   0   65.59    8.40
 -17  -2   0   38.10    9.10
  17   2   0   43.00    9.60
 -17   2   0   79.69   10.20
 -17  -2   0   49.00    6.50
 -17   2   0   31.00   10.40
  17   2   0   45.70    6.70
 -17  -2   0   61.39    6.30
 -17  -2   0   59.99    8.10
 -17   2   0   48.20    6.80
 -17  -2   0   32.30    9.30
 -17  -2   0   56.89    6.60
  17   2   0   37.60    9.80
  17   2   0   56.29    7.50
 -17   2   0   48.90    7.20
  17  -2   0   52.49   11.60
 -17   2   0   55.99   11.50
  17   3   0   26.00    6.50
 -17  -3   0   13.00    3.40
 -17   3   0    9.30    7.60
 -17  -3   0   14.20    5.40
 -17  -3   0   19.40    4.00
 -17  -3   0   22.70    4.00
  17   3   0   12.00    8.40
 -17  -3   0   16.20    5.00
 -17   3   0   10.50    6.10
 -17   3   0   30.70    6.90
 -17   3   0   22.50    7.30
  17   3   0    2.50    9.00
 -17   3   0   14.70    6.40
 -17  -3   0   13.50    3.60
  17   3   0   22.60    6.70
 -17  -3   0   11.00    9.00
 -17   3   0    3.30    9.80
 -17   3   0   28.40    7.70
  17   3   0   10.50    9.90
 -17   3   0   17.10    9.90
 -17  -4   0    1.60    4.40
 -17  -4   0   -2.00    4.20
  17   4   0    7.90    7.60
 -17  -4   0    6.70    3.30
  17   4   0    3.50    9.60
 -17  -4   0   -3.20    4.00
  17   4   0   -4.30    8.00
 -17  -4   0    0.40    4.10
  17   4   0    7.90    8.40
 -18   0   0   -5.40    3.50
  18   0   0    5.40    7.20
 -18   0   0   -5.50    4.00
 -18   0   0    3.50    7.00
 -18   0   0    1.70    4.50
  18   0   0  -10.70    8.00
 -18   0   0   -0.90    7.30
 -18   0   0   -4.50    5.10
 -18   0   0    3.90    5.90
 -18   0   0   -4.20    4.10
 -18   1   0    1.90    4.20
 -18   1   0   -1.60    5.40
 -18  -1   0    4.40    6.40
 -18  -1   0   -1.00    3.60
 -18   1   0    0.70    4.60
  18   1   0   -2.10    7.60
 -18  -1   0   -3.20    3.70
 -18  -1   0   -1.30    5.00
 -18   1   0    1.30    4.70
 -18   1   0    8.40    5.00
  18   1   0    0.50    9.40
 -18   1   0  -12.80    7.20
 -18   1   0   16.20    8.20
 -18  -1   0    1.10    3.80
 -18  -1   0  -10.60    6.90
 -18   1   0    1.30    4.20
  18  -1   0    8.10    7.80
 -18  -1   0   -5.90    3.30
 -18   1   0   -4.50    6.20
  18  -1   0   -5.80    8.50
 -18  -1   0    5.70    4.80
  18   1   0   12.30    7.50
 -18  -1   0    2.70    3.80
 -18  -2   0    5.70    7.40
 -18  -2   0   -3.50    3.30
 -18   2   0   -2.80    5.70
 -18   2   0   -4.10    5.60
  18   2   0   -3.90    5.20
 -18   2   0   -3.40    5.90
  18  -2   0    7.00   10.60
 -18   2   0    6.70    8.30
 -18  -2   0    3.00    3.70
 -18  -2   0   -4.60    4.90
 -18  -2   0   -5.70    8.50
  18   2   0   11.20    8.30
 -18  -2   0    0.20    3.50
 -18   2   0   -5.90    4.90
 -18  -2   0    2.30    3.20
  18   2   0    3.00    5.10
  18   2   0    6.70    9.90
 -18   2   0   -4.50    7.30
 -18  -2   0    1.80    3.50
 -18   2   0   -1.00    5.10
 -18   2   0   -8.20    8.00
 -18   2   0    8.20    5.60
  18   2   0    6.70    7.90
 -18  -2   0    4.50    4.60
 -18  -3   0   -2.40    2.90
 -18   3   0    3.90    6.80
 -18  -3   0    3.60    5.60
  18   3   0   12.30    5.50
 -18   3   0  -22.00   14.30
  18   3   0   10.80    6.30
 -18   3   0  -13.10    8.20
 -18  -3   0    8.20    3.50
 -18  -3   0   -0.80    3.20
 -18  -3   0    1.70    3.20
  18   3   0   -0.20    8.20
 -18  -3   0    2.90    4.70
 -18  -3   0    1.80    3.40
 -18   3   0  -13.50    7.50
  18   3   0    5.50   10.10
  18   3   0    4.70    8.10
 -18   3   0    1.00    9.30
 -18   3   0   -2.50    7.20
 -19   0   0    0.10    8.00
 -19   0   0  -10.10    4.30
 -19   0   0   -7.90    4.10
 -19   0   0    5.30    4.20
 -19   0   0   -4.10    6.10
 -19   0   0   -2.90    3.90
  19   0   0   11.30    8.50
  19   0   0    8.80    9.40
 -19   0   0   -9.90    7.80
 -19   0   0    1.20    5.70
 -19   0   0   -3.80    4.20
 -19   1   0   -6.00    7.90
 -19   1   0    1.30    7.60
 -19  -1   0   -7.90    7.60
 -19  -1   0   -1.00    4.70
 -19  -1   0    0.70    3.70
  19  -1   0    0.10    9.40
 -19   1   0    1.50    4.80
  19   1   0   -0.20    8.00
 -19  -1   0   -4.70    5.40
  19   1   0   -1.10    5.80
 -19   1   0   -3.80    4.30
 -19  -1   0   -5.80    6.70
 -19  -1   0   -0.30    3.70
 -19  -1   0   -5.20    3.30
 -19  -1   0    5.80    4.00
 -19   1   0    0.40    4.50
  19  -1   0    0.50    8.20
 -19   1   0   10.50    6.60
 -19  -1   0   -2.00    3.50
 -19   1   0    6.10    9.50
  19   1   0   -5.30    9.50
 -19   1   0    4.00    4.90
 -19   1   0    5.60    4.30
 -19  -2   0    2.90    3.70
  19   2   0   -0.10    5.90
  19   2   0    5.10    8.10
 -19  -2   0    2.20    3.40
 -19   2   0    1.80    6.40
  19   2   0   -2.10   10.00
 -19   2   0    0.50    5.70
 -19   2   0    4.00    8.20
 -19   2   0    5.20    5.90
 -19  -2   0   -1.30    5.60
  19   2   0   -6.40    8.20
 -19  -2   0    2.50    4.60
 -19  -2   0    7.60    3.90
 -19  -2   0  -15.40    8.30
 -19   2   0   12.40    8.40
 -19   2   0   -4.10    8.50
 -19   2   0    3.30    5.80
 -19  -2   0   -2.00    8.10
 -19  -2   0    0.90    3.40
 -19   2   0    2.60    5.60
 -19  -2   0    3.10    3.40
  19   3   0  -19.50    9.20
  19   3   0    4.50    7.60
 -19  -3   0   -6.20    3.60
 -19  -3   0   -0.50    3.50
 -19  -3   0    3.30    3.80
 -19  -3   0   -0.90    4.80
 -19  -3   0    5.30    3.60
  19   3   0   -3.60    8.60
 -20   0   0    0.70    8.00
  20   0   0    1.70    8.40
 -20   0   0    3.80    4.80
 -20   0   0   -0.80    4.70
 -20   0   0    1.60    7.10
 -20   0   0   -4.10    5.20
 -20   0   0   -3.10    6.70
 -20   0   0   -1.30    4.30
 -20   0   0    6.20    4.50
  20   0   0   -1.20   10.00
 -20   0   0   -0.60    4.20
 -20   1   0   27.30   10.00
 -20  -1   0   41.20    5.60
  20   1   0   40.20   12.00
 -20   1   0   51.89    7.00
 -20   1   0   57.19    7.20
  20   1   0   36.30   10.50
 -20  -1   0   34.20    5.20
 -20  -1   0   45.80    8.10
 -20  -1   0   59.19    7.00
 -20   1   0   37.60    8.70
 -20   1   0   39.60    6.30
 -20  -1   0   27.20    8.40
  20  -1   0   21.70   12.40
 -20  -1   0   42.90    6.90
 -20   1   0   49.60   10.50
 -20   1   0   33.60   10.30
 -20   1   0   46.70    6.70
 -20   2   0    5.70   10.60
  20   2   0   28.50   10.80
 -20  -2   0    4.60    4.10
  20   2   0   12.20    8.10
 -20  -2   0    7.20    4.00
 -20  -2   0    6.50    4.40
 -20  -2   0    4.90    3.80
 -20  -2   0  -12.90   10.00
 -20   2   0   13.50    8.80
 -20  -2   0   10.60    6.20
 -20   2   0   17.40    7.30
 -21   0   0   -2.50    7.80
 -21   0   0    9.70    7.20
  21   0   0    5.20   10.50
 -21   0   0    1.90    6.50
 -21   0   0   -8.50    6.90
 -21   0   0    0.60    7.60
  21   0   0   -0.30    8.30
 -21   0   0   -0.30    5.70
 -21  -1   0   51.99    8.00
 -21  -1   0   39.00    7.00
  21   1   0   17.60    9.00
  21   1   0   34.60   11.20
   0   1   1 3284.57  243.18
   0   1  -1 3361.36  243.38
   0   1  -1 3351.56  243.38
   0   1   1 3882.31  243.48
   0   1   1 3902.31  243.38
   0   1  -1 3977.10  243.38
   0   1   1 4043.50  243.48
   0   1   1 3508.15  243.38
   0   1   1 3207.18  243.08
   0   1   1 3455.45  243.28
   0   1   1 3641.74  243.28
   0   1   1 4061.29  243.48
   0   1  -1 3946.71  243.38
   0   1  -1 4043.90  243.38
   0   1  -1 3379.96  243.28
   0   1  -1 3436.16  243.28
   0   1  -1 3620.24  243.28
   0   1  -1 3548.64  243.38
   0   1  -1 3607.14  243.48
   0   1  -1 4031.90  243.38
   0   1   1 3454.55  243.68
   0   1   1 3756.32  243.38
   0   1   1 3669.43  243.38
   0   1  -1 3813.42  243.38
   0   1  -1 3773.42  243.38
   0   1  -1 3258.97  243.28
   0   1  -1 3757.62  243.28
   0   2   1    1.70    2.60
   0   2  -1   -1.50    2.30
   0   2   1   -6.50    6.20
   0   2  -1   -0.40    2.30
   0   2  -1   -1.40    2.50
   0   2   1    1.20    3.10
   0   2   1   -2.10    2.90
   0   2  -1    1.00    2.40
   0   2  -1   -0.80    2.60
   0   2   1    1.30    2.50
   0   2   1    4.00    2.30
   0   2   1   -3.80    4.70
   0   2   1    0.70    3.10
   0   2  -1    1.10    5.00
   0   2  -1    0.10    4.80
   0   2  -1   -3.80    4.60
   0   2  -1    0.90    3.50
   0   2   1    0.30    2.20
   0   2   1   -0.20    2.80
   0   2   1    0.20    2.80
   0   2   1   -5.00    5.00
   0   2  -1    3.40    3.00
   0   2  -1    3.60    3.20
   0   2  -1    4.20    2.90
   0   2  -1   -1.60    2.70
   0   2  -1    1.60    3.00
   0   2  -1    4.40    2.40
   0   2  -1    0.60    2.50
   0   3   1  304.57   22.00
   0   3  -1  313.57   21.90
   0   3   1  304.07   21.40
   0   3  -1  322.47   22.30
   0   3  -1  276.77   22.50
   0   3   1  320.37   22.30
   0   3  -1  275.87   21.80
   0   3  -1  288.67   22.00
   0   3  -1  290.57   22.40
   0   3  -1  302.37   21.50
   0   3   1  328.67   22.60
   0   3  -1  306.17   21.80
   0   3   1  293.17   22.40
   0   3   1  312.57   21.60
   0   3  -1  302.77   21.70
   0   3   1  309.47   21.90
   0   3   1  336.37   22.30
   0   3   1  323.97   21.60
   0   3  -1  271.87   23.50
   0   3   1  273.27   23.90
   0   4  -1    4.30    7.10
   0   4   1    5.00    4.60
   0   4   1    1.50    2.80
   0   4  -1    0.50    3.40
   0   4  -1    1.80    3.10
   0   4  -1   -0.30    2.80
   0   4  -1    3.20    3.90
   0   4   1   -3.10    3.40
   0   4  -1   -2.40    4.50
   0   4   1   -2.90    3.50
   0   4  -1    1.10    2.90
   0   4   1   -0.30    4.00
   0   4  -1   -1.20    3.40
   0   4   1    0.20    3.00
   0   4   1    2.60    2.90
   0   5  -1   17.40    6.20
   0   5   1   20.80    6.10
   0   5  -1   22.30    4.70
   0   5  -1   23.90    5.60
   0   5   1   26.90    5.40
   0   5  -1   30.00    5.80
   0   5  -1   24.40    4.90
   0   5   1   14.00    5.50
   0   5  -1   27.20    5.80
   0   5   1   18.00    4.50
   0   5   1   20.70    4.50
   0   6   1    2.30    5.10
   0   6   1    0.60    3.40
   0   6  -1    1.30    3.60
   0   6   1   -3.90    4.70
   0   6  -1   -2.80    4.40
   0   6   1    1.50    4.30
   0   6  -1    1.70    5.10
   0   6   1   -4.80    3.70
   0   6  -1    5.30    4.90
   0   6  -1    0.40    3.40
   0   6  -1    5.40    4.20
   0   7  -1    7.60    6.30
   0   7   1    4.70    5.90
  -1   0  -1   -0.80    0.80
  -1   0   1   -1.50    0.90
  -1   0   1    0.40    0.50
  -1   0  -1   -0.80    0.40
  -1   0   1   -0.50    0.50
  -1   0   1   -0.90    0.80
   1   1   1  313.97   20.80
  -1   1  -1  313.57   20.40
   1   1   1  309.07   20.50
  -1   1  -1  292.07   20.50
   1   1   1  314.47   20.50
  -1   1  -1  320.37   20.70
  -1   1  -1  276.07   20.90
  -1   1  -1  304.47   20.80
   1   1   1  262.67   21.30
  -1   1  -1  303.27   20.60
  -1   1  -1  285.67   20.40
   1   1   1  301.97   20.60
  -1   1  -1  295.07   20.50
  -1   1  -1  283.07   21.10
   1   1   1  280.77   21.20
  -1   1  -1  305.27   20.60
   1   1   1  303.27   21.60
   1   1   1  283.27   20.30
  -1   1  -1  265.87   20.40
  -1   1  -1  320.67   20.50
  -1   1  -1  308.57   20.50
  -1   1  -1  294.17   20.60
  -1   1  -1  312.87   20.50
   1   1   1  287.17   20.60
   1   1   1  291.27   20.40
   1   1   1  322.87   20.60
  -1   1  -1  318.57   20.40
  -1   1  -1  317.07   20.80
   1   1   1  307.37   20.40
  -1   1  -1  308.97   20.50
  -1   1  -1  310.07   20.60
  -1   1  -1  309.87   20.50
  -1   1   1  316.67   20.60
  -1   1   1  306.87   20.50
   1   1  -1  312.17   20.50
   1   1  -1  298.57   21.00
   1   1  -1  303.57   20.50
   1   1  -1  297.77   20.60
   1   1  -1  261.87   20.90
   1   1  -1  328.77   20.70
   1   1  -1  309.97   20.60
  -1   1   1  302.37   20.70
  -1   1   1  291.27   20.50
   1   1  -1  310.17   20.40
   1   1  -1  291.47   20.70
   1   1  -1  308.97   20.50
  -1   1   1  274.97   20.50
  -1   1   1  263.77   20.40
  -1   1   1  310.27   20.60
  -1   1   1  281.47   20.40
   1   1  -1  310.87   20.50
  -1   1   1  274.67   20.40
   1   1  -1  305.77   20.70
  -1   1   1  286.97   20.40
   1   1  -1  307.97   20.60
  -1   1   1  316.57   20.50
  -1   1   1  294.67   20.40
  -1   1   1  273.07   20.70
  -1   1   1  305.97   20.10
   1   1  -1  309.77   20.40
   1   1  -1  287.77   20.40
  -1   1   1  293.87   20.50
   1   2   1   10.00    3.70
   1   2   1    8.40    5.50
   1   2   1   13.70    6.30
  -1   2  -1    9.40    3.50
  -1   2  -1    9.20    2.80
  -1   2  -1   11.20    3.10
  -1   2  -1    4.10    4.40
  -1   2  -1   10.90    2.80
   1   2   1    4.60    2.50
   1   2   1    9.60    3.00
   1   2   1    6.40    3.40
  -1   2  -1   13.50    3.40
   1   2   1   15.00    4.00
   1   2   1    8.20    2.70
  -1   2  -1   11.90    3.50
  -1   2  -1   14.50    2.90
  -1   2  -1    9.20    3.50
   1   2   1   11.70    2.50
   1   2   1    0.80    6.50
  -1   2  -1    8.50    2.80
   1   2   1    6.90    2.70
  -1   2  -1   10.00    3.00
   1   2   1    9.10    3.30
   1   2   1   10.40    3.20
  -1   2  -1    9.80    5.20
  -1   2  -1   10.10    3.30
  -1   2  -1    8.20    3.00
  -1   2  -1   14.20    3.10
  -1   2   1    7.40    2.60
  -1   2   1    0.60    4.90
   1   2  -1   12.90    3.60
   1   2  -1    8.90    3.50
  -1   2   1   11.90    3.60
   1   2  -1   13.80    5.20
  -1   2   1    9.00    4.10
   1   2  -1    7.70    5.20
  -1   2   1   11.10    2.80
   1   2  -1    9.30    3.00
   1   2  -1   10.30    2.70
  -1   2   1    8.70    2.70
   1   2  -1   13.30    3.50
   1   2  -1   11.50    3.30
  -1   2   1   10.60    2.70
   1   2  -1   17.20    3.20
   1   2  -1   14.80    2.80
  -1   2   1   14.20    3.30
  -1   2   1    5.10    3.30
   1   2  -1    9.20    2.70
   1   2  -1   12.50    2.90
  -1   2   1   10.40    6.00
  -1   2   1   12.30    3.10
   1   2  -1   15.40    3.50
   1   2  -1    3.40    5.50
  -1   2   1   11.80    3.50
   1   2  -1   12.10    3.20
   1   3   1   50.89    7.60
  -1   3  -1   61.49    7.00
  -1   3  -1   51.69    8.50
  -1   3  -1   50.69    5.70
   1   3   1   51.19    6.40
  -1   3  -1   54.19    7.00
   1   3   1   56.39    5.90
  -1   3  -1   63.49    7.10
  -1   3  -1   42.30    6.30
  -1   3  -1   63.09    8.20
   1   3   1   59.99    7.50
  -1   3  -1   53.49    6.00
  -1   3  -1   43.60    6.30
   1   3   1   51.29    6.30
   1   3   1   53.99    5.40
   1   3   1   69.99    8.00
   1   3   1   48.70    6.40
  -1   3  -1   52.09    6.00
   1   3   1   53.39    6.30
   1   3   1   48.90    8.60
   1   3   1   57.79    6.70
  -1   3  -1   48.50    6.00
   1   3  -1   52.09    7.40
   1   3  -1   53.69    5.90
  -1   3   1   51.29    6.00
   1   3  -1   47.90    7.90
   1   3  -1   55.89    6.80
  -1   3   1   57.59    6.00
  -1   3   1   57.29    6.80
  -1   3   1   58.59    7.50
  -1   3   1   48.50    6.20
   1   3  -1   54.69    7.60
  -1   3   1   55.69    7.40
  -1   3   1   48.20    6.80
   1   3  -1   58.39    8.60
   1   3  -1   53.79    6.50
   1   3  -1   43.70    6.30
  -1   3   1   46.00    6.00
   1   3  -1   57.99    5.90
   1   3  -1   53.89    7.50
   1   4   1   21.30    4.70
  -1   4  -1   17.20    5.00
   1   4   1   19.30    3.80
   1   4   1   23.20    5.50
   1   4   1    2.60    8.00
  -1   4  -1   22.70    5.20
  -1   4  -1   21.00    4.20
   1   4   1   17.40    4.30
   1   4   1   24.70    4.20
  -1   4  -1   16.40    4.50
  -1   4  -1   18.80    4.10
   1   4   1   21.60    4.90
  -1   4  -1   22.80    4.10
  -1   4  -1   26.40    4.40
  -1   4  -1   22.20    4.80
   1   4  -1   23.20    5.10
   1   4  -1   21.50    4.10
   1   4  -1   21.20    8.00
   1   4  -1   22.70    4.80
   1   4  -1   20.40    3.90
  -1   4   1   30.80    5.00
  -1   4   1   16.50    4.20
   1   4  -1   23.30    4.20
  -1   4   1   17.80    4.00
  -1   4   1   16.90    4.00
   1   4  -1   15.20    4.30
  -1   4   1   23.90    5.20
  -1   4   1   17.20    4.50
   1   4  -1   24.60    5.20
  -1   4   1   25.00    4.20
   1   4  -1   24.90    5.10
   1   4  -1   20.40    5.60
   1   5   1   81.89    9.90
   1   5   1   76.69    8.40
   1   5   1   63.39    8.30
  -1   5  -1   92.39    9.70
   1   5   1   74.89    9.30
  -1   5  -1   67.19   10.00
  -1   5  -1   63.69    9.00
  -1   5  -1   92.49    8.90
   1   5   1   79.79    8.80
  -1   5  -1   82.59    9.80
  -1   5  -1   78.99    8.80
  -1   5  -1   83.49    8.90
   1   5  -1   80.19    8.60
  -1   5   1   79.29    8.60
   1   5  -1   89.19   10.30
  -1   5   1   74.99    8.50
   1   5  -1   90.19    8.80
   1   5  -1   84.39    9.70
   1   5  -1   80.49    8.90
  -1   5   1   70.29    9.70
  -1   5   1   74.59    9.00
  -1   5   1   79.69    9.30
   1   6   1   13.10    5.40
  -1   6  -1    8.50    3.90
   1   6   1    2.20    3.90
   1   6   1    5.40    3.60
  -1   6  -1    4.90    3.90
  -1   6  -1   11.50    5.50
   1   6   1    9.10    5.20
   1   6   1    6.20    5.10
  -1   6  -1    5.00    4.30
  -1   6  -1    3.60    4.70
  -1   6  -1    6.00    4.80
   1   6  -1    7.10    3.80
  -1   6   1    9.80    5.50
  -1   6   1    8.20    4.70
   1   6  -1   11.70    5.30
   1   6  -1   -0.50    4.80
  -1   6   1    1.20    4.10
  -1   6   1   10.70    3.90
  -1   6   1    8.00    5.00
  -1   6   1    9.20    4.10
   1   6  -1    9.40    4.20
   1   6  -1    9.20    5.40
   1   6  -1    0.50    3.50
   1   7   1   -2.30    5.50
  -1   7  -1   -4.40    6.20
   1   7  -1   -2.10    4.60
  -1   7   1    6.60    6.10
  -2   0   1  834.42   52.89
   2   0   1  842.42   53.09
  -2   0  -1  709.83   52.79
  -2   0   1  799.02   52.89
   2   0  -1  747.73   52.79
   2   0  -1  717.63   52.79
  -2   0  -1  761.22   52.79
  -2   0  -1  849.72   52.79
  -2   0  -1  800.22   52.79
  -2   0   1  826.62   52.89
  -2   0   1  847.92   52.89
  -2   0  -1  859.81   52.99
  -2   0  -1  837.42   53.09
  -2   0  -1  807.22   53.19
  -2   0  -1  716.03   52.79
  -2   0   1  700.43   52.79
  -2   0   1  817.52   53.19
  -2   0   1  815.12   53.19
  -2   0  -1  864.91   52.89
   2   0   1  716.13   52.89
   2   1   1 1329.37   81.99
  -2   1  -1 1223.18   81.99
   2   1   1 1163.98   81.99
  -2   1  -1 1365.76   82.09
   2   1   1 1230.38   81.89
  -2   1  -1 1120.59   82.09
  -2   1  -1 1212.28   81.89
  -2   1  -1 1304.37   81.99
   2   1   1 1252.77   82.59
   2   1   1 1365.96   82.19
   2   1   1 1209.58   82.19
  -2   1  -1 1123.09   82.29
  -2   1  -1 1183.98   81.89
   2   1   1 1185.38   82.49
   2   1   1 1118.59   81.99
  -2   1  -1 1180.48   81.99
   2   1   1 1295.77   82.49
   2   1   1 1336.87   82.09
  -2   1  -1 1257.37   81.99
   2   1   1 1258.37   81.89
  -2   1  -1 1224.98   81.79
  -2   1  -1 1220.48   82.29
  -2   1  -1 1098.09   81.99
  -2  -1   1 1144.89   81.79
  -2   1  -1 1277.17   81.99
  -2   1  -1 1148.29   81.99
   2   1  -1 1129.19   81.99
   2   1  -1 1169.68   82.09
  -2   1   1 1119.99   81.99
  -2   1   1 1299.87   81.99
  -2   1   1 1099.39   81.89
  -2   1   1 1355.26   82.09
  -2   1   1 1180.28   81.89
  -2   1   1 1243.08   82.29
   2   1  -1 1281.67   81.89
  -2   1   1 1277.37   81.79
  -2   1   1 1220.08   81.89
   2   1  -1 1275.47   81.99
  -2   1   1 1289.37   81.99
  -2   1   1 1213.78   82.19
  -2   1   1 1162.78   81.99
   2   1  -1 1345.57   81.99
   2   1  -1 1086.49   82.09
  -2  -1  -1 1308.17   81.79
   2   1  -1 1291.67   81.99
  -2  -1  -1 1296.67   81.79
   2   1  -1 1251.37   81.99
  -2   1   1 1226.98   81.89
  -2   1   1 1226.88   81.89
  -2   1   1 1089.19   81.89
  -2   1   1 1174.48   81.89
  -2   1   1 1209.38   82.09
   2   1  -1 1336.37   82.19
  -2   1   1 1155.18   81.89
  -2   1   1 1244.78   81.89
   2   1  -1 1179.78   82.29
   2   1  -1 1306.97   82.09
  -2   1   1 1181.18   82.09
  -2   1   1 1224.78   81.79
   2   1  -1 1264.47   82.09
   2   1  -1 1355.66   82.19
   2   1  -1 1212.18   81.89
   2   2   1   42.40    4.70
  -2   2  -1   37.90    4.40
   2   2   1   39.50    4.90
  -2   2  -1   33.10    4.70
  -2   2  -1   38.10    4.90
   2   2   1   41.40    4.70
  -2  -2   1   37.90    3.80
  -2   2  -1   46.10    5.30
   2   2   1   33.70    5.20
  -2   2  -1   37.10    5.40
   2   2   1   44.00    5.30
   2   2   1   38.80    7.80
  -2   2  -1   30.90    4.40
  -2   2  -1   39.70    5.50
   2   2   1   46.00    5.90
  -2   2  -1   38.90    5.10
   2   2   1   39.50    5.00
  -2   2  -1   43.50    5.70
  -2   2  -1   44.90    5.40
  -2   2  -1   33.00    4.70
   2   2   1   48.40    5.60
   2   2   1   31.10    6.90
  -2   2  -1   35.70    5.30
   2   2   1   40.40    4.70
   2   2   1   41.00    4.70
   2   2   1   43.00    6.80
  -2   2  -1   33.30    4.60
  -2   2   1   38.40    5.40
   2   2  -1   36.50    5.20
  -2   2   1   31.90    4.20
   2   2  -1   41.70    4.70
   2   2  -1   41.80    6.50
  -2   2   1   45.30    5.70
   2   2  -1   56.09    6.70
  -2   2   1   43.20    5.90
   2   2  -1   37.90    5.30
   2   2  -1   39.80    4.60
  -2   2   1   48.20    5.20
  -2   2   1   37.70    4.50
   2   2  -1   38.00    6.80
   2   2  -1   45.10    5.80
   2   2  -1   34.20    5.00
  -2   2   1   36.60    5.10
   2   2  -1   41.70    4.90
  -2   2   1   38.30    5.50
   2   2  -1   44.00    4.80
  -2   2   1   44.60    5.00
   2   2  -1   44.30    5.60
  -2   2   1   41.70    5.50
  -2   2   1   38.80    4.60
  -2   2   1   37.20    5.20
   2   2  -1   38.50    5.20
  -2   2   1   35.10    4.70
   2   2  -1   35.70    5.00
  -2   3  -1    7.20    3.50
   2   3   1    3.20    7.30
  -2   3  -1    9.60    4.30
  -2   3  -1   15.30    3.50
   2   3   1   12.10    3.10
  -2   3  -1   22.40    4.30
   2   3   1    7.10    3.10
   2   3   1   21.00    4.30
  -2   3  -1   14.90    4.00
   2   3   1   18.50    6.30
   2   3   1   11.40    3.50
  -2   3  -1   16.70    3.50
  -2   3  -1   10.10    3.30
   2   3   1   18.30    3.70
   2   3   1   19.30    3.30
   2   3   1   13.20    3.80
  -2   3  -1   22.60    4.90
  -2   3  -1    8.20    3.20
   2   3   1    9.10    4.10
  -2   3   1    8.40    3.20
  -2   3   1   20.90    4.40
   2   3  -1    8.30    7.10
  -2   3   1   10.00    3.70
   2   3  -1   19.90    4.60
  -2   3   1   14.50    3.30
   2   3  -1   13.70    6.70
  -2   3   1   12.30    3.20
  -2   3   1   20.10    3.80
   2   3  -1   14.00    4.10
   2   3  -1   17.00    4.10
   2   3  -1   11.90    3.70
  -2   3   1   11.20    3.60
   2   3  -1   14.10    3.60
   2   3  -1   17.30    3.70
   2   3  -1   15.50    5.90
   2   3  -1   13.50    3.10
  -2   3   1   13.40    3.20
   2   3  -1   13.40    4.00
  -2   4  -1   63.99    7.60
   2   4   1   60.59    6.70
  -2   4  -1   60.79    7.00
   2   4   1   50.69    7.70
  -2   4  -1   47.50    6.80
  -2   4  -1   58.89    7.10
  -2   4  -1   63.79    7.50
   2   4   1   53.09    9.90
  -2   4  -1   53.29    7.30
   2   4   1   47.60    6.50
   2   4   1   66.49    7.40
  -2   4  -1   55.49    7.20
   2   4   1   69.49    9.00
   2   4   1   63.29    8.00
  -2   4  -1   65.89    8.10
   2   4  -1   53.99    7.10
  -2   4   1   57.49    7.00
   2   4  -1   74.49    8.20
  -2   4   1   64.79    8.20
   2   4  -1   49.30    6.70
   2   4  -1   47.70    6.60
  -2   4   1   59.59    7.60
  -2   4   1   71.49    7.50
   2   4  -1   45.70    9.40
   2   4  -1   52.89    7.40
   2   4  -1   52.79    7.10
  -2   4   1   50.69    6.80
  -2   4   1   59.49    6.80
  -2   4   1   45.70    6.80
  -2   4   1   68.89    6.90
   2   4  -1   53.29    7.50
  -2   5  -1   16.00    4.80
   2   5   1   13.10    4.10
  -2   5  -1   20.70    6.20
   2   5   1    8.70    6.10
  -2   5  -1   21.50    5.40
  -2   5  -1   25.30    5.00
   2   5   1   27.30    5.40
   2   5   1   18.30    5.80
  -2   5  -1    8.20    4.20
  -2   5  -1   21.70    5.90
   2   5   1   11.70    4.50
  -2   5  -1    8.60    4.30
   2   5   1   22.40    4.40
  -2   5   1   16.90    5.10
   2   5  -1   21.10    5.70
   2   5  -1   14.60    4.30
   2   5  -1   18.10    5.00
  -2   5   1   13.40    4.30
   2   5  -1   26.90    6.30
   2   5  -1    9.40    3.90
   2   5  -1   22.60    6.70
  -2   5   1   15.20    4.30
  -2   5   1   19.80    5.50
  -2   5   1   18.50    5.80
  -2   5   1   11.30    4.70
   2   6   1   11.30    4.00
   2   6   1   20.00    5.50
  -2   6  -1    7.30    4.90
  -2   6  -1   16.40    4.40
  -2   6  -1   19.80    5.00
   2   6   1   15.60    4.40
  -2   6  -1   13.40    5.20
   2   6   1    2.20    5.30
  -2   6  -1    8.50    3.80
   2   6   1   15.20    5.30
  -2   6  -1   18.00    6.00
   2   6  -1    6.50    5.10
  -2   6   1   19.60    5.20
  -2   6   1   15.80    5.60
  -2   6   1   10.20    3.50
  -2   6   1   12.50    4.60
  -2   6   1   12.40    5.10
   2   6  -1    9.50    4.40
   2   6  -1   12.50    4.10
  -2   6   1    4.70    4.90
   2   6  -1   14.00    5.50
  -2   6   1   15.20    3.90
   2   6  -1    2.90    5.20
  -2   6   1   12.50    4.00
  -2   6   1    8.90    3.80
   2   7   1   10.60    4.30
  -2   7  -1   10.30    4.30
  -2   7   1   18.10    5.60
   2   7  -1    7.90    4.10
  -3   0  -1   -0.20    1.70
  -3   0  -1    0.20    1.10
   3   0   1    2.10    1.10
   3   0   1   -0.10    1.70
  -3   0  -1    0.70    1.20
   3   0   1    0.90    1.20
   3   0  -1   -1.20    1.00
  -3   0   1    2.50    3.20
  -3   0   1    0.30    1.20
   3   0  -1    1.10    0.90
  -3   0   1   -1.20    2.80
  -3   0   1    0.90    1.10
  -3   0   1    0.40    2.70
  -3   0  -1   -0.80    1.20
  -3   0  -1   -0.30    1.00
  -3   0   1   -0.20    1.10
   3   0  -1   -0.80    1.50
   3   0   1   -0.60    2.00
   3   0   1    2.50    1.80
  -3   0  -1   -1.30    1.40
  -3   0  -1    3.50    2.60
  -3   0   1    1.30    1.40
  -3   0  -1    1.10    2.30
  -3   0   1    1.30    1.20
  -3   0   1    2.60    1.80
  -3   0  -1   -0.40    1.10
  -3   0   1   -0.20    1.80
   3   0  -1   -2.40    0.90
  -3  -1   1  280.77   18.70
   3   1   1  281.67   18.70
  -3   1  -1  272.37   18.90
   3   1   1  278.97   19.80
  -3   1  -1  305.27   19.00
   3   1   1  242.68   19.00
   3   1   1  284.47   19.20
   3   1   1  280.17   18.70
  -3   1  -1  253.37   20.00
  -3  -1   1  284.07   18.70
   3   1   1  242.48   19.00
   3   1   1  277.37   18.90
   3   1   1  281.87   19.60
  -3   1  -1  255.37   18.90
  -3   1  -1  275.07   18.90
  -3   1  -1  247.28   19.00
  -3   1  -1  301.17   19.10
  -3   1  -1  287.57   18.90
   3   1   1  250.07   18.90
   3   1   1  288.87   19.10
  -3   1  -1  300.57   19.70
   3   1   1  250.37   19.80
   3   1   1  251.37   18.70
  -3   1  -1  289.07   19.90
   3   1  -1  301.07   19.40
  -3   1   1  291.97   18.90
  -3  -1  -1  277.17   18.70
  -3   1   1  282.37   19.40
  -3   1   1  292.07   19.00
  -3   1   1  258.37   18.90
   3   1  -1  278.87   19.10
   3   1  -1  246.78   18.80
  -3   1   1  265.17   18.80
  -3   1   1  280.17   18.90
  -3   1   1  258.07   19.10
  -3   1   1  251.27   19.00
   3   1  -1  290.07   18.90
   3   1  -1  241.48   19.10
  -3   1   1  285.37   19.20
  -3   1   1  247.58   19.50
  -3   1   1  277.67   18.90
   3   1  -1  286.97   18.90
   3   1  -1  265.47   19.00
   3   1  -1  276.47   19.00
   3   1  -1  263.57   19.40
   3   1  -1  298.97   18.80
  -3   1   1  284.37   19.10
  -3  -1  -1  297.27   18.70
   3   1  -1  268.87   19.10
  -3   1   1  258.77   18.90
   3   1  -1  269.27   18.70
  -3   1   1  250.17   19.00
  -3   1   1  291.87   19.00
  -3   1   1  266.27   19.60
  -3  -1  -1  290.97   18.80
  -3   1   1  272.97   19.00
   3   1  -1  286.67   18.70
   3   2   1   81.79    7.40
  -3   2  -1   72.39    7.40
  -3   2  -1   68.39    7.60
  -3   2  -1   77.99    7.20
  -3   2  -1   80.99    8.00
  -3   2  -1   72.49    8.70
  -3   2  -1   86.59    6.80
   3   2   1   80.49    9.90
  -3   2  -1   95.79    8.30
   3   2   1   84.39    7.40
   3   2   1   86.09    6.90
  -3   2  -1   69.09    8.90
  -3   2  -1   79.19    7.30
  -3   2  -1   84.09    7.20
   3   2   1   83.99    7.70
   3   2   1   91.19   10.30
  -3   2  -1   83.99    7.60
   3   2   1   73.49    7.10
   3   2   1   78.39    6.90
   3   2   1   75.69    6.60
  -3  -2   1   81.59    6.10
  -3  -2   1   71.59    6.30
   3   2   1   74.49    7.70
  -3   2  -1   74.69    7.20
  -3   2  -1   92.39    7.30
  -3   2  -1   89.09    7.50
   3   2  -1   85.79    7.50
  -3   2   1   73.39    7.00
   3   2  -1   73.39    7.30
  -3   2   1   70.19    7.10
   3   2  -1   78.79    7.00
  -3   2   1   88.99    8.00
  -3   2   1   90.19    8.10
   3   2  -1   75.69    7.00
  -3  -2  -1   91.49    6.10
  -3   2   1   79.59    6.70
   3   2  -1   76.19    6.80
  -3   2   1   90.29    8.00
  -3   2   1   74.59    7.30
  -3   2   1   82.19    7.20
   3   2  -1   66.19    7.40
   3   2  -1   78.89    9.00
  -3   2   1   78.69    7.00
   3   2  -1   76.59    6.70
  -3   2   1   78.59    7.40
  -3   2   1   69.29    7.10
   3   2  -1   82.69    7.70
   3   2  -1   77.19    9.10
  -3   2   1   75.69    7.40
   3   2  -1   82.69    7.90
   3   2  -1   84.99    6.90
   3   2  -1   79.29    9.10
  -3   2   1   88.49    7.60
  -3   2   1   84.89    6.80
   3   3   1  264.47   19.10
  -3   3  -1  252.97   18.90
  -3   3  -1  243.88   18.80
   3   3   1  239.78   19.30
   3   3   1  255.07   18.80
  -3  -3   1  256.97   17.80
   3   3   1  243.38   18.30
  -3   3  -1  250.57   19.10
  -3   3  -1  249.68   18.50
  -3   3  -1  258.67   18.80
   3   3   1  257.77   20.90
   3   3   1  248.18   18.80
  -3   3  -1  245.98   18.60
  -3   3  -1  264.87   18.70
   3   3   1  270.57   19.00
  -3   3  -1  263.37   20.30
   3   3   1  262.27   18.40
  -3   3  -1  257.07   18.60
  -3   3  -1  242.58   18.80
   3   3   1  257.87   19.30
  -3   3   1  277.47   19.10
  -3   3   1  268.67   18.50
   3   3  -1  247.98   18.90
  -3   3   1  253.27   18.70
   3   3  -1  268.57   19.40
   3   3  -1  223.38   19.00
   3   3  -1  268.07   20.70
  -3   3   1  287.57   18.90
   3   3  -1  261.57   19.10
   3   3  -1  258.27   19.10
  -3   3   1  224.18   18.70
  -3   3   1  244.28   18.60
   3   3  -1  250.57   18.80
   3   3  -1  268.87   18.40
   3   3  -1  261.47   19.20
   3   3  -1  258.37   18.60
  -3   3   1  279.97   18.60
   3   4   1   16.40    3.70
  -3   4  -1   21.40    4.30
  -3   4  -1   30.60    5.40
   3   4   1   25.40    4.40
   3   4   1   23.60    4.60
   3   4   1   14.30    3.60
  -3   4  -1   16.80    4.10
  -3   4  -1   21.50    4.30
   3   4   1   24.20    5.30
   3   4   1   28.80    5.30
  -3   4  -1   22.80    4.80
   3   4   1    8.30    7.80
   3   4   1   17.00    4.80
  -3   4  -1   20.00    5.10
  -3   4  -1   15.50    4.00
  -3   4  -1   24.10    4.10
   3   4   1   19.40    5.70
   3   4   1   19.30    7.70
   3   4  -1   17.90    4.90
  -3   4   1   18.20    4.20
   3   4  -1   26.20    8.00
   3   4  -1   27.70    5.10
  -3   4   1   21.90    4.20
  -3   4   1   21.30    4.00
   3   4  -1   23.50    5.00
  -3   4   1   27.90    5.20
   3   4  -1   23.30    4.10
   3   4  -1   15.70    4.80
  -3   4   1   22.10    5.00
  -3   4   1   20.30    4.00
   3   4  -1    4.40    7.40
   3   4  -1   10.50    6.90
   3   4  -1   32.20    5.10
   3   4  -1   32.10    5.70
  -3   4   1   21.40    4.20
   3   4  -1   17.00    3.70
  -3   5  -1    8.00    4.90
   3   5   1   20.30    4.80
  -3   5  -1   14.30    4.40
  -3   5  -1   14.10    5.50
  -3   5  -1   18.80    4.70
   3   5   1   18.00    5.10
  -3   5  -1   22.90    6.00
   3   5   1   19.80    4.40
   3   5   1   20.30    5.80
   3   5   1    2.00    6.40
  -3   5  -1   10.10    4.40
  -3   5  -1   23.10    5.70
   3   5   1   15.10    4.00
   3   5   1    8.60    6.30
  -3   5   1   15.80    4.40
  -3   5   1   15.70    5.20
   3   5  -1   14.10    5.80
   3   5  -1   16.20   10.20
   3   5  -1   11.90    5.10
   3   5  -1   12.60    4.00
  -3   5   1   25.10    4.70
   3   5  -1   13.30    6.20
  -3  -5  -1   20.80    4.00
   3   5  -1   21.80    4.30
   3   5  -1   17.60    4.80
  -3   5   1   20.20    6.00
  -3   5   1   16.70    5.50
  -3   5   1   11.20    5.00
  -3   5   1   11.70    4.60
   3   6   1   -5.20    6.20
   3   6   1    3.20    4.70
   3   6   1    3.20    3.40
  -3   6  -1   -0.10    4.10
  -3   6  -1    3.80    3.70
  -3   6  -1    7.90    5.30
  -3   6  -1   -3.00    3.40
  -3   6  -1    2.20    5.00
   3   6   1    1.50    4.20
  -3   6  -1   -7.60    5.20
   3   6   1    1.00    4.90
   3   6  -1    7.30    4.40
  -3   6   1   -1.00    2.90
  -3   6   1    0.60    4.10
  -3   6   1    4.10    4.80
  -3   6   1    1.60    3.80
  -3   6   1    2.20    4.60
  -3   6   1    0.70    3.20
   3   6  -1    5.10    5.60
  -3   6   1    6.00    5.10
  -3   6   1   -1.70    3.20
   3   6  -1    5.40    5.50
   3   6  -1    1.90    3.40
   3   6  -1    0.10    4.70
  -3   7  -1   -0.10    5.10
  -4   0   1 3745.73  228.38
  -4   0  -1 3295.87  228.38
  -4   0  -1 3260.37  228.38
  -4   0   1 3099.59  228.18
  -4   0   1 3591.04  228.88
   4   0  -1 3076.09  228.28
   4   0   1 3392.36  228.48
  -4   0  -1 3341.27  228.78
  -4   0  -1 3789.32  228.88
   4   0   1 3326.47  228.28
  -4   0   1 3127.19  228.18
  -4   0  -1 3765.32  228.28
   4   0   1 3236.78  228.38
  -4   0   1 3354.66  228.18
   4   0   1 3732.33  228.78
  -4   0   1 3584.14  228.28
   4   0  -1 3117.29  228.28
  -4   0  -1 3691.63  228.28
  -4   0   1 3759.42  228.58
  -4   0  -1 3436.56  228.28
  -4   0   1 3526.75  228.98
   4   0  -1 3297.87  228.28
   4   1   1  771.42   55.49
  -4   1  -1  861.91   55.59
   4   1   1  800.52   55.69
  -4   1  -1  861.91   55.89
  -4   1  -1  881.91   55.59
  -4   1  -1  863.81   55.59
  -4   1  -1  810.62   55.59
  -4   1  -1  832.22   55.49
   4   1   1  878.61   55.69
  -4   1  -1  756.82   55.59
  -4   1  -1  765.52   55.59
  -4   1  -1  799.02   55.59
   4   1   1  856.91   55.59
  -4  -1   1  894.41   55.79
  -4  -1   1  735.83   55.39
  -4   1  -1  874.01   55.59
  -4   1  -1  791.92   55.49
   4   1   1  840.32   56.09
   4   1   1  822.82   55.39
  -4   1  -1  822.02   56.09
  -4   1  -1  803.52   55.49
   4   1   1  867.41   56.29
  -4   1  -1  849.81   55.69
   4   1   1  789.42   56.19
  -4   1  -1  788.02   56.39
   4   1   1  852.11   55.79
  -4  -1  -1  890.91   55.39
   4   1  -1  851.51   55.69
  -4  -1  -1  875.41   55.59
  -4   1   1  891.31   56.19
   4   1  -1  786.82   55.69
  -4   1   1  830.32   55.69
  -4   1   1  793.92   56.19
  -4   1   1  880.01   55.59
  -4   1   1  907.21   55.69
  -4   1   1  820.62   55.49
  -4  -1  -1  873.91   55.69
   4   1  -1  815.52   55.99
  -4   1   1  742.23   55.49
  -4   1   1  750.52   55.89
   4   1  -1  818.02   55.39
  -4   1   1  856.81   55.59
  -4   1   1  807.52   55.49
  -4   1   1  861.81   55.89
  -4   1   1  808.82   55.49
   4   1  -1  861.41   55.59
  -4   1   1  867.91   55.69
  -4   1   1  875.51   55.79
   4   1  -1  732.13   55.59
   4   1  -1  879.71   55.89
   4   1  -1  774.42   55.59
  -4   1   1  833.72   56.19
   4   1  -1  871.61   55.69
  -4   1   1  755.62   55.39
   4   1  -1  783.62   55.49
  -4   2  -1  121.99    9.20
  -4   2  -1  114.29    9.30
  -4   2  -1   85.99   10.40
   4   2   1  116.49    9.00
   4   2   1  113.09   11.10
  -4   2  -1  110.99   10.70
   4   2   1  110.59    8.60
   4   2   1  117.29    8.60
   4   2   1  103.59    9.30
  -4   2  -1  114.79    9.20
  -4   2  -1  106.09    9.10
  -4  -2   1  112.39    8.20
   4   2   1  106.19    9.10
   4   2   1  116.49    8.60
  -4   2  -1  105.19    9.00
  -4   2  -1  100.89    9.80
  -4   2  -1  104.89    9.30
   4   2   1  124.89    9.70
  -4   2  -1   95.39    9.50
   4   2   1  115.69    9.30
   4   2   1  115.99   11.80
  -4   2  -1  108.19    9.00
   4   2   1  121.79   11.00
  -4   2  -1  119.79    9.40
  -4  -2   1  116.89    8.10
  -4   2  -1   95.69    9.70
  -4   2  -1  101.99    9.30
  -4   2   1  115.79    9.00
  -4  -2  -1  127.09    8.60
   4   2  -1  112.49   10.90
  -4   2   1   96.29    9.30
   4   2  -1  125.89    9.30
  -4   2   1  104.99    9.10
  -4   2   1   98.39    9.00
  -4   2   1  105.19    9.00
   4   2  -1  116.99   10.50
  -4   2   1   96.79    9.40
   4   2  -1  106.69    9.10
   4   2  -1  116.49    8.80
  -4   2   1  101.99    8.90
  -4   2   1  105.89    9.60
  -4   2   1   91.19   10.30
   4   2  -1  111.39    8.50
  -4   2   1  113.29    8.70
   4   2  -1   98.69    9.30
  -4   2   1  115.19    8.80
  -4   2   1  117.49    9.20
  -4   2   1   89.09   10.20
   4   2  -1  110.39    9.30
  -4  -2  -1  115.89    9.40
   4   2  -1  118.99    9.00
  -4   2   1  103.39    9.00
  -4   2   1   86.39   10.40
  -4   2   1  120.99    9.00
   4   2  -1  119.39    9.50
   4   2  -1  102.79    8.60
   4   2  -1  123.69   10.20
  -4   2   1  111.29    9.50
  -4   3  -1  350.96   24.40
   4   3   1  349.27   25.00
   4   3   1  333.27   24.40
  -4   3  -1  324.67   24.40
  -4   3  -1  360.66   24.70
  -4   3  -1  313.57   24.50
  -4   3  -1  324.67   24.40
   4   3   1  353.16   24.20
  -4   3  -1  341.27   24.80
  -4   3  -1  349.07   24.60
  -4   3  -1  370.36   24.50
   4   3   1  338.97   24.10
  -4   3  -1  357.86   24.40
   4   3   1  353.26   24.70
   4   3   1  367.06   25.20
   4   3   1  318.57   24.50
   4   3   1  360.66   26.40
  -4   3  -1  362.76   24.30
   4   3   1  343.17   24.00
  -4   3   1  337.07   24.30
   4   3  -1  324.37   26.00
  -4   3   1  346.47   24.20
   4   3  -1  345.57   24.50
  -4   3   1  370.66   24.40
   4   3  -1  314.97   25.10
   4   3  -1  347.67   24.80
   4   3  -1  360.26   24.40
  -4   3   1  316.07   24.30
   4   3  -1  328.47   24.60
  -4   3   1  342.07   24.50
  -4   3   1  337.67   24.30
   4   3  -1  319.57   24.10
  -4   3   1  350.36   24.50
   4   3  -1  373.56   24.50
  -4   3   1  367.36   24.00
  -4   3   1  336.77   24.70
   4   3  -1  338.27   24.90
   4   3  -1  342.07   24.60
  -4   4  -1   22.60    5.10
  -4   4  -1   24.30    5.90
   4   4   1   25.00    5.70
   4   4   1   13.30    7.50
   4   4   1   29.80    4.70
   4   4   1   27.20    5.60
  -4   4  -1   30.90    4.70
  -4   4  -1   31.80    4.70
   4   4   1   34.60    4.40
  -4   4  -1   29.40    4.70
   4   4   1   26.30    4.20
   4   4   1   37.00    6.20
   4   4   1   18.80    5.90
  -4   4  -1   31.10    5.60
   4   4   1   24.80    5.00
  -4   4  -1   26.50    4.70
  -4   4  -1   25.70    4.40
  -4   4   1   37.00    5.60
   4   4  -1   19.80    4.40
  -4   4   1   25.20    4.40
   4   4  -1   30.40    4.60
   4   4  -1   26.60    4.70
   4   4  -1   10.30    8.00
   4   4  -1   28.80    5.00
  -4   4   1   31.10    4.50
  -4   4   1   23.00    4.90
   4   4  -1    9.50    7.70
   4   4  -1   27.40    5.50
   4   4  -1   23.40    7.60
  -4   4   1   24.00    5.50
   4   4  -1   28.70    4.20
  -4   4   1   34.00    4.80
   4   4  -1   18.10    5.20
  -4   4   1   36.60    5.00
  -4   4   1   23.50    4.70
  -4   5  -1   13.30    5.80
   4   5   1   10.30    4.80
   4   5   1    1.20    9.70
   4   5   1    4.50    8.10
  -4   5  -1   10.20    4.40
   4   5   1   12.40    3.90
  -4   5  -1   13.60    4.60
  -4   5  -1   22.80    4.60
   4   5   1   13.20    4.30
   4   5   1   14.50    6.40
   4   5   1    9.50    5.30
  -4   5  -1   14.50    5.40
  -4   5  -1   18.90    5.50
  -4  -5   1   13.70    3.90
  -4   5  -1    9.00    4.30
   4   5  -1   18.80    4.10
   4   5  -1   16.50    4.40
  -4   5   1   16.70    4.40
   4   5  -1   14.30    5.70
   4   5  -1    0.90    9.30
  -4   5   1   13.90    5.40
  -4   5   1   12.00    4.80
   4   5  -1   16.70    5.10
   4   5  -1   19.60    4.00
  -4   5   1   12.40    4.40
  -4   5   1   19.30    5.20
  -4   5   1   17.80    4.40
  -4   5   1   13.40    5.00
   4   6   1   -0.10    3.10
   4   6   1   -4.40    4.80
  -4   6  -1   -7.30    5.30
   4   6   1   -0.10    3.00
  -4   6   1   -2.70    3.90
  -4   6   1    2.80    4.50
  -4   6   1    1.70    3.30
   4   6  -1    2.20    4.40
  -4   6   1   -0.60    3.10
  -5   0  -1    9.40    3.50
  -5   0  -1    0.20    1.90
  -5   0   1   -1.70    3.80
  -5   0  -1    9.50    3.80
   5   0   1    0.20    2.90
   5   0   1    1.00    2.40
  -5   0   1    1.30    1.90
  -5   0   1   -0.50    1.60
  -5   0   1   -1.80    4.10
  -5   0  -1    3.70    2.60
  -5   0   1    1.60    2.90
   5   0   1   -1.50    1.70
  -5   0  -1    4.50    2.40
  -5   0  -1    4.40    1.90
   5   0  -1   -1.40    1.50
  -5   0   1    5.10    1.70
  -5   0   1    5.20    3.00
   5   0  -1   -1.50    1.70
  -5   0  -1    3.40    2.00
  -5   0   1    5.80    2.50
   5   0   1   -1.80    1.50
   5   0  -1    0.30    2.30
  -5   0  -1    1.00    1.70
  -5   0   1    1.70    2.10
  -5   0   1    2.10    1.60
   5   0   1   -0.60    2.50
  -5   0   1   -1.00    1.60
  -5   0  -1    1.20    2.00
  -5   1  -1  259.57   22.40
   5   1   1  279.87   21.20
   5   1   1  325.77   21.10
  -5   1  -1  281.47   20.90
  -5   1  -1  331.47   21.60
   5   1   1  322.07   21.20
  -5   1  -1  290.07   21.00
  -5   1  -1  306.17   21.10
  -5   1  -1  316.57   21.00
   5   1   1  311.77   21.70
   5   1   1  283.67   21.30
   5   1   1  282.17   21.80
  -5   1  -1  340.17   21.00
  -5  -1   1  307.67   21.10
  -5  -1   1  305.77   21.00
  -5   1  -1  332.37   21.20
  -5   1  -1  332.27   21.20
  -5  -1   1  318.17   20.90
   5   1   1  300.57   20.60
  -5   1  -1  298.87   22.30
   5   1   1  305.67   22.70
   5   1   1  268.77   20.80
  -5   1  -1  341.17   21.10
  -5   1  -1  322.67   21.00
  -5   1  -1  325.97   22.00
  -5   1   1  318.67   22.10
  -5   1   1  275.57   20.90
  -5   1   1  307.87   21.60
   5   1  -1  345.67   22.20
  -5   1   1  272.17   20.80
   5   1  -1  308.37   21.10
  -5   1   1  294.27   21.00
   5   1  -1  320.87   21.50
   5   1  -1  280.97   21.20
  -5   1   1  270.27   21.90
  -5   1   1  325.87   21.00
  -5   1   1  341.47   21.40
  -5   1   1  305.67   20.90
  -5   1   1  317.57   21.10
   5   1  -1  279.57   20.60
  -5  -1  -1  314.87   20.90
  -5   1   1  316.07   21.00
   5   1  -1  279.07   21.20
   5   1  -1  304.47   21.10
   5   1  -1  294.07   20.90
  -5  -1  -1  330.37   21.20
   5   1  -1  265.57   20.90
  -5  -1  -1  300.47   21.40
  -5   1   1  285.37   20.90
  -5   1   1  328.07   21.00
   5   1  -1  285.37   22.00
  -5  -1  -1  327.77   20.90
  -5   2  -1  139.59   12.60
  -5   2  -1  176.08   12.30
  -5   2  -1  150.58   12.70
   5   2   1  156.78   12.00
  -5   2  -1  167.98   12.40
  -5   2  -1  134.79   13.00
  -5  -2   1  173.18   11.50
  -5   2  -1  168.48   12.00
   5   2   1  171.68   12.50
  -5  -2   1  173.58   11.50
   5   2   1  152.08   13.40
   5   2   1  170.28   12.00
   5   2   1  149.09   14.00
   5   2   1  159.48   12.10
   5   2   1  173.58   11.60
   5   2   1  155.78   12.20
   5   2   1  153.58   11.50
   5   2   1  147.99   13.60
  -5   2  -1  165.78   12.50
  -5   2  -1  150.08   12.40
  -5   2  -1  158.48   12.50
  -5   2  -1  154.58   12.20
  -5   2  -1  163.48   12.10
  -5   2  -1  156.98   12.10
  -5   2  -1  164.58   12.30
  -5   2   1  150.98   11.90
  -5   2   1  159.18   12.00
  -5   2   1  140.49   11.90
  -5   2   1  151.78   12.20
  -5  -2  -1  161.38   11.50
  -5  -2  -1  178.68   12.00
  -5   2   1  166.58   12.00
  -5   2   1  138.89   13.00
   5   2  -1  154.18   12.40
  -5   2   1  164.88   12.50
   5   2  -1  146.69   11.90
   5   2  -1  146.59   12.20
  -5   2   1  147.39   12.80
   5   2  -1  147.59   11.60
   5   2  -1  172.28   12.30
   5   2  -1  138.69   12.20
  -5   2   1  160.08   11.90
   5   2  -1  145.69   13.20
  -5   2   1  177.88   11.70
   5   2  -1  138.49   11.50
  -5   2   1  167.08   12.10
   5   2  -1  143.29   13.10
  -5   2   1  171.18   12.50
   5   2  -1  154.88   13.70
  -5   2   1  170.08   12.40
  -5   2   1  159.98   12.00
  -5   2   1  160.48   12.30
   5   2  -1  146.59   11.80
  -5  -2  -1  158.58   11.40
   5   2  -1  155.88   11.50
  -5   3  -1   85.19    8.50
   5   3   1   87.39    7.70
  -5   3  -1   85.19    8.20
  -5   3  -1   90.59    8.50
   5   3   1   67.29   11.30
  -5   3  -1   89.49    8.20
  -5   3  -1   89.29    8.30
  -5  -3   1  101.49    7.30
  -5   3  -1   67.19   10.00
  -5   3  -1   89.29    8.60
   5   3   1   73.89   11.90
   5   3   1   96.59   11.10
  -5   3  -1   97.59    8.40
   5   3   1   87.19    8.70
  -5   3  -1   83.19    8.70
  -5   3  -1  100.19    9.30
   5   3   1   90.29    8.30
   5   3   1   87.99    7.60
   5   3   1   81.59    7.50
   5   3   1   93.49    9.40
  -5   3  -1   82.89    8.50
  -5   3  -1   93.29    9.00
  -5   3  -1   86.79    9.00
  -5   3   1   91.79    8.10
   5   3  -1   87.29    8.30
  -5  -3  -1   87.89    7.20
   5   3  -1   68.09    9.80
  -5   3   1   88.39    8.20
  -5   3   1   85.89    8.60
  -5   3   1   96.39    8.50
  -5   3   1  103.09    8.40
  -5   3   1   92.99    8.50
  -5   3   1   76.49    8.80
   5   3  -1   85.79    7.70
  -5   3   1  101.99    8.90
   5   3  -1   85.39    8.70
   5   3  -1   93.49    8.30
   5   3  -1   87.39    8.10
  -5   3   1   85.29    8.20
  -5   3   1   86.39    8.50
  -5   3   1   90.99    8.00
   5   3  -1   64.49   10.90
   5   3  -1   70.29   11.30
   5   3  -1   79.09   10.20
  -5   3   1   99.79    8.00
   5   3  -1   89.19   10.60
   5   3  -1   88.19    7.60
  -5   4  -1   58.09    6.60
   5   4   1   48.20    7.40
  -5   4  -1   42.40    5.10
  -5   4  -1   39.20    6.20
  -5   4  -1   33.20    5.40
   5   4   1   46.00    6.90
  -5   4  -1   47.80    7.40
   5   4   1   31.30    5.60
   5   4   1   41.20    6.60
   5   4   1   30.20    6.20
   5   4   1   34.60    4.80
  -5   4  -1   34.00    5.50
  -5   4  -1   41.90    6.60
  -5   4  -1   35.00    5.40
   5   4   1   37.80    5.60
  -5   4  -1   36.50    5.90
  -5   4   1   34.30    5.30
   5   4  -1   47.40    6.80
   5   4  -1   50.49    6.70
  -5  -4  -1   49.20    5.10
  -5   4   1   37.60    5.70
   5   4  -1   44.20    6.00
  -5   4   1   45.90    7.40
  -5   4   1   36.60    5.40
   5   4  -1   30.30    6.20
  -5   4   1   41.80    5.50
  -5   4   1   49.90    7.00
   5   4  -1   42.40    5.70
  -5   4   1   45.10    6.30
   5   4  -1   40.10    5.00
   5   4  -1   59.09    8.70
   5   4  -1   46.90    6.50
   5   4  -1   21.20    8.40
   5   4  -1   36.20    8.50
  -5   4   1   49.70    7.10
  -5   5  -1   15.70    5.40
  -5  -5   1   13.20    3.90
  -5   5  -1   12.90    4.70
   5   5   1    5.50    3.30
   5   5   1    3.70    8.50
   5   5   1    9.40    4.70
  -5   5  -1    7.70    4.20
  -5   5  -1    5.00    4.90
   5   5   1   12.10    8.90
   5   5   1    8.70    5.20
  -5   5  -1    4.40    4.00
  -5   5  -1   10.20    5.60
   5   5   1    6.20    6.20
   5   5   1   11.20    3.90
  -5   5  -1    8.30    4.00
  -5   5   1    9.90    5.30
  -5   5   1   11.90    4.50
  -5   5   1    8.10    4.80
   5   5  -1    7.30    4.70
   5   5  -1    9.80    4.00
   5   5  -1   10.70    3.70
   5   5  -1   -1.90   10.90
  -5   5   1   10.30    4.20
  -5  -5  -1   13.90    3.90
  -5   5   1   12.20    5.10
  -5   5   1    8.50    5.10
  -5   5   1    3.10    3.90
   5   5  -1   16.30    6.60
   5   5  -1   17.00    5.60
   5   5  -1   14.80    8.50
  -5   6  -1    7.80    4.90
  -5   6  -1   -0.90    4.30
  -5   6  -1    3.60    4.90
   5   6   1    5.30    4.60
   5   6   1   -0.30    4.30
  -5   6  -1    3.80    2.90
  -5   6  -1    5.60    4.30
   5   6   1    3.00    4.60
  -5   6  -1    3.40    3.10
   5   6   1    4.90    6.00
   5   6   1    2.00    3.20
  -5   6  -1    5.70    3.80
   5   6   1   -0.40    3.40
   5   6   1    7.10    3.20
  -5   6  -1    7.00    3.70
   5   6   1    6.90    3.20
  -5  -6  -1   -2.00    4.90
  -5   6   1   10.30    4.70
   5   6  -1   11.70    6.10
   5   6  -1   -0.40    3.10
   5   6  -1    6.90    5.10
  -5   6   1    4.80    4.70
   5   6  -1    8.00    3.70
  -5   6   1    7.00    3.80
  -5   6   1    5.50    3.50
   5   6  -1    7.00    4.80
  -5   6   1    4.30    4.20
  -5   6   1    9.40    3.50
  -5   6   1    7.30    3.40
  -5   6   1    3.40    4.30
  -6   0   1  599.84   38.30
  -6   0   1  607.24   38.30
  -6   0   1  562.84   39.00
  -6   0  -1  545.45   38.40
   6   0   1  579.74   38.40
  -6   0   1  534.75   38.30
   6   0  -1  513.45   38.60
   6   0   1  586.44   38.80
   6   0  -1  563.34   38.30
  -6   0   1  612.74   38.70
   6   0   1  558.04   38.40
  -6   0  -1  563.44   39.20
  -6   0  -1  582.74   38.40
   6   0   1  609.94   39.90
  -6   0  -1  524.25   39.20
  -6   0   1  534.05   39.00
  -6   0  -1  610.54   38.40
   6   0  -1  571.44   38.40
   6   0  -1  527.85   38.40
   6   0   1  535.45   38.70
  -6   0  -1  542.35   38.30
  -6   0   1  634.44   38.40
  -6   0   1  623.94   38.50
  -6   0   1  531.95   38.30
  -6   0  -1  616.14   38.90
   6   1   1  810.82   56.09
  -6  -1   1  817.82   56.09
   6   1   1  853.71   55.99
  -6  -1   1  860.41   56.09
  -6   1  -1  801.02   55.89
   6   1   1  828.72   56.79
  -6  -1   1  793.22   55.79
  -6   1  -1  862.91   56.59
  -6  -1   1  877.31   55.89
  -6   1  -1  868.61   55.89
  -6   1  -1  820.82   55.99
   6   1   1  771.72   56.59
   6   1   1  779.32   56.49
  -6   1  -1  863.61   55.99
   6   1   1  848.92   56.19
  -6   1  -1  855.81   56.39
  -6   1  -1  846.02   56.09
  -6   1  -1  839.72   55.99
  -6   1  -1  826.02   55.99
  -6   1  -1  865.81   55.99
  -6   1  -1  775.72   55.79
  -6   1   1  806.12   55.79
  -6   1   1  867.71   55.99
  -6   1   1  858.31   55.79
   6   1  -1  801.12   55.89
  -6   1   1  828.62   55.89
  -6   1   1  833.92   55.99
  -6  -1  -1  858.61   56.19
  -6  -1  -1  878.11   55.89
   6   1  -1  820.42   55.99
   6   1  -1  841.42   56.39
  -6   1   1  794.62   55.89
  -6   1   1  839.82   55.99
   6   1  -1  780.82   56.49
   6   1  -1  823.32   56.19
   6   1  -1  835.02   56.09
   6   1  -1  802.92   56.09
  -6  -1  -1  852.51   56.39
  -6   1   1  804.42   55.79
  -6   1   1  784.82   56.79
  -6   1   1  870.41   56.19
  -6   1   1  845.02   56.39
  -6   1   1  849.91   56.89
  -6  -1  -1  893.01   55.89
   6   2   1  196.78   14.30
  -6  -2   1  195.68   13.80
  -6   2  -1  167.78   14.40
  -6   2  -1  182.28   14.30
   6   2   1  195.38   15.90
  -6   2  -1  182.78   14.00
  -6   2  -1  197.78   14.00
   6   2   1  174.68   14.00
  -6   2  -1  195.18   14.30
  -6   2  -1  187.98   13.90
  -6   2  -1  169.48   15.20
   6   2   1  188.88   13.30
  -6   2  -1  195.48   14.20
   6   2   1  176.68   13.80
  -6   2  -1  205.68   14.00
   6   2   1  168.48   15.30
  -6   2  -1  173.38   15.20
  -6   2  -1  175.08   14.30
   6   2   1  210.28   14.00
   6   2   1  187.48   13.40
  -6   2  -1  172.08   14.00
   6   2   1  193.88   15.30
  -6  -2   1  176.58   13.40
   6   2   1  194.08   14.40
  -6   2  -1  202.08   14.20
  -6  -2   1  196.58   13.60
  -6   2   1  188.08   15.00
  -6  -2  -1  212.18   13.80
   6   2  -1  198.58   15.10
   6   2  -1  190.68   13.40
   6   2  -1  188.18   14.40
  -6   2   1  172.48   13.60
  -6  -2  -1  204.18   14.40
   6   2  -1  197.28   15.30
  -6  -2  -1  211.78   13.40
  -6   2   1  195.78   13.80
  -6   2   1  177.48   14.20
  -6   2   1  187.08   14.10
  -6   2   1  184.08   14.00
   6   2  -1  197.68   14.00
   6   2  -1  190.68   14.30
  -6   2   1  183.58   14.10
  -6   2   1  174.58   13.90
  -6   2   1  189.88   13.90
   6   2  -1  202.58   14.20
  -6   2   1  209.08   14.20
  -6   2   1  177.08   15.10
  -6   2   1  202.78   14.10
  -6   2   1  178.18   13.80
   6   2  -1  190.88   15.50
   6   2  -1  167.78   13.70
   6   2  -1  169.58   13.90
   6   2  -1  189.48   13.50
  -6   2   1  171.18   14.20
   6   3   1   73.09    7.30
  -6   3  -1   60.49    6.60
   6   3   1   55.89    7.60
  -6   3  -1   50.19    7.50
   6   3   1   54.89    6.40
  -6   3  -1   54.69    7.10
  -6   3  -1   63.49    6.90
   6   3   1   59.79    9.90
   6   3   1   65.39    7.10
  -6   3  -1   57.69    6.60
   6   3   1   50.49    5.60
  -6   3  -1   63.39    7.40
   6   3   1   53.49    8.40
   6   3   1   37.00    7.40
  -6   3  -1   51.39    6.50
  -6   3  -1   46.80    6.40
  -6   3  -1   64.19    6.60
  -6   3  -1   63.19    7.20
  -6   3  -1   45.30    6.70
  -6   3  -1   49.10    6.90
   6   3   1   55.89    7.70
  -6  -3   1   50.09    5.40
   6   3   1   57.99    5.40
  -6   3  -1   60.49    8.00
   6   3  -1   44.50    7.90
  -6   3   1   66.69    6.80
  -6   3   1   54.39    6.30
   6   3  -1   51.09    6.20
  -6  -3  -1   54.49    5.30
   6   3  -1   46.70    9.20
  -6   3   1   51.29    6.20
  -6   3   1   62.49    6.40
  -6   3   1   64.79    6.90
  -6   3   1   61.39    7.60
   6   3  -1   45.20    8.30
  -6   3   1   46.20    7.10
   6   3  -1   50.19    6.50
  -6   3   1   52.59    6.80
   6   3  -1   51.39    5.50
   6   3  -1   64.89    7.00
  -6   3   1   57.69    6.60
  -6   3   1   58.09    6.80
  -6   3   1   54.89    6.60
   6   3  -1   53.59    7.20
   6   3  -1   48.80    5.60
   6   3  -1   50.49    6.90
  -6   3   1   53.99    6.90
   6   3  -1   50.39    5.50
  -6   3   1   43.70    6.50
  -6   3   1   55.19    6.50
   6   4   1   16.40    3.40
  -6   4  -1   26.10    5.20
   6   4   1   13.50    9.80
   6   4   1   28.00    5.60
   6   4   1   27.40    5.30
   6   4   1    5.40    7.30
  -6   4  -1    9.70    4.00
  -6   4  -1   18.00    5.00
  -6   4  -1   14.20    4.10
  -6   4  -1   19.50    5.50
   6   4   1   22.50    4.50
  -6   4  -1   15.00    4.20
   6   4   1   18.50    3.90
   6   4   1   12.00    4.20
   6   4   1   19.90    7.60
  -6   4  -1   14.70    4.80
   6   4   1   10.70    5.10
  -6  -4   1   15.30    3.20
  -6  -4   1   25.70    4.50
  -6   4  -1   11.60    4.10
   6   4  -1   22.30    5.40
   6   4  -1    5.10    8.90
   6   4  -1   13.80    3.50
  -6   4   1   15.80    4.40
   6   4  -1   21.40    7.50
   6   4  -1   15.00    3.80
   6   4  -1   22.30    4.60
  -6   4   1   25.60    5.50
  -6   4   1   15.10    4.60
   6   4  -1   12.40    4.90
  -6   4   1   14.50    4.00
  -6   4   1   14.70    4.20
   6   4  -1   12.60    8.20
  -6   4   1   21.80    4.30
  -6   4   1   20.50    4.90
   6   4  -1   25.70    5.50
  -6   4   1   17.30    4.50
  -6  -4  -1   20.10    3.30
   6   4  -1   14.50    5.10
  -6   5  -1   12.50    5.20
   6   5   1   11.30    4.70
   6   5   1    9.00    6.30
  -6   5  -1   10.30    4.20
  -6   5  -1   12.20    4.70
  -6   5  -1    9.70    3.90
   6   5   1   14.40   10.00
   6   5   1    6.90    3.10
   6   5   1    8.90    9.10
   6   5   1    2.70    8.70
   6   5   1    7.00    3.60
  -6   5  -1    5.70    5.40
  -6   5  -1    9.40    5.00
  -6   5  -1   11.40    4.30
   6   5   1   11.50    5.20
   6   5  -1   15.40    9.20
  -6   5   1    7.00    3.40
   6   5  -1   19.90    9.10
   6   5  -1   -0.30    6.10
   6   5  -1    0.50    8.60
  -6   5   1    5.60    4.00
  -6   5   1    3.30    3.60
  -6  -5  -1   11.10    4.30
  -6   5   1   11.70    4.90
   6   5  -1    8.60    3.70
   6   5  -1   12.90    6.40
   6   5  -1    9.10    3.40
  -6   5   1   14.30    3.70
  -6   5   1    9.20    5.40
   6   5  -1   15.10    5.50
  -6   5   1    4.40    3.90
  -6   5   1    5.60    4.60
   6   5  -1    7.30    4.60
  -6   6  -1   11.80    4.00
  -6   6  -1    9.70    3.60
  -6   6  -1    4.30    3.70
  -6   6  -1   11.10    5.20
   6   6   1    2.60    5.90
   6   6   1   13.70    3.60
  -6   6  -1   12.50    4.60
  -6   6  -1    8.70    5.00
  -6  -6   1   12.80    4.50
  -6   6  -1   10.90    4.50
   6   6   1   14.90    4.70
   6   6   1   12.40    3.40
   6   6   1   10.90    4.60
   6   6   1   19.20    5.10
  -6   6  -1   10.10    3.50
   6   6   1   13.50    3.70
  -6   6   1   17.00    4.10
  -6   6   1   12.30    3.40
  -6   6   1    9.40    4.50
  -6   6   1   13.10    4.40
  -6   6   1    9.80    3.20
  -6   6   1   11.00    3.80
   6   6  -1   23.50    5.60
  -6   6   1    9.70    4.70
   6   6  -1   13.60    3.90
  -6  -6  -1    5.60    5.10
   6   6  -1    9.80    3.80
  -6   6   1    8.90    4.20
   6   6  -1   -1.50    6.00
   6   6  -1   20.10    5.20
  -7   0   1   -1.30    4.00
  -7   0   1    0.70    2.30
  -7   0  -1   -2.50    1.90
  -7   0  -1   -3.10    1.90
   7   0   1   -0.10    2.80
   7   0  -1    0.50    2.50
  -7   0  -1   -0.20    2.00
  -7   0   1    0.20    4.40
  -7   0  -1   -1.10    1.70
  -7   0   1   -3.60    3.00
   7   0  -1   -2.00    1.70
  -7   0  -1    0.60    1.70
  -7   0  -1    0.40    1.70
  -7   0   1   -0.10    2.10
  -7   0  -1    0.70    2.10
   7   0  -1    0.80    2.00
   7   0   1    1.40    2.00
   7   0   1   -1.60    1.70
   7   0   1   -3.40    2.50
  -7   0   1    0.90    1.90
  -7   0   1   -0.10    1.90
  -7   0   1   -1.00    1.80
   7   0   1    1.30    3.20
  -7   0   1    0.90    1.90
  -7   0   1   -4.00    1.60
  -7   0  -1    2.50    2.80
  -7   0  -1   -3.80    3.20
   7   0  -1    3.00    1.50
  -7   0  -1   -1.50    3.70
  -7   0  -1    3.40    2.70
  -7   0   1   -1.70    3.30
  -7  -1   1   60.29    5.40
   7   1   1   59.99    5.70
  -7   1  -1   56.19    6.20
  -7   1  -1   60.29    5.60
   7   1   1   51.19    6.80
  -7   1  -1   58.69    5.50
   7   1   1   58.99    5.80
  -7  -1   1   64.99    5.60
   7   1   1   61.59    7.20
   7   1   1   63.49    7.50
  -7   1  -1   45.00    6.90
  -7  -1   1   55.19    6.60
  -7   1  -1   64.09    6.90
  -7   1  -1   59.09    6.00
   7   1   1   54.89    5.30
  -7  -1   1   53.49    6.00
  -7   1  -1   54.89    5.60
  -7   1  -1   63.89    6.10
  -7   1  -1   58.29    6.00
   7  -1  -1   56.69    4.50
   7   1   1   60.19    6.00
  -7   1  -1   62.49    7.50
  -7   1  -1   60.69    6.40
  -7  -1  -1   56.69    5.10
   7   1  -1   50.89    6.50
  -7   1   1   53.39    7.00
  -7   1   1   65.09    8.00
  -7   1   1   61.49    5.90
   7   1  -1   58.79    5.80
  -7   1   1   53.59    6.30
  -7  -1  -1   64.59    5.20
   7   1  -1   66.99    5.30
   7  -1   1   72.29    6.10
  -7  -1  -1   60.69    5.30
  -7   1   1   53.89    5.40
   7   1  -1   50.49    5.80
  -7  -1  -1   56.39    6.40
  -7   1   1   54.09    5.70
  -7   1   1   56.49    5.50
   7   1  -1   56.09    6.90
   7   1  -1   50.49    5.30
  -7   1   1   58.39    4.90
  -7   1   1   66.09    6.10
   7   1  -1   62.19    7.20
  -7   1   1   61.59    5.80
  -7   1   1   58.79    6.10
  -7   1   1   46.80    6.90
  -7  -1  -1   57.79    5.70
  -7  -1  -1   50.19    7.10
   7   1  -1   62.89    5.70
  -7   2  -1   11.80    5.00
   7   2   1   20.40    3.70
   7   2   1   25.00    3.80
  -7  -2   1   21.60    3.30
   7   2   1   20.80    3.50
   7   2   1   19.20    3.30
  -7   2  -1    7.30    5.30
  -7   2  -1   16.80    3.90
  -7   2  -1   11.20    4.30
   7   2   1   20.60    2.90
  -7   2  -1   15.50    4.80
  -7  -2   1   18.50    2.80
   7   2   1   20.50    4.00
  -7   2  -1   11.00    4.80
   7   2   1   15.70    5.20
   7   2   1   16.00    6.40
  -7   2  -1   17.40    3.70
  -7   2  -1   22.00    3.60
  -7  -2   1   23.20    3.80
  -7   2  -1   17.70    3.70
  -7   2  -1   20.10    3.60
  -7   2  -1   25.40    4.10
  -7   2  -1   20.90    4.20
  -7   2  -1   10.20    4.40
   7   2   1   12.80    5.30
  -7   2  -1   25.20    3.90
  -7   2  -1   21.70    3.50
  -7   2  -1   18.20    3.40
  -7  -2  -1   21.70    2.90
  -7   2   1   17.20    3.20
   7   2  -1   22.80    5.30
   7   2  -1   21.70    3.50
   7   2  -1   26.10    4.10
   7   2  -1   24.10    6.10
  -7   2   1   25.90    3.90
  -7   2   1   23.60    3.70
  -7   2   1   10.80    3.70
  -7   2   1   22.10    3.30
   7   2  -1   16.80    2.50
  -7   2   1   26.80    4.00
  -7   2   1   12.70    5.40
   7   2  -1   21.50    3.90
  -7   2   1   18.90    3.50
  -7   2   1   24.80    3.70
  -7  -2  -1   20.90    3.50
   7   2  -1   20.90    3.50
  -7   2   1   20.00    4.80
  -7  -2  -1   17.90    4.10
   7   2  -1   18.40    3.90
  -7   2   1   17.40    3.70
  -7   2   1   21.70    4.30
  -7   2   1   11.30    4.70
  -7   2   1   19.50    3.50
   7   2  -1   15.70    3.90
  -7   2   1   22.40    5.20
  -7   2   1   18.20    3.80
   7   2  -1   22.50    5.60
  -7   2   1   19.40    4.20
  -7  -2  -1   18.90    2.90
   7   3   1   59.49    5.60
  -7   3  -1   69.09    7.00
  -7   3  -1   51.49    6.90
  -7  -3   1   62.89    7.70
  -7   3  -1   55.59    7.60
  -7   3  -1   58.19    7.00
  -7   3  -1   58.89    6.80
   7   3   1   61.99    9.20
  -7   3  -1   72.39    7.40
   7   3   1   50.79    5.70
   7   3   1   59.19    7.90
  -7  -3   1   69.19    6.60
   7   3   1   63.09    7.50
  -7   3  -1   59.69    7.00
  -7   3  -1   69.69    6.90
   7   3   1   64.99   10.70
  -7   3  -1   57.69    7.00
  -7  -3   1   63.69    5.80
  -7   3  -1   46.20    7.40
  -7   3  -1   62.49    7.80
   7   3   1   70.29    6.70
  -7   3  -1   61.49    8.50
  -7   3  -1   44.50    7.10
  -7   3   1   60.39    8.00
  -7   3   1   68.09    7.00
  -7  -3  -1   74.29    5.80
   7   3  -1   46.60    6.70
  -7   3   1   61.29    8.60
  -7   3   1   65.19    6.70
   7   3  -1   62.29    6.80
  -7   3   1   63.99    6.80
  -7  -3  -1   68.69    6.90
   7   3  -1   56.69    5.60
  -7   3   1   65.59    7.30
  -7   3   1   65.39    7.00
  -7   3   1   52.19    6.70
  -7   3   1   57.29    7.00
  -7   3   1   46.30    7.30
   7   3  -1   55.39    7.30
  -7   3   1   63.09    6.60
   7   3  -1   51.79    6.80
   7   3  -1   43.10    8.30
  -7   3   1   51.99    6.90
  -7  -3  -1   68.09    7.90
  -7   3   1   69.39    6.70
   7   3  -1   75.79    7.30
   7   3  -1   57.39    5.80
   7   3  -1   49.40    8.20
  -7  -4   1   19.00    6.40
   7   4   1   10.00   10.10
  -7   4  -1   32.00    5.50
  -7   4  -1   18.00    5.20
   7   4   1   14.70    4.70
   7   4   1   27.50    9.30
  -7  -4   1   29.00    3.90
   7   4   1   31.70    5.10
   7   4   1   24.00    3.90
   7   4   1   35.10    5.70
   7   4   1   22.30    6.30
   7   4   1   25.10    4.10
  -7   4  -1   19.90    4.60
  -7   4  -1   19.10    5.30
  -7   4  -1   22.10    4.60
   7   4   1   25.70    5.80
   7   4   1   18.40    7.80
  -7   4  -1   28.30    5.60
  -7   4  -1   28.10    4.90
  -7   4  -1   36.60    6.30
  -7   4  -1   18.60    4.60
  -7   4   1   24.30    4.60
  -7   4   1   23.60    4.60
  -7   4   1   28.60    5.30
  -7   4   1   30.60    4.80
   7   4  -1   21.10    6.00
   7   4  -1   26.10    5.60
  -7   4   1   27.20    5.10
   7   4  -1   30.40    4.20
   7   4  -1   25.00    4.30
  -7   4   1   31.10    4.80
   7   4  -1   36.30    6.20
   7   4  -1   26.30    8.00
   7   4  -1   32.70    5.20
  -7  -4  -1   36.60    4.80
  -7   4   1   30.10    5.50
  -7   4   1   36.20    5.90
  -7   5  -1   20.90    4.70
   7   5   1   19.00    3.60
  -7   5  -1   21.90    5.30
   7   5   1   12.50    6.80
  -7   5  -1   17.50    4.90
   7   5   1   15.80   10.40
  -7   5  -1   11.10    5.30
   7   5   1    4.60    9.90
   7   5   1   23.00    4.20
  -7   5  -1   23.70    4.80
   7   5   1   15.90    4.70
   7   5   1   20.40    5.50
   7   5   1   11.20    9.70
  -7   5  -1   16.30    4.40
  -7  -5   1   16.20    4.40
  -7   5  -1   15.30    5.60
   7   5   1   17.20    6.70
  -7   5   1   13.80    4.80
  -7   5   1   16.50    4.40
   7   5  -1   17.40    6.60
  -7   5   1   12.80    4.50
  -7   5   1   17.10    4.40
   7   5  -1   25.20    5.30
  -7   5   1   10.80    3.70
  -7   5   1   21.90    5.30
   7   5  -1   15.00    5.90
   7   5  -1   19.20    4.20
  -7   5   1   12.50    3.60
  -7   5   1   20.70    4.90
   7   5  -1   28.20    6.00
   7   5  -1   13.20    9.20
   7   5  -1   16.20    6.60
   7   5  -1   17.80    3.80
  -7   5   1   18.30    5.50
  -7  -5  -1   19.40    4.00
  -7   6  -1   -0.10    3.60
   7   6   1   -0.40    4.20
  -7   6  -1   -2.80    3.10
  -7  -6   1    3.20    4.10
   7   6   1   -3.70    2.90
   7   6   1    0.40    3.10
   7   6   1    5.00    4.00
   7   6   1    0.50    3.40
  -7   6  -1    0.40    2.80
  -7   6  -1   -1.10    3.40
  -7   6  -1    6.90    3.90
  -7   6  -1    4.00    4.20
   7   6   1    8.30    4.50
  -7   6  -1    4.00    4.40
  -7   6  -1    2.80    2.80
   7   6   1    6.60    6.20
   7   6  -1   13.50    6.40
  -7  -6  -1    4.30    5.40
  -7   6   1   -1.10    3.50
  -7   6   1   -1.00    2.70
  -7   6   1    2.60    2.90
   7   6  -1    7.00    4.60
   7   6  -1   -3.00    3.00
  -7   6   1   -1.60    3.80
  -7   6   1    0.70    2.80
  -7   6   1    2.60    3.40
  -7   6   1   -5.00    4.00
  -7   6   1    0.40    3.90
   7   6  -1    0.10    3.10
   7   6  -1   11.90    4.90
   7   6  -1    3.90    3.10
   7   6  -1    7.40    4.50
  -8   0   1  637.44   40.60
  -8   0   1  604.64   41.10
   8   0   1  580.44   40.70
  -8   0   1  577.54   40.60
  -8   0   1  607.64   40.60
  -8   0  -1  644.54   41.10
   8   0   1  608.04   40.70
  -8   0   1  657.73   40.60
  -8   0  -1  574.84   41.70
   8   0  -1  587.74   40.80
   8   0   1  557.04   41.20
  -8   0   1  552.54   40.60
  -8   0   1  633.04   41.00
   8   0  -1  634.74   40.70
   8   0  -1  553.34   41.10
   8   0  -1  628.84   41.20
  -8   0  -1  568.14   40.60
   8   0   1  622.14   41.30
  -8   0   1  581.64   41.50
  -8   0  -1  636.94   40.70
  -8   0  -1  651.73   40.70
  -8   0  -1  635.24   41.30
  -8   0  -1  612.64   40.70
  -8   0  -1  583.74   40.50
  -8   0   1  552.84   41.60
  -8   0  -1  591.54   40.70
   8   1   1  375.96   27.00
  -8  -1   1  413.46   26.80
  -8   1  -1  414.96   27.00
   8   1   1  382.96   27.10
  -8  -1   1  407.06   26.70
  -8   1  -1  364.56   26.90
  -8   1  -1  388.16   26.70
  -8   1  -1  393.86   27.00
   8   1   1  424.96   28.20
   8   1   1  372.36   27.70
  -8   1  -1  395.16   26.80
  -8  -1   1  377.96   27.50
  -8   1  -1  386.76   27.40
   8  -1  -1  362.26   26.30
  -8   1  -1  398.76   27.10
  -8   1  -1  413.46   27.10
  -8  -1   1  392.86   26.50
   8   1   1  396.16   27.90
  -8  -1   1  381.46   26.50
   8  -1  -1  361.16   26.40
  -8   1  -1  385.26   27.70
  -8  -1   1  419.06   27.30
   8   1   1  385.16   26.70
  -8   1  -1  351.36   28.20
  -8   1   1  380.76   27.20
  -8  -1  -1  408.86   26.50
  -8   1   1  374.66   28.10
   8  -1   1  391.16   26.90
  -8  -1  -1  416.96   26.60
  -8  -1  -1  392.66   26.90
   8   1  -1  389.66   27.00
  -8   1   1  393.66   26.70
  -8  -1  -1  381.66   27.40
  -8   1   1  376.26   26.90
  -8  -1  -1  408.76   26.80
  -8   1   1  373.36   26.90
   8   1  -1  379.56   27.10
   8   1  -1  395.16   27.60
  -8  -1  -1  384.86   27.80
  -8   1   1  418.86   26.90
   8   1  -1  365.16   26.80
  -8   1   1  371.36   26.80
   8   1  -1  407.46   27.00
   8   1  -1  412.96   27.90
  -8   1   1  380.46   27.60
  -8   1   1  416.56   27.00
  -8   1   1  370.46   28.20
  -8   2  -1  508.15   36.20
  -8   2  -1  552.44   36.40
   8   2   1  506.85   37.50
  -8   2  -1  573.74   36.20
  -8  -2   1  508.25   35.90
  -8  -2   1  567.64   35.90
   8   2   1  496.65   35.80
  -8   2  -1  513.25   36.50
  -8   2  -1  469.35   37.10
  -8  -2   1  568.74   36.60
  -8  -2   1  557.54   36.30
  -8   2  -1  524.75   36.40
  -8   2  -1  497.35   37.00
   8   2   1  529.15   38.00
   8   2   1  516.15   35.60
   8   2   1  528.05   36.70
  -8   2  -1  511.65   36.60
  -8   2  -1  502.95   35.70
  -8   2  -1  537.65   36.20
  -8   2  -1  504.15   36.30
   8   2   1  540.45   36.60
   8   2   1  579.64   36.30
  -8   2  -1  518.35   36.50
  -8   2  -1  566.84   36.40
   8   2   1  524.35   37.50
   8   2  -1  514.35   35.50
  -8  -2  -1  580.54   36.90
   8   2  -1  570.74   37.80
  -8   2   1  533.35   36.20
  -8  -2  -1  530.85   35.90
  -8   2   1  541.45   36.20
  -8   2   1  526.15   35.60
   8   2  -1  537.65   36.60
   8   2  -1  508.55   36.10
  -8   2   1  571.54   36.00
  -8   2   1  544.25   37.60
   8   2  -1  549.95   36.30
  -8   2   1  466.25   36.40
   8   2  -1  541.25   36.70
   8   2  -1  572.04   36.70
  -8   2   1  518.65   35.50
   8   2  -1  496.15   35.90
  -8   2   1  565.94   36.20
  -8   2   1  458.05   36.80
  -8   2   1  521.55   37.00
   8   2  -1  509.65   37.50
   8   2  -1  533.55   37.40
  -8   2   1  507.45   35.70
  -8   2   1  484.45   36.20
  -8   2   1  503.95   36.90
  -8  -2  -1  534.35   36.40
   8   3   1   32.70    4.90
  -8   3  -1   24.60    5.80
  -8   3  -1   29.00    4.60
  -8   3  -1   22.90    5.30
  -8  -3   1   27.60    5.20
  -8   3  -1   30.50    4.60
  -8   3  -1   19.20    5.90
  -8   3  -1   35.40    5.50
   8   3   1   28.40    3.70
  -8   3  -1   18.90    4.60
  -8   3  -1   22.20    6.40
  -8   3  -1   19.30    4.60
  -8   3  -1   25.80    4.50
  -8   3  -1   32.70    4.90
   8   3   1   31.40    5.00
  -8  -3   1   29.10    3.60
  -8   3  -1   16.70    6.60
  -8   3  -1   29.50    4.40
  -8   3  -1   32.00    4.60
   8   3   1   30.20    7.10
  -8   3  -1   25.20    5.00
   8   3   1   33.70    9.00
  -8  -3   1   39.30    5.70
   8   3   1   27.50    3.90
   8   3   1   32.70    5.60
   8   3   1   28.90    4.30
  -8   3   1   29.10    4.30
  -8   3   1   13.40    6.30
  -8   3   1   26.30    4.90
   8   3  -1   31.80    4.50
  -8   3   1   26.20    3.50
   8   3  -1   26.60    8.00
   8   3  -1   21.50    5.20
   8   3  -1   36.60    7.30
  -8   3   1   12.90    6.40
  -8   3   1   32.10    5.00
   8   3  -1   30.40    4.90
  -8   3   1   26.80    4.30
  -8   3   1   20.70    4.40
  -8  -3  -1   26.90    5.60
   8   3  -1   34.50    5.40
  -8   3   1   20.50    6.00
  -8   3   1   36.40    5.30
  -8   3   1   27.10    4.40
  -8   3   1   29.00    4.10
  -8   3   1   33.00    6.10
  -8  -3  -1   26.70    3.60
   8   3  -1   29.00    3.80
  -8  -3  -1   32.40    4.90
  -8   3   1   29.70    4.60
   8   3  -1   32.30    4.50
  -8   3   1   25.90    4.50
  -8   3   1   30.30    4.60
   8   3  -1   24.50    4.50
   8   3  -1   31.30    7.20
  -8  -3  -1   29.30    3.70
  -8   3   1   31.80    5.70
   8   4   1    0.90    3.50
  -8   4  -1   -2.10    3.40
   8   4   1   -5.00    9.10
   8   4   1    6.70    4.80
   8   4   1    3.10    2.90
  -8   4  -1   -0.40    3.70
  -8   4  -1    1.20    4.30
  -8   4  -1    0.90    4.30
   8   4   1    1.30    7.70
  -8   4  -1    5.50    4.40
   8   4   1    0.80    4.20
  -8   4  -1    6.80    4.80
  -8  -4   1    3.00    4.80
  -8   4  -1    1.30    3.90
  -8  -4   1   -0.30    2.80
  -8   4  -1    1.00    3.60
   8   4   1    1.40    2.40
  -8   4  -1   -2.60    3.50
   8   4   1   -0.10    4.70
   8   4   1   -2.30    7.10
  -8   4  -1    2.40    4.90
   8   4  -1    2.80    5.20
   8   4  -1    3.20    3.80
  -8  -4  -1    4.00    3.20
   8   4  -1   -1.40    6.60
   8   4  -1    0.10    4.60
   8   4  -1    3.70    3.00
   8   4  -1    4.30    9.30
  -8   4   1    4.70    2.70
  -8   4   1    8.00    4.70
  -8  -4  -1    8.50    3.10
  -8   4   1    1.10    2.50
  -8   4   1    0.90    3.40
  -8   4   1   -4.90    3.10
  -8   4   1   -1.30    4.20
  -8   4   1    6.90    3.90
  -8   4   1    1.90    4.00
  -8   4   1    4.20    3.90
   8   4  -1    0.80    2.50
   8   4  -1    4.50    7.40
  -8   4   1    6.70    3.40
  -8   4   1    1.40    4.20
   8   4  -1    5.90    4.80
  -8   4   1    4.10    3.80
  -8   5  -1   14.30    4.70
  -8   5  -1    5.00    4.40
  -8   5  -1    3.00    2.90
   8   5   1    4.70    4.80
   8   5   1    4.90    4.10
  -8   5  -1    0.70    4.60
  -8  -5   1    1.00    3.20
  -8   5  -1   -2.30    2.70
  -8   5  -1    5.10    3.90
  -8   5  -1   -3.20    3.50
  -8   5  -1    9.20    4.10
   8   5   1   10.80    9.40
   8   5   1    3.70    2.80
  -8  -5   1    5.60    4.10
   8   5   1    5.20    6.50
  -8   5  -1    5.30    4.10
   8   5   1   14.20    4.70
  -8   5  -1    7.80    4.00
   8   5   1   18.00    9.60
   8   5   1    0.00   11.60
   8   5   1    1.40    6.00
   8   5  -1    5.30    3.30
   8   5  -1    9.30    6.20
   8   5  -1    5.50    8.90
  -8   5   1    1.60    3.90
  -8  -5  -1   -0.50    5.20
  -8   5   1    1.90    2.70
  -8   5   1   10.40    4.40
  -8   5   1    3.30    2.80
  -8   5   1    2.00    3.50
  -8   5   1    2.90    3.50
   8   5  -1    7.70    6.50
  -8   5   1    5.00    4.20
   8   5  -1    9.20    5.60
  -8  -5  -1    3.60    3.40
  -8   5   1    3.20    3.80
   8   5  -1    8.40    4.70
   8   5  -1    5.90    5.00
  -8   5   1    4.30    3.90
   8   5  -1    3.10    8.60
   8   5  -1    2.30    2.80
   8   6   1   -3.20    6.10
  -8   6  -1    0.50    4.00
   8   6   1  -10.00    9.80
  -8   6  -1   -4.00    2.80
  -8   6  -1   -1.10    3.30
   8   6   1   -5.70    3.70
  -8   6  -1    3.00    3.40
   8   6   1    2.40    3.80
  -8   6  -1    2.90    3.20
   8   6   1   -4.10    3.20
  -8   6  -1    0.10    4.90
  -8   6  -1    1.90    4.20
  -8   6  -1   -3.70    3.20
  -8  -6   1   -4.40    4.10
   8   6  -1    1.00    4.70
  -8   6   1    1.80    3.30
  -8   6   1    3.00    3.80
  -8   6   1   -5.20    3.50
   8   6  -1    1.80    4.80
   8   6  -1   -2.20    3.20
  -8   6   1   -1.70    3.20
  -8   6   1   -5.40    3.10
  -8   6   1    5.20    4.20
   8   6  -1    2.80    3.30
  -8   6   1    0.20    4.00
   8   6  -1    9.70    6.50
   8   6  -1   -4.00    3.90
   9   0  -1    0.10    3.70
  -9   0  -1    0.30    2.30
  -9   0   1    0.50    2.10
   9   0   1    1.50    1.90
   9   0   1   -2.20    3.10
   9   0   1   -2.60    2.10
  -9   0   1    0.70    2.30
   9   0   1   -3.50    3.80
   9   0  -1   -0.40    2.70
  -9   0   1    0.90    2.30
   9   0  -1    0.50    2.20
   9   0   1   -1.80    3.10
   9   0  -1    1.30    3.20
  -9   0   1    3.00    2.20
   9   0  -1    0.10    1.90
  -9   0  -1   -0.30    2.60
  -9   0  -1    1.70    2.30
  -9   0   1    0.20    2.40
  -9   0  -1    3.30    2.10
  -9  -1   1   33.90    4.90
  -9   1  -1   35.60    5.60
  -9   1  -1   31.70    4.00
   9   1   1   26.60    5.50
  -9  -1   1   36.20    3.90
   9   1   1   32.80    4.50
  -9   1  -1   26.50    6.10
   9   1   1   34.00    5.70
   9  -1  -1   38.00    4.80
  -9   1  -1   33.00    4.40
  -9  -1   1   38.40    4.00
   9   1   1   25.20    5.10
   9   1   1   34.60    4.40
  -9   1  -1   26.00    4.80
  -9  -1   1   34.50    6.00
  -9  -1   1   35.20    4.10
  -9   1  -1   25.80    4.80
  -9   1  -1   44.40    6.80
  -9   1  -1   29.00    3.90
  -9   1  -1   36.20    4.50
  -9   1  -1   22.90    5.00
  -9   1  -1   32.80    4.60
  -9  -1   1   33.10    3.90
   9   1  -1   27.10    5.40
   9   1  -1   39.50    4.40
  -9  -1  -1   32.10    3.90
  -9   1   1   33.20    4.40
  -9  -1  -1   32.60    5.50
  -9  -1  -1   27.40    3.90
  -9   1   1   40.80    6.50
   9   1  -1   35.60    5.40
  -9  -1  -1   37.60    4.60
  -9   1   1   30.70    4.60
  -9   1   1   30.40    5.40
  -9   1   1   37.50    4.80
  -9   1   1   45.30    5.80
  -9  -1  -1   37.50    3.70
   9   1  -1   43.60    6.90
  -9   1   1   25.30    5.80
   9   1  -1   32.60    4.10
   9  -1   1   41.80    5.80
  -9   1   1   39.00    5.00
  -9  -1  -1   28.90    5.00
   9  -1   1   32.60    5.00
  -9   1   1   32.50    4.40
   9   1  -1   40.80    4.70
  -9  -1  -1   38.70    4.00
  -9  -1  -1   32.50    4.00
  -9   2  -1   25.90    4.60
  -9  -2   1   33.20    4.30
  -9  -2   1   31.80    4.70
  -9  -2   1   38.40    6.80
   9   2   1   29.50    4.80
  -9   2  -1   31.70    5.10
  -9   2  -1   30.30    4.60
  -9   2  -1   22.90    5.60
  -9   2  -1   33.60    5.30
  -9   2  -1   31.00    3.80
  -9   2  -1   28.20    5.20
  -9  -2   1   40.10    4.80
   9   2   1   35.30    6.60
  -9   2  -1   23.60    5.30
  -9   2  -1   36.10    4.40
  -9   2  -1   19.30    5.80
   9   2   1   34.70    4.70
   9   2   1   39.20    7.10
  -9   2  -1   32.80    4.70
   9   2   1   37.40    7.60
   9   2  -1   33.40    4.30
  -9   2   1   18.70    6.00
  -9   2   1   31.60    5.30
  -9   2   1   31.30    4.80
  -9   2   1   31.30    5.20
  -9   2   1   38.70    4.40
  -9   2   1   33.20    4.50
  -9   2   1   33.20    4.40
   9   2  -1   35.30    5.30
  -9  -2  -1   23.80    4.80
  -9  -2  -1   38.30    4.30
  -9   2   1   36.00    4.60
  -9  -2  -1   27.80    5.20
  -9  -2  -1   27.60    3.90
   9   2  -1   22.90    5.70
  -9   2   1   25.50    5.60
  -9   2   1   32.40    3.90
   9   2  -1   28.60    6.30
   9   2  -1   29.50    4.80
  -9   2   1   18.20    6.00
   9   2  -1   33.50    6.80
  -9  -3   1   14.40    3.30
  -9   3  -1   23.20    5.40
   9   3   1   11.80    8.00
   9   3   1   23.20    2.90
  -9  -3   1   17.40    3.20
  -9  -3   1   19.30    4.40
  -9   3  -1   15.30    3.90
  -9   3  -1   12.00    4.00
  -9   3  -1    8.20    6.30
  -9   3  -1   18.00    5.30
   9   3   1   23.00    4.40
  -9   3  -1   14.70    4.30
  -9   3  -1   16.90    3.30
  -9   3  -1   11.60    6.10
   9   3   1   20.20    4.90
  -9   3  -1   23.70    6.40
   9   3   1   10.70    6.40
   9   3   1    8.10    6.70
  -9   3  -1   21.50    4.80
  -9   3  -1   11.00    3.90
   9   3   1   20.20    3.60
  -9   3  -1   13.90    3.70
  -9   3  -1   17.30    3.70
  -9   3  -1    6.20    6.60
  -9  -3   1   27.00    5.50
   9   3   1   18.80    5.10
  -9   3  -1   25.10    5.80
  -9   3  -1   25.30    4.80
   9   3  -1   23.30    4.90
  -9   3   1   20.90    4.00
  -9   3   1   15.50    3.20
  -9   3   1   20.00    4.40
  -9   3   1   25.10    4.50
  -9  -3  -1   26.60    5.00
  -9   3   1   19.10    3.70
  -9   3   1   16.50    7.00
  -9   3   1   18.10    2.70
  -9  -3  -1   23.30    3.50
  -9   3   1   19.40    6.20
  -9   3   1   15.50    6.70
   9   3  -1   25.50    7.00
  -9   3   1   19.60    5.00
   9   3  -1   14.40    4.00
  -9   3   1   18.30    3.50
  -9   3   1   17.70    4.00
  -9   3   1   19.00    4.10
   9   3  -1   18.40    8.20
   9   3  -1   14.30    6.70
  -9   3   1   13.40    6.10
  -9   3   1   19.40    3.30
  -9   3   1   22.20    2.80
  -9   3   1   19.50    4.90
  -9   3   1   11.30    4.00
  -9  -3  -1   12.00    5.80
   9   3  -1   23.90    3.80
  -9  -3  -1   19.20    3.10
   9   3  -1   14.00    4.50
  -9   3   1   25.40    5.70
  -9  -4   1   47.00    7.50
   9   4   1   42.30    6.20
   9   4   1   26.60   11.30
  -9   4  -1   39.90    9.90
   9   4   1   26.60    8.80
  -9  -4   1   52.49    6.10
  -9   4  -1   36.10    5.60
  -9   4  -1   60.79    6.70
  -9   4  -1   59.69    6.80
  -9   4  -1   39.80    6.10
  -9   4  -1   52.59    7.00
  -9   4  -1   37.70    4.90
   9   4   1   41.20    5.00
  -9   4  -1   50.79    9.50
  -9   4  -1   49.10    5.70
   9   4   1   53.99    7.70
  -9   4  -1   52.09    7.00
  -9  -4   1   49.20    7.00
   9   4   1   44.90    5.70
   9   4   1   41.50    7.20
   9   4  -1   48.70    6.80
   9   4  -1   40.80    6.70
  -9   4   1   34.60    5.70
  -9   4   1   31.20    6.70
  -9   4   1   44.20    5.60
  -9   4   1   58.69    6.90
  -9  -4  -1   40.40    7.00
  -9   4   1   42.80    6.40
  -9   4   1   38.20    6.40
  -9   4   1   47.70    6.20
   9   4  -1   44.40    5.10
   9   4  -1   41.60    9.50
  -9  -4  -1   56.99    6.40
  -9   4   1   48.90    5.50
   9   4  -1   27.40    6.90
  -9   4   1   49.99    6.30
  -9   4   1   36.20    5.60
  -9   4   1   50.59    5.60
   9   4  -1   30.50   10.60
  -9   4   1   49.30    6.10
  -9   4   1   47.40    6.80
   9   4  -1   57.19    7.90
  -9   5  -1   -0.90    3.80
   9   5   1   12.00    9.50
  -9  -5   1   -0.10    3.40
   9   5   1   -0.80    2.70
   9   5   1    3.00    5.00
  -9   5  -1   -1.00    2.70
  -9   5  -1    0.90    2.50
  -9   5  -1    3.90    3.50
   9   5   1   -1.90    2.60
   9   5   1    1.20    4.00
  -9   5  -1    0.20    3.50
   9   5   1    4.40   11.40
  -9   5  -1   -0.40    4.10
   9   5   1    0.90    6.00
  -9   5  -1    1.30    3.60
  -9   5  -1    4.50    4.30
  -9   5  -1    6.30    4.60
   9   5   1    0.50    3.90
   9   5   1    0.80    3.80
   9   5   1    5.10    6.20
  -9   5  -1    3.70    3.70
   9   5   1    5.40    8.90
  -9  -5   1   -6.50    4.50
   9   5  -1    5.90    6.40
   9   5  -1   12.80    9.20
   9   5  -1   -9.90   10.20
  -9   5   1    3.40    3.30
   9   5  -1    2.20    4.60
   9   5  -1   11.50    9.50
  -9   5   1    4.20    2.60
   9   5  -1    8.40    6.40
  -9   5   1    4.90    3.50
  -9   5   1    1.30    3.30
  -9   5   1   -2.10    2.60
  -9   5   1    2.10    4.00
   9   5  -1   -2.50    5.10
  -9   5   1    3.80    3.80
  -9   5   1   -4.80    3.20
   9   5  -1    2.00    4.00
  -9   5   1    2.70    3.90
  -9  -5  -1    3.50    3.40
   9   5  -1    3.20    2.80
   9   6   1   14.90    9.50
  -9   6  -1    3.40    4.40
   9   6   1    3.30    6.20
  -9   6  -1    3.30    3.70
  -9  -6   1    8.00    8.20
  -9   6   1   -2.60    3.30
   9   6  -1   -9.00    6.30
  -9  -6  -1   -0.80    3.40
  -9  -6  -1    6.60    3.70
 -10   0  -1   67.39    5.90
 -10   0   1   68.29    6.20
  10   0  -1   67.89    6.20
 -10   0   1   62.69    8.20
 -10   0  -1   79.49    7.50
 -10   0  -1   57.89    8.70
  10   0  -1   65.69    5.90
  10   0  -1   77.59    7.80
 -10   0   1   59.49    8.40
 -10   0  -1   53.09    8.30
 -10   0   1   65.29    6.80
  10   0   1   68.39    8.30
 -10   0   1   69.89    6.10
  10   0   1   71.69    6.10
 -10   0  -1   67.99    6.20
 -10   0  -1   65.79    6.40
  10   0   1   58.99    7.50
 -10   0  -1   70.79    6.30
 -10   0  -1   65.29    6.10
 -10   0   1   65.09    6.00
  10   0   1   62.99    7.50
  10   0   1   68.29    5.90
 -10   0  -1   70.09    6.40
  10   0  -1   62.59    6.90
 -10   0   1   54.19    6.50
 -10   0   1   72.69    7.20
 -10   0  -1   67.79    5.80
  10   0  -1   57.99    7.30
 -10   0   1   72.69    6.30
 -10   0  -1   63.29    6.80
  10   1   1    7.90    4.60
 -10  -1   1   11.00    2.40
 -10  -1   1   11.50    2.20
 -10   1  -1   13.00    3.00
  10  -1  -1   12.60    3.50
 -10  -1   1   16.10    3.00
 -10   1  -1    3.50    4.70
  10   1   1   14.90    3.50
 -10   1  -1   14.50    3.60
  10   1   1   15.40    5.60
 -10   1  -1   18.10    3.80
 -10   1  -1   16.80    3.60
 -10   1  -1    9.50    4.30
  10  -1  -1   11.30    3.40
 -10  -1   1    8.30    3.00
  10   1   1   10.80    3.10
 -10   1  -1   22.80    3.70
 -10   1  -1   11.90    3.60
 -10  -1   1   13.80    2.60
 -10  -1   1   13.90    4.00
 -10   1  -1   18.50    3.20
 -10  -1   1   11.70    2.40
 -10   1  -1   16.50    4.40
 -10  -1   1   16.80    4.40
 -10   1  -1    5.30    4.00
 -10  -1  -1   15.40    3.10
 -10  -1  -1    7.80    4.00
  10  -1   1   12.30    3.70
 -10  -1  -1   13.90    4.20
  10   1  -1   18.10    2.90
 -10  -1  -1    8.90    3.30
  10   1  -1   13.40    4.30
 -10   1   1    5.80    4.70
  10   1  -1   16.60    3.20
 -10   1   1   18.90    3.40
  10  -1   1   14.80    4.70
  10   1  -1   13.40    3.30
 -10  -1  -1   15.70    2.40
 -10   1   1   18.40    3.70
 -10  -1  -1    7.50    2.40
 -10  -1  -1   12.60    2.50
 -10   1   1   17.10    4.00
 -10   1   1   12.30    3.60
 -10   1   1   16.30    4.10
 -10   1   1   10.80    3.60
 -10   1   1   15.10    5.10
 -10   1   1   11.40    3.40
 -10  -1  -1    8.80    2.40
  10   2   1   61.99    7.50
  10   2   1   67.49    9.30
 -10   2  -1   62.29    8.80
 -10   2  -1   43.00    8.80
  10   2   1   64.59    7.20
 -10   2  -1   45.80    7.40
  10  -2  -1   71.09    6.50
 -10   2  -1   66.99    7.90
 -10   2  -1   57.79    6.70
 -10   2  -1   59.19    7.40
 -10  -2   1   62.89    6.00
 -10  -2   1   68.69    7.40
 -10  -2   1   69.49    6.60
 -10  -2   1   63.79    5.80
 -10   2  -1   60.49    6.90
 -10  -2   1   65.39    8.40
 -10   2  -1   64.89    7.10
 -10   2  -1   65.89    8.40
  10   2   1   66.39    9.90
 -10   2  -1   67.49    5.70
 -10  -2   1   60.89    5.80
 -10   2  -1   68.59    8.40
 -10   2   1   65.29    5.30
 -10  -2  -1   53.79    8.50
 -10   2   1   64.39    6.80
  10   2  -1   71.09    9.10
  10   2  -1   68.79    7.40
  10  -2   1   78.19    7.40
  10   2  -1   72.99    6.50
 -10   2   1   59.19    8.50
  10  -2   1   67.09    6.50
 -10  -2  -1   65.99    7.90
 -10   2   1   67.39    7.60
  10   2  -1   57.29    8.60
  10   2  -1   68.29    9.40
 -10  -2  -1   65.39    5.90
 -10   2   1   54.69    7.00
 -10  -2  -1   67.19    6.60
 -10   2   1   59.59    7.80
 -10   2   1   68.79    8.20
 -10  -2  -1   62.19    5.80
 -10  -2  -1   64.79    6.00
 -10   2   1   60.79    8.80
  10   2  -1   63.99    7.60
 -10   3  -1   16.70    2.80
 -10   3  -1   18.00    4.60
  10   3   1   23.00    3.30
 -10  -3   1   16.30    3.30
 -10   3  -1   21.00    6.00
 -10  -3   1    8.40    5.60
 -10   3  -1   15.90    2.50
 -10   3  -1   23.20    5.80
 -10   3  -1   14.50    4.30
 -10   3  -1   14.10    4.50
 -10  -3   1   11.50    4.50
  10   3   1   11.60    5.00
 -10   3  -1   18.00    2.50
 -10   3  -1   14.80    4.10
  10   3   1   17.90    8.80
 -10   3  -1   12.40    5.30
  10   3   1   12.40    6.90
 -10   3  -1    7.40    6.20
 -10   3  -1   11.00    4.00
  10   3   1   21.90    7.60
 -10   3  -1    9.90    3.30
 -10   3  -1   10.80    4.60
 -10   3  -1    8.20    6.10
 -10  -3   1   20.50    3.50
  10   3   1   10.40    4.20
 -10   3  -1   13.20    7.40
 -10   3  -1   16.60    6.70
 -10  -3  -1   14.00    5.20
  10   3  -1   12.50    4.70
  10   3  -1   20.10    8.70
  10   3  -1    7.80    6.80
 -10   3   1    9.50    4.00
 -10   3   1   15.10    2.30
 -10   3   1   13.90    6.30
  10   3  -1   16.60    4.60
 -10  -3  -1   20.10    6.60
 -10   3   1    9.90    6.00
 -10   3   1   18.90    4.30
 -10  -3  -1   15.20    3.50
 -10   3   1   16.50    4.10
 -10   3   1   15.40    2.40
 -10   3   1   19.00    5.20
 -10   3   1   14.30    3.10
 -10  -3  -1   18.50    3.50
 -10   3   1   26.10    5.90
  10   3  -1   22.50    3.70
 -10   3   1   19.90    3.10
  10   3  -1    9.40    6.20
 -10   3   1   10.30    4.10
 -10   3   1   12.80    6.70
 -10   3   1   15.60    7.50
 -10   3   1   20.10    4.00
 -10   3   1   12.60    4.50
 -10   3   1   20.60    5.50
 -10   4  -1    9.00    5.90
 -10   4  -1    2.90    4.80
 -10  -4   1   19.40    7.10
 -10   4  -1    9.20    3.50
  10   4   1    2.50    4.30
 -10   4  -1    7.50    6.20
  10   4   1   16.50    6.00
 -10   4  -1   -0.40    6.00
  10   4   1   11.20    9.50
 -10  -4   1   10.90    3.70
 -10   4  -1    6.50    4.00
 -10   4  -1    6.90    2.50
 -10   4  -1    6.00    2.60
  10   4   1   16.90    3.80
  10   4   1   15.30    8.70
 -10   4  -1    5.40    3.70
 -10   4  -1   11.20    4.50
 -10   4  -1    7.80    5.20
  10   4   1    6.00    5.80
 -10  -4   1    7.30    3.50
 -10   4  -1    4.60    4.00
  10   4   1    4.90   10.00
  10   4   1   13.40    4.40
 -10   4  -1    6.60    3.10
  10   4  -1    4.90    6.60
 -10   4   1   19.10    6.30
 -10   4   1   12.00    6.10
 -10   4   1   14.20    5.00
  10   4  -1    3.00    8.10
 -10   4   1    2.20    4.10
 -10   4   1   20.60    4.70
 -10   4   1    6.90    2.60
  10   4  -1   16.50    9.70
  10   4  -1   15.70    4.30
 -10   4   1    8.30    4.10
  10   4  -1    6.70    4.70
  10   4  -1   15.30    4.90
 -10  -4  -1   16.30    4.40
 -10   4   1   10.90    3.20
 -10   4   1   13.60    3.90
 -10  -4  -1    9.70    3.50
 -10   4   1    8.70    5.20
 -10   4   1    9.00    2.60
 -10   4   1    8.30    5.30
 -10   4   1   13.30    4.00
 -10   4   1   14.80    3.60
  10   4  -1    3.50    9.20
  10   4  -1    9.80    5.80
 -10   5  -1    8.20    3.80
  10   5   1    7.80    5.20
  10   5   1    3.70    3.80
 -10   5  -1    9.60    3.50
  10   5   1   21.70    9.70
 -10   5  -1   14.70    4.40
 -10   5  -1   14.50    5.00
 -10  -5   1    5.70    5.00
 -10  -5   1   11.70    3.80
  10   5   1   -0.60    8.70
 -10   5  -1    1.80    4.00
  10   5   1    9.60    4.70
  10   5   1    4.30    6.30
  10   5   1    8.70   11.20
  10   5   1    7.70    6.20
 -10   5  -1   24.00    5.00
 -10   5  -1   11.60    4.30
 -10   5  -1   11.10    3.70
 -10   5   1    7.50    4.50
 -10   5   1    8.50    4.00
  10   5  -1   10.70    6.30
 -10   5   1   10.40    4.20
  10   5  -1   19.10    5.00
  10   5  -1    0.40    4.60
  10   5  -1   -5.60    8.20
 -10   5   1   11.70    4.00
 -10   5   1    3.50    3.90
  10   5  -1    6.90    8.80
  10   5  -1   19.60    6.90
 -10   5   1    6.20    3.20
  10   5  -1    6.70   10.90
 -10   5   1    3.60    4.00
 -10  -5  -1   13.70    3.80
  10   5  -1   15.80    4.30
 -10   5   1    9.40    3.60
  10   6   1   19.60   12.30
 -10  -6   1    5.80    3.80
 -10  -6   1    3.50    4.20
 -10  -6  -1    0.00    3.60
 -10  -6  -1    2.00    3.50
  11   0   1   -1.00    2.20
 -11   0   1    0.40    2.40
  11   0   1   -3.10    3.80
 -11   0   1    2.20    2.80
 -11   0  -1   -2.90    2.60
 -11   0  -1   -0.10    2.50
 -11   0  -1   -3.60    2.90
  11   0  -1   -0.30    2.10
 -11   0   1   -0.40    2.70
 -11   0   1   -1.60    2.60
  11   0   1   -2.10    2.40
 -11   0  -1    4.90    2.50
  11   0  -1   -0.90    2.30
 -11   0  -1    0.10    3.10
 -11   0  -1   -0.50    4.40
  11   0  -1    3.20    4.40
  11   0   1    2.30    3.90
 -11   0   1   -2.50    2.50
 -11   0  -1   -3.60    2.70
 -11   0   1   -2.50    2.70
 -11   0   1   -2.50    2.90
 -11   0  -1    1.20    4.50
 -11   0   1    7.40    4.30
 -11   0  -1    1.20    2.60
 -11   0  -1   -0.30    2.80
  11   0  -1   -2.40    3.60
 -11   0   1   -6.20    3.70
  11   0   1    4.30    3.90
 -11  -1   1   14.10    2.80
 -11   1  -1   17.30    3.90
  11   1   1   15.50    5.40
 -11   1  -1   11.60    6.10
 -11  -1   1   16.20    2.60
 -11  -1   1   22.80    3.00
  11   1   1   17.00    3.90
 -11  -1   1   18.90    3.30
  11   1   1   23.00    3.80
 -11   1  -1   21.80    3.30
 -11   1  -1   17.50    4.00
  11   1   1   12.60    5.70
 -11   1  -1   14.40    4.60
 -11  -1   1   12.90    4.40
 -11   1  -1   14.10    5.80
 -11   1  -1   14.20    3.30
 -11   1  -1   24.10    4.20
 -11   1  -1   17.00    4.00
  11   1   1   19.40    5.50
 -11   1  -1   18.00    4.50
 -11   1  -1   19.10    3.90
 -11  -1   1   16.10    3.50
  11  -1  -1   20.40    4.10
 -11  -1   1   12.60    4.40
 -11  -1   1   16.00    2.60
 -11  -1   1   21.60    2.90
 -11  -1  -1    9.20    4.90
  11  -1   1   12.70    4.20
 -11  -1  -1   20.10    5.20
 -11   1   1   15.20    3.60
 -11  -1  -1   22.70    3.70
  11   1  -1   22.30    3.10
 -11   1   1   24.30    3.80
  11  -1   1   23.50    5.40
  11   1  -1   22.40    3.70
 -11  -1  -1   19.00    3.00
 -11  -1  -1   20.20    3.10
 -11   1   1   25.30    4.00
 -11   1   1   20.00    4.00
 -11   1   1   15.30    4.30
 -11  -1  -1   23.60    3.10
 -11   1   1    7.50    4.50
 -11  -1  -1   21.00    3.90
  11   1  -1   15.90    4.40
  11   1  -1   11.90    4.60
 -11   1   1   10.30    3.80
  11   1  -1   22.60    3.90
 -11   1   1   15.60    5.60
 -11  -1  -1   20.20    2.80
 -11  -1  -1   21.70    3.20
 -11   1   1   22.60    4.10
 -11  -2   1    1.60    2.40
  11   2   1   -2.70    5.90
 -11   2  -1    1.80    4.50
 -11   2  -1    1.10    3.40
 -11   2  -1   -1.90    4.50
 -11   2  -1    2.30    5.90
 -11   2  -1   -0.80    4.70
 -11   2  -1   -0.60    4.10
  11   2   1   -4.10    3.00
  11   2   1    0.40    3.60
 -11   2  -1    0.90    5.20
 -11   2  -1    6.20    3.30
 -11  -2   1    3.30    2.80
  11  -2  -1    2.20    3.10
  11  -2  -1   -0.10    4.30
 -11  -2   1    6.40    3.70
 -11  -2   1    0.80    2.30
 -11  -2   1    1.10    3.80
 -11   2  -1    0.10    3.10
 -11  -2   1    3.70    2.40
  11   2   1   -0.30    5.20
 -11   2  -1    0.00    3.70
 -11   2  -1   -2.60    4.60
  11   2   1    2.90    4.80
 -11   2   1    3.80    5.00
 -11  -2  -1    6.50    3.00
  11  -2   1    4.30    3.60
 -11   2   1   -3.30    2.50
 -11  -2  -1    2.50    4.20
 -11   2   1    2.80    5.90
 -11   2   1    5.60    4.10
 -11   2   1   -3.40    3.40
  11   2  -1    0.30    4.60
 -11   2   1    8.30    6.10
 -11  -2  -1   -5.10    2.60
  11   2  -1    4.30    5.30
 -11   2   1    3.40    4.60
 -11  -2  -1    3.10    4.70
  11  -2   1    3.30    4.60
 -11   2   1   -1.60    4.40
 -11   2   1    4.20    4.40
 -11  -2  -1    1.80    2.30
  11   2  -1    4.20    2.70
 -11  -2  -1    1.60    2.20
  11   2  -1    1.20    3.10
  11   2  -1   -1.50    3.40
  11   2  -1   -2.10    5.30
 -11  -2  -1    2.70    2.40
 -11   2   1   -2.60    3.10
 -11  -3   1   65.69    6.20
 -11   3  -1   52.09    6.90
 -11   3  -1   76.99    9.80
 -11   3  -1   89.99   10.80
 -11   3  -1   53.49    9.10
 -11  -3   1   62.89    8.80
 -11   3  -1   71.99    9.10
 -11   3  -1   65.79    6.10
 -11   3  -1   59.69    7.60
 -11   3  -1   63.09    8.30
 -11  -3   1   70.09    9.20
 -11   3  -1   68.39    8.30
 -11  -3   1   73.09    6.60
  11   3   1   48.20   11.70
 -11  -3   1   65.59    7.20
 -11  -3   1   68.79    6.30
 -11   3  -1   73.29   10.60
  11   3   1   82.79    8.90
  11   3   1   41.70    9.80
  11   3   1   71.29    9.50
 -11   3  -1   40.90    9.90
 -11  -3  -1   61.89    6.40
 -11   3   1   73.99   10.30
 -11   3   1   51.09    8.10
 -11   3   1   69.49    7.40
  11   3  -1   82.59   11.70
 -11   3   1   52.09    7.20
 -11  -3  -1   62.69    6.50
 -11  -3  -1   77.69    9.60
 -11  -3  -1   66.89    6.40
  11   3  -1   67.49    8.40
 -11   3   1   51.39    8.80
 -11   3   1   54.19    9.30
 -11   3   1   61.99    5.70
 -11   3   1   64.19    7.90
 -11  -3  -1   48.00    8.90
 -11   3   1   67.59    7.50
 -11   3   1   47.90    6.90
 -11  -3  -1   63.29    7.20
  11   3  -1   45.70   10.20
 -11   4  -1   -2.00    3.50
  11   4   1    7.40    8.20
 -11  -4   1    4.10    3.80
 -11   4  -1    1.10    4.90
  11   4   1    1.40    5.10
 -11   4  -1    0.10    3.00
 -11   4  -1   -0.40    5.50
  11   4   1    4.70    3.70
 -11   4  -1    5.70    4.00
 -11   4  -1   -1.40    4.90
 -11  -4   1    5.90    3.20
  11   4   1   -2.50    4.90
  11   4   1    2.70   10.00
  11   4   1   18.70    8.60
  11   4   1   -0.20    3.90
 -11   4  -1    7.90    6.70
 -11  -4   1    6.60    8.10
  11   4   1    6.90    3.90
 -11   4  -1    8.20    5.10
  11   4   1   15.50    6.10
 -11   4  -1    3.20    6.60
 -11   4  -1    2.20    2.60
 -11   4  -1   -4.00    3.90
 -11   4   1    5.80    3.60
 -11   4   1   -1.40    6.00
 -11   4   1    0.90    3.50
 -11   4   1    7.30    5.00
 -11  -4  -1   10.00    3.50
  11   4  -1   -0.10    4.60
  11   4  -1   -3.10    7.20
  11   4  -1    5.70    5.70
 -11   4   1    8.30    4.90
 -11  -4  -1    5.30    3.40
 -11   4   1    6.30    2.90
 -11  -4  -1    6.20    3.20
  11   4  -1    7.60   11.00
 -11   4   1    3.70    4.00
  11   4  -1    7.90    5.90
 -11   4   1   -5.00    3.60
 -11   4   1    2.50    3.70
 -11   4   1    0.10    3.60
  11   4  -1   -4.60    7.20
 -11   4   1    1.50    6.10
 -11   4   1   -2.40    5.20
 -11  -4  -1   -0.20    4.00
 -11  -5   1   -8.70    7.40
 -11   5  -1    4.90    3.70
  11   5   1    5.50    6.70
 -11   5  -1    3.30    5.90
 -11   5  -1    2.90    5.40
  11   5   1    4.50    5.10
  11   5   1    4.40   10.90
 -11  -5   1    1.00    3.30
 -11   5  -1   -2.20    3.80
  11   5   1   10.50    8.80
 -11  -5   1    1.10    3.40
 -11  -5   1   -1.20    3.40
  11   5   1   -7.80    8.10
 -11   5  -1    4.10    3.20
  11   5  -1   -3.80   10.40
 -11  -5  -1    1.10    3.20
  11   5  -1    1.90    4.40
  11   5  -1    1.20    6.10
 -11  -5  -1    0.70    3.70
  11   5  -1   -0.90    8.50
  11   5  -1    6.10    6.30
  11   5  -1   12.00    7.20
  11   5  -1    2.20    8.30
 -11  -5  -1    3.20    3.20
 -11   5   1    3.40    3.20
 -11   5   1   -2.70    3.50
 -11   5   1    2.00    4.30
 -11  -6  -1    6.80    3.70
 -12   0   1  475.25   34.20
  12   0   1  492.75   33.90
 -12   0  -1  474.75   34.30
 -12   0   1  498.25   33.70
 -12   0   1  511.65   33.80
 -12   0  -1  509.05   33.90
 -12   0   1  489.65   33.80
 -12   0   1  431.16   35.20
 -12   0   1  498.35   33.70
  12   0  -1  500.65   34.80
 -12   0  -1  489.25   34.70
  12   0   1  475.55   34.80
  12   0   1  536.25   35.70
 -12   0  -1  510.55   33.90
  12   0   1  483.45   34.90
 -12   0  -1  495.95   33.80
  12   0  -1  467.25   33.90
  12   0  -1  502.15   34.80
 -12   0  -1  507.15   33.80
 -12   0  -1  497.15   33.80
 -12   0   1  499.05   33.80
 -12   0   1  493.15   34.50
  12   0  -1  481.35   33.70
 -12  -1   1   74.99    9.30
 -12  -1   1   68.99    7.20
 -12  -1   1   78.09    6.40
 -12   1  -1   67.59   10.40
 -12   1  -1   81.29    7.70
 -12   1  -1   80.09    7.90
  12  -1  -1   68.89    7.60
  12   1   1   78.09    9.60
  12   1   1   93.69   10.40
  12   1   1   64.79    9.30
  12   1   1   64.29    7.50
 -12   1  -1   58.19    7.30
 -12  -1   1   69.79    6.20
 -12  -1   1   83.99    9.50
 -12   1  -1   58.39    8.50
 -12  -1   1   66.49    6.30
 -12  -1   1   75.89    6.50
 -12  -1   1   68.09    6.20
 -12  -1   1   68.19    7.70
 -12   1  -1   66.19    7.50
 -12   1  -1   70.39    7.80
  12   1   1   73.19    7.20
  12  -1  -1   82.19    8.70
 -12   1  -1   77.89    9.50
 -12  -1  -1   80.59    8.10
  12   1  -1   86.79    9.30
 -12  -1  -1   56.49    9.10
 -12  -1  -1   77.99    6.70
 -12   1   1   60.79    8.20
 -12   1   1   66.39    7.20
 -12   1   1   71.39    7.10
 -12  -1  -1   73.99    6.60
 -12  -1  -1   60.49    6.10
 -12  -1  -1   52.39    8.60
 -12   1   1   66.69    7.50
  12   1  -1   71.89    7.70
 -12   1   1   57.69    8.90
  12   1  -1   64.79    9.00
 -12  -1  -1   68.99    6.30
  12  -1   1   70.89    8.20
  12   1  -1   57.79    8.50
 -12  -1  -1   73.49    6.50
 -12   1   1   78.19    7.60
  12   1  -1   58.29    7.00
 -12   1   1   66.19    8.90
  12  -1   1   85.59    8.70
 -12   1   1   76.59    7.50
 -12  -1  -1   58.59    7.30
 -12   2  -1  178.98   14.20
 -12  -2   1  187.68   13.40
 -12   2  -1  171.38   16.60
  12   2   1  192.88   15.10
  12  -2  -1  184.28   14.40
  12   2   1  191.18   14.70
 -12   2  -1  177.28   15.00
  12   2   1  186.38   16.80
 -12  -2   1  188.48   14.30
  12   2   1  192.18   17.80
 -12  -2   1  183.08   13.90
 -12  -2   1  188.48   13.40
 -12   2  -1  184.08   15.50
 -12   2  -1  159.18   16.00
 -12   2  -1  159.88   14.40
  12   2   1  175.78   16.50
 -12  -2   1  174.28   15.20
 -12   2  -1  182.18   14.90
 -12  -2   1  173.28   15.80
 -12   2  -1  197.48   15.50
 -12  -2   1  187.48   13.40
 -12  -2   1  188.98   13.20
 -12   2  -1  205.78   14.30
 -12   2   1  160.68   15.90
 -12  -2  -1  187.78   13.90
  12  -2   1  203.58   14.70
 -12  -2  -1  182.38   13.40
 -12   2   1  188.58   15.30
 -12  -2  -1  159.98   16.50
  12   2  -1  191.78   16.60
  12   2  -1  190.78   14.60
  12  -2   1  210.98   15.50
 -12  -2  -1  162.58   15.50
  12   2  -1  211.58   17.50
 -12   2   1  160.18   14.20
  12   2  -1  180.48   16.50
 -12   2   1  159.58   15.80
 -12   2   1  186.78   15.30
 -12   2   1  167.48   14.70
 -12  -2  -1  187.88   13.30
 -12   2   1  194.78   14.60
 -12  -2  -1  185.08   13.40
  12   2  -1  195.78   15.00
 -12  -2  -1  188.38   14.40
 -12  -2  -1  190.68   13.40
  12   3   1    0.50    4.20
 -12  -3   1    4.80    3.10
 -12   3  -1   -4.20    4.80
 -12   3  -1   10.50   14.30
 -12  -3   1    5.30    5.30
 -12   3  -1    7.30    4.10
 -12  -3   1    7.80    3.50
  12   3   1    0.70    4.80
 -12  -3   1    6.30    6.80
 -12   3  -1   -1.40    4.30
 -12  -3   1    5.50    3.00
  12   3   1    6.60    7.10
 -12   3  -1    4.80    3.80
  12   3   1    4.50    7.30
  12   3   1    0.00    9.00
 -12   3   1    7.20    5.80
 -12  -3  -1    9.90    3.00
 -12  -3  -1    5.90    2.90
 -12   3   1    2.30    6.30
  12   3  -1   -6.60    6.40
 -12   3   1    9.50    5.40
 -12  -3  -1    4.70    6.10
 -12   3   1   -1.30    7.60
 -12   3   1    1.60    4.50
 -12   3   1    3.90    4.20
 -12  -3  -1    5.00    3.70
 -12  -3  -1    5.70    2.90
 -12   3   1    2.60    5.70
 -12  -3  -1    1.10    7.50
  12   3  -1    4.70    5.00
 -12   3   1   -3.60    7.70
 -12   3   1    2.10   12.70
  12   3  -1    6.10    7.20
 -12   3   1    6.00    3.60
 -12  -3  -1    1.20    3.30
  12   3  -1   -1.10    4.20
  12   3  -1   10.50    8.80
  12   4   1   76.89    9.70
 -12  -4   1   55.59    6.70
 -12   4  -1   82.89    9.20
 -12   4  -1   72.69   10.00
 -12   4  -1   71.49    9.70
 -12   4  -1   76.09    8.20
 -12  -4   1   44.50   16.60
 -12  -4   1   62.89    6.80
 -12   4  -1   61.59    8.30
 -12   4  -1   76.39    8.40
  12   4   1   57.39    8.70
 -12   4  -1   65.79    8.90
  12   4   1   59.59    8.50
 -12  -4   1   68.39    7.30
 -12  -4   1   56.09    8.00
 -12   4  -1   60.39    8.50
 -12  -4  -1   70.49    6.80
 -12   4   1   64.19    8.30
 -12  -4  -1   71.59    7.50
 -12   4   1   72.89    9.50
  12   4  -1   66.09    9.20
 -12   4   1   64.79    8.40
 -12   4   1   64.69    7.90
  12   4  -1   78.39    9.20
 -12   4   1   57.49    8.00
 -12  -4  -1   69.49    9.00
  12   4  -1   64.99   12.00
 -12   4   1   62.29    9.40
  12   4  -1   45.20   12.80
  12   4  -1   66.69    9.40
 -12   4   1   75.29    9.00
 -12  -4  -1   58.69    6.70
 -12  -5   1    3.30    3.40
  12   5   1   -2.50   12.40
  12   5   1    5.00    9.30
 -12   5  -1   11.10    4.00
 -12  -5   1    8.00    3.90
 -12   5  -1    9.20    4.30
  12   5   1   13.00    4.80
 -12  -5   1    4.00    3.20
  12   5   1    8.40    6.70
 -12   5  -1   16.80    5.30
  12   5   1    7.40    8.80
  12   5  -1    6.70    5.00
  12   5  -1   12.70    9.20
  12   5  -1    4.20    9.10
 -12  -5  -1   13.80    3.50
  12   5  -1   11.60    6.70
 -12  -5  -1    6.40    4.10
 -12  -5  -1    5.90    3.30
  12   5  -1    7.90    6.30
 -13   0   1    3.80    3.20
 -13   0  -1    4.30    4.20
 -13   0  -1    9.80    5.70
 -13   0   1   -1.90    3.10
 -13   0  -1    0.70    3.30
 -13   0  -1    2.00    3.60
 -13   0   1   -2.90    3.50
  13   0  -1    2.10    4.20
 -13   0   1    1.60    4.90
 -13   0   1    5.00    3.20
  13   0  -1    4.80    4.40
  13   0   1   -1.30    4.80
 -13   0  -1   -3.20    3.30
 -13   0  -1   -5.50    4.90
 -13   0   1   -0.90    3.60
 -13   0   1    2.50    3.00
 -13   0   1    1.40    3.30
  13   0   1   -4.90    4.50
 -13   0  -1   -1.10    3.40
 -13   0   1   -8.70    4.60
 -13   0  -1    4.70    3.20
 -13   0  -1   -4.10    3.10
  13   0  -1    4.90    4.40
  13   0  -1   -3.30    2.30
  13   0  -1   -1.00    2.70
  13   0   1    5.60    5.20
 -13  -1   1   20.70    3.40
  13   1   1   29.00    7.10
 -13  -1   1   13.50    4.00
 -13  -1   1   19.10    5.60
 -13  -1   1   22.60    3.40
  13   1   1   21.20    4.60
 -13   1  -1   16.80    5.40
  13   1   1   23.40    8.00
 -13   1  -1   13.80    4.40
 -13   1  -1   12.90    5.30
 -13   1  -1   23.50    4.80
 -13  -1   1   23.10    3.40
  13  -1  -1   29.20    5.40
 -13   1  -1   21.40    4.50
  13   1   1   12.00    5.90
 -13  -1   1   12.20    5.60
 -13  -1   1   17.20    3.10
 -13   1  -1    7.50    5.50
 -13  -1   1   21.90    3.50
 -13   1  -1   15.90    4.30
  13  -1  -1   31.10    6.40
 -13  -1   1   20.30    4.20
 -13   1  -1    4.80    6.30
 -13   1   1   15.10    6.60
 -13   1   1   22.00    4.20
  13   1  -1   11.40    3.80
 -13  -1  -1   18.10    4.40
 -13   1   1   17.30    4.40
 -13   1   1    6.50    5.20
 -13  -1  -1   18.90    3.50
  13   1  -1   21.50    6.40
  13  -1   1   18.40    5.30
  13   1  -1   21.20    4.50
  13  -1   1   18.20    5.90
 -13   1   1   25.90    4.70
 -13  -1  -1   26.00    3.50
 -13   1   1   13.50    4.40
  13   1  -1   18.30    6.00
 -13  -1  -1   16.50    4.30
 -13  -1  -1   16.40    3.40
 -13   1   1   24.80    4.30
 -13   1   1   13.10    4.30
  13   1  -1   22.30    6.80
 -13  -1  -1   11.50    5.70
 -13  -1  -1   15.00    5.10
 -13  -1  -1   17.20    3.50
 -13   1   1    9.80    5.20
 -13  -1  -1   20.50    3.60
 -13   2  -1   85.59    9.90
 -13  -2   1   65.49    6.20
  13   2   1   46.80    9.60
 -13  -2   1   64.39    6.10
 -13  -2   1   66.69   10.20
 -13  -2   1   60.19    6.10
 -13   2  -1   50.69    8.70
  13   2   1   56.79    9.80
  13  -2  -1   64.69    7.80
 -13   2  -1   56.69    7.30
 -13   2  -1   57.09    7.80
 -13  -2   1   46.60    7.90
  13   2   1   56.49    7.90
 -13   2  -1   75.69    9.30
 -13  -2   1   70.39    6.30
 -13  -2   1   61.69    7.00
  13  -2  -1   67.49    9.00
  13   2   1   48.10   10.70
 -13   2  -1   72.49    8.70
  13   2   1   63.99    8.70
 -13   2  -1   53.79    9.00
 -13  -2   1   73.19    7.70
 -13  -2   1   69.29    6.00
 -13   2  -1   79.19    9.90
  13  -2   1   63.69    9.40
 -13   2   1   58.39    7.50
 -13  -2  -1   68.09    6.20
 -13   2   1   67.49    8.70
  13  -2   1   75.09    8.40
 -13  -2  -1   70.79    6.10
  13   2  -1   64.89    7.90
 -13  -2  -1   66.09    6.20
 -13   2   1   68.89    8.20
 -13   2   1   43.60    8.20
 -13   2   1   52.89    9.10
 -13  -2  -1   70.79    8.20
  13   2  -1   77.89    8.60
  13   2  -1   71.09   11.70
 -13  -2  -1   68.79    6.60
  13   2  -1   57.79    9.70
 -13   2   1   43.50   10.30
 -13  -2  -1   68.79    6.30
 -13  -2  -1   68.99    7.40
 -13  -2  -1   45.10    8.80
 -13  -2  -1   48.50    8.10
 -13   2   1   79.89    9.50
 -13   2   1   65.99    9.20
  13   2  -1   58.29    9.30
 -13  -3   1    9.50    3.30
 -13  -3   1   14.60    3.90
 -13  -3   1    1.20    7.60
  13   3   1   15.50    5.90
 -13   3  -1   12.50    5.00
 -13   3  -1   29.40    7.00
 -13  -3   1   18.60    3.40
  13   3   1   15.10    5.10
 -13   3  -1   10.90    7.70
 -13   3  -1    5.70    7.20
 -13   3  -1    5.80    7.10
  13   3   1    4.30    9.40
 -13  -3   1   11.10    6.50
 -13   3  -1   12.60    4.30
 -13   3  -1   13.10    6.10
 -13   3  -1   11.40    9.10
 -13   3  -1   11.90    6.40
  13   3   1   18.90    5.70
 -13  -3   1   12.80    3.40
 -13   3  -1   15.40    5.60
 -13  -3   1   12.10    4.00
 -13   3  -1   14.00    5.00
 -13  -3  -1   16.50    3.40
 -13   3   1   12.90    6.30
 -13  -3  -1   17.60    4.60
 -13  -3  -1   16.70   12.00
 -13  -3  -1   12.70    3.00
 -13   3   1    9.00    7.10
 -13   3   1   12.30    9.40
 -13   3   1   11.60    7.80
 -13   3   1   19.50    5.10
 -13  -3  -1   13.70    3.30
 -13   3   1    6.80    3.50
  13   3  -1   13.30    4.90
  13   3  -1    9.00   11.00
 -13  -3  -1   20.00    3.50
 -13  -3  -1   16.70    8.90
  13   3  -1   16.20    5.50
 -13  -3  -1   12.60    4.00
 -13   3   1   11.20    5.60
 -13   3   1   14.20    5.20
 -13   3   1    2.60    7.90
 -13   3   1    5.00    6.00
  13   4   1   15.70    6.70
  13   4   1   25.70    9.60
 -13   4  -1   16.10    6.60
  13   4   1   29.70    7.30
 -13   4  -1   30.30    5.20
 -13   4  -1   34.90    8.30
 -13   4  -1   44.30    6.10
 -13  -4   1   35.50    4.50
 -13   4  -1   36.10    7.40
 -13  -4   1   32.40    4.50
 -13   4  -1   37.20    6.70
 -13  -4   1   35.60    5.60
  13   4   1   17.20    9.20
 -13  -4   1   30.10    4.90
 -13   4  -1   38.70    8.40
 -13  -4   1   36.10    4.60
  13   4  -1   46.60    7.70
 -13  -4  -1   34.90    5.90
 -13  -4  -1   38.00    5.20
 -13   4   1   26.20    6.10
 -13  -4  -1   32.90    4.50
 -13   4   1   56.29    8.30
  13   4  -1   12.10   10.30
 -13   4   1   54.59    8.60
  13   4  -1   43.30    7.70
 -13  -4  -1   45.70    5.30
  13   4  -1   41.00   10.10
 -13  -4  -1   38.80    5.40
 -13   4   1   31.60    6.80
 -13   4   1   30.80    7.00
  13   4  -1   16.50    8.80
  13   4  -1   38.00    6.60
  13   5   1    2.30    6.40
  13   5   1   -3.00    9.10
  13   5   1   -0.40    8.10
  13   5   1    4.00    4.80
 -13  -5   1    0.70    3.10
  13   5   1    7.10   10.70
 -13  -5   1   -4.70    2.90
 -13  -5   1    4.30    3.80
 -13  -5   1    0.40    3.10
  13   5  -1    2.20    6.40
  13   5  -1   -8.90    6.00
  13   5  -1    4.30    9.50
 -13  -5  -1    4.40    3.20
 -13  -5  -1    5.70    4.20
  13   5  -1    1.60   10.50
 -13  -5  -1   -4.00    2.90
  13   5  -1  -13.50    7.50
  13   5  -1    2.50    5.30
 -13  -5  -1   -0.10    3.00
 -13  -5  -1    2.30    3.10
  14   0  -1   25.60    5.80
  14   0   1   24.40    6.40
 -14   0  -1   18.10    4.30
  14   0  -1   19.10    7.00
 -14   0  -1   19.20    4.40
 -14   0  -1   18.30    5.20
 -14   0   1   22.80    4.30
  14   0   1   25.60    7.20
 -14   0   1   15.50    5.40
  14   0   1   26.70    6.50
 -14   0   1   20.10    4.40
 -14   0  -1   18.90    4.50
 -14   0   1   22.70    4.30
 -14   0   1   22.40    4.70
  14   0  -1   23.40    5.90
 -14   0   1   26.60    5.50
 -14   0  -1   19.90    4.90
 -14   0   1   25.90    4.30
 -14   0  -1   15.10    6.70
 -14   0  -1   25.60    4.50
 -14   0  -1   32.70    4.70
 -14   0   1    8.70    5.90
 -14   0  -1   21.70    6.60
 -14   0   1   20.00    4.10
 -14   1  -1   -0.20    6.10
 -14  -1   1    6.90    3.30
 -14   1  -1   -2.80    6.30
  14   1   1   -0.80    5.50
  14   1   1    8.90    8.00
 -14   1  -1    1.20    5.40
 -14  -1   1    7.00    3.60
  14  -1  -1    0.80    4.80
 -14   1  -1   10.80    4.20
 -14   1  -1    2.90    4.40
 -14   1  -1    6.20    4.50
 -14  -1   1   13.20    3.50
 -14  -1   1    7.00    3.30
 -14  -1   1    1.20    3.00
 -14   1  -1    3.10    4.30
 -14  -1   1    7.90    3.20
  14  -1  -1    5.50    4.90
 -14   1  -1    6.10    4.00
  14   1   1   -0.20    5.70
 -14  -1   1    9.30    4.30
 -14   1  -1    5.50    4.60
  14   1   1    8.00    3.40
 -14  -1   1    9.60    5.80
 -14  -1   1    8.20    5.90
  14   1   1    6.00    4.00
 -14   1   1    6.90    5.40
 -14   1   1   10.30    4.30
 -14   1   1   10.80    5.60
  14   1  -1    4.10    5.90
 -14  -1  -1    2.80    3.80
  14  -1   1    7.40    5.40
  14   1  -1    0.00    3.20
 -14  -1  -1   13.40    6.10
  14  -1   1    0.70    6.00
 -14  -1  -1    3.40    3.40
  14   1  -1    2.20    5.30
 -14   1   1    5.00    4.10
 -14  -1  -1   12.30    3.40
 -14  -1  -1   11.70    3.50
 -14  -1  -1    7.10    3.50
  14   1  -1   -0.40    5.60
 -14  -1  -1    3.00    3.20
 -14  -1  -1   -1.30    5.60
 -14   1   1    7.40    4.10
 -14   1   1    6.70    4.90
 -14   1   1    5.80    3.90
 -14   1   1    0.40    5.70
 -14  -1  -1    7.30    4.00
  14   1  -1    5.90    3.80
 -14   1   1    7.10    4.20
 -14  -2   1   21.70    6.90
 -14   2  -1   22.60    6.20
 -14   2  -1   16.10    7.90
  14  -2  -1   28.30    6.10
 -14  -2   1   22.40    3.60
 -14   2  -1   13.30    5.40
  14   2   1   28.30    5.20
 -14   2  -1   21.20    6.60
 -14   2  -1   16.50    7.50
 -14  -2   1   26.90    4.70
 -14  -2   1   35.90    4.70
 -14  -2   1   26.00    3.80
 -14  -2   1   22.60    3.60
 -14  -2   1   17.20    4.80
  14  -2  -1   26.20    7.10
  14   2   1   11.50    7.70
  14   2   1   33.20    6.00
 -14   2  -1   18.20    5.90
 -14   2  -1   20.50    8.10
 -14   2  -1   27.40    6.50
  14   2   1   26.90    8.00
  14   2   1   22.00    9.50
 -14   2  -1   21.90    6.20
  14   2  -1   23.30    5.10
  14   2  -1   22.00    6.90
 -14  -2  -1   18.30    4.60
  14  -2   1   27.90    6.40
 -14   2   1   18.40    6.30
 -14  -2  -1   15.00    7.60
 -14  -2  -1   27.80    4.10
  14   2  -1   21.90    8.30
 -14   2   1   32.40    5.40
 -14   2   1   24.50    6.30
 -14  -2  -1   32.30    4.10
 -14   2   1    9.20    7.30
 -14  -2  -1   20.60    3.50
 -14  -2  -1   19.50    4.90
  14  -2   1   28.10    7.90
 -14   2   1   21.40    6.20
 -14  -2  -1   25.90    4.00
 -14   2   1   27.50    7.40
 -14   2   1   11.40    6.80
  14   2  -1   20.50    7.50
  14   2  -1   22.50    5.40
 -14  -2  -1   22.40    3.80
 -14  -3   1   15.90    8.40
 -14  -3   1    6.60    4.10
 -14  -3   1    2.70    2.90
 -14   3  -1   13.00    6.60
 -14  -3   1   13.40    6.40
 -14  -3   1   12.30    3.40
 -14   3  -1   14.00    6.50
  14   3   1    8.20    9.40
  14   3   1    3.80    5.30
 -14   3  -1   -4.40    8.40
 -14   3  -1    8.30    7.20
 -14   3  -1   12.00    6.40
  14   3   1    1.10    4.50
 -14  -3   1    9.30    3.20
 -14   3  -1    8.50    5.40
  14   3   1    6.80    7.90
  14   3   1    1.70    7.50
 -14   3  -1    4.10    7.80
 -14  -3   1    9.80    4.00
 -14   3  -1    0.10    3.40
  14   3   1    4.00    5.40
 -14   3  -1   13.10    5.10
 -14  -3   1    8.50    3.20
 -14  -3  -1   12.80    3.30
 -14  -3  -1   11.60    7.40
 -14   3   1   11.10    6.50
  14   3  -1    7.40    5.00
 -14  -3  -1   15.80    3.40
 -14   3   1    5.10    8.10
  14   3  -1   10.70    7.70
  14   3  -1   12.20    9.60
  14   3  -1   -0.30    7.50
 -14  -3  -1    8.80    3.00
 -14  -3  -1   14.00    4.60
 -14  -3  -1   27.30    9.70
 -14  -3  -1    8.40    3.20
 -14   3   1   17.20    8.30
  14   3  -1   18.70    6.00
 -14   3   1   11.50    7.30
 -14   3   1    3.90    4.80
 -14  -3  -1    4.60    3.80
 -14   3   1   10.10    6.70
 -14   3   1   13.10    5.30
 -14   3   1    2.50    5.50
 -14   3   1   24.10    9.90
 -14  -3  -1    8.40    3.00
  14   4   1    7.70    8.10
 -14   4  -1   13.40    9.00
 -14   4  -1   18.70    8.50
 -14  -4   1   16.70    5.70
  14   4   1    2.70    8.10
  14   4   1   15.70    6.20
  14   4   1    1.80    9.50
 -14  -4   1   16.30    7.70
 -14  -4   1   11.40    5.90
  14   4  -1    4.30    5.50
 -14  -4  -1   10.70    4.40
 -14   4   1    1.40    6.80
 -14  -4  -1   14.80    5.30
 -14  -4  -1   10.00    6.60
  14   4  -1    9.00    8.20
 -14   4   1   16.30    7.00
 -14  -4  -1   16.60    5.30
  14   4  -1    9.00   10.10
  14   4  -1    3.40    5.30
 -14  -4  -1   12.00    5.00
  14   4  -1    4.70    8.70
 -14   4   1   10.80   12.40
 -14  -5   1    7.70    3.80
 -14  -5   1    4.60    4.80
  14   5   1    5.40    9.20
 -14  -5   1   -3.00    3.20
  14   5   1   14.00   11.20
  14   5   1    2.50    8.50
 -14  -5   1    5.20    3.30
  14   5   1   -0.40    6.30
 -14  -5   1    0.70    3.00
 -14  -5  -1    3.80    5.00
  14   5  -1    2.10    8.40
 -14  -5  -1    3.10    5.10
 -14  -5  -1    4.30    3.10
  14   5  -1    6.10    6.60
  14   5  -1    3.20    8.10
  14   5  -1   15.20   10.80
 -14  -5  -1    7.60    4.60
 -15   0  -1    7.70    6.60
 -15   0  -1   -2.20    3.70
  15   0  -1    7.40    7.00
 -15   0  -1    6.00    6.20
 -15   0   1    0.10    3.60
 -15   0  -1   -4.50    4.20
 -15   0   1   -4.40    4.00
 -15   0  -1   -0.20    3.80
  15   0  -1    8.70    5.80
 -15   0  -1   -2.10    3.60
 -15   0  -1    4.90    4.10
 -15   0   1   -3.20    5.90
 -15   0   1   -3.10    4.70
 -15   0  -1    1.30    4.20
 -15   0  -1   -3.50    4.50
 -15   0   1   -6.80    3.80
  15   0   1   -5.20    6.70
  15   0  -1   -1.50    5.10
 -15   0   1    8.20    3.90
  15   0   1   -3.90    5.80
 -15   0   1   -8.50    3.10
 -15   0   1    0.00    6.00
 -15  -1   1   16.40    4.00
  15   1   1   18.00    8.30
 -15  -1   1   22.10    6.00
 -15  -1   1   11.80    4.50
  15   1   1   10.10    6.40
 -15  -1   1   12.80    4.50
  15   1   1    9.30    4.50
  15  -1  -1   17.00    5.90
 -15  -1   1    9.60    4.10
 -15   1  -1   11.00    7.00
 -15  -1   1   21.60    4.10
 -15  -1   1   14.50    3.70
 -15   1  -1   12.10    5.30
  15  -1  -1   16.00    7.10
 -15   1  -1   16.10    6.20
 -15  -1   1    6.90    6.30
 -15   1  -1   17.70    4.90
  15   1   1   19.40    7.00
 -15   1  -1   12.60    4.90
 -15   1  -1   19.80    5.40
  15   1   1   23.80    4.30
 -15  -1   1   25.40    4.20
 -15   1  -1    9.40    5.80
 -15   1  -1    6.20    7.00
 -15   1   1   26.50    8.10
 -15   1   1   15.80    6.30
 -15  -1  -1   18.10    6.80
 -15  -1  -1   12.00    4.00
  15   1  -1   16.30    4.90
 -15   1   1   13.50    5.40
 -15   1   1   12.80    4.40
 -15  -1  -1    6.90    4.50
 -15  -1  -1   16.30    4.10
 -15  -1  -1   11.30    3.70
  15   1  -1   15.60    6.50
 -15   1   1   20.50    5.40
 -15  -1  -1   16.70    3.90
  15  -1   1   21.00    7.90
 -15  -1  -1   15.50    4.50
  15   1  -1   17.50    4.10
  15   1  -1   22.00    7.10
 -15   1   1    7.80    7.00
  15   1  -1   21.60    7.70
  15  -1   1   19.30    6.60
 -15   1   1    7.90    7.20
 -15   1   1   13.10    4.80
 -15  -1  -1   21.10    4.20
 -15  -1  -1    6.00    6.40
 -15   1   1   12.60    4.80
 -15  -2   1   45.10    5.60
 -15  -2   1   43.50    5.30
 -15   2  -1   23.90    8.60
 -15  -2   1   38.30    7.60
 -15   2  -1   44.10    7.40
 -15   2  -1   50.49    7.70
  15   2   1   47.60    6.90
  15   2   1   23.30    8.20
 -15   2  -1   39.80    6.80
  15  -2  -1   48.70    9.50
 -15   2  -1   26.50    7.70
  15   2   1   35.00   10.10
 -15  -2   1   27.90    5.30
 -15  -2   1   42.20    5.40
 -15  -2   1   42.30    5.30
 -15  -2   1   41.80    5.90
 -15   2  -1   42.10    6.50
 -15  -2   1   40.90    8.50
  15   2   1   40.70    6.20
  15  -2  -1   46.60    7.60
 -15   2  -1   29.90    7.80
 -15   2  -1   29.60    9.40
 -15   2  -1   41.20    6.10
 -15  -2   1   44.90    5.60
 -15   2   1   30.30    8.30
 -15   2   1   40.40    6.20
 -15  -2  -1   30.60    5.50
 -15   2   1   45.60    7.40
 -15  -2  -1   44.60    5.40
  15   2  -1   41.40    9.90
  15   2  -1   28.50    6.10
 -15   2   1   43.60    7.10
 -15  -2  -1   46.40    5.40
 -15  -2  -1   39.50    8.30
 -15   2   1   23.90    9.30
 -15  -2  -1   41.50    9.00
  15  -2   1   33.20    9.70
 -15   2   1   20.20    9.20
  15   2  -1   45.20    6.20
 -15  -2  -1   41.10    5.70
 -15  -2  -1   41.30    6.10
 -15  -2  -1   50.19    6.00
  15  -2   1   36.00    8.10
 -15   2   1   40.20    6.60
 -15   2   1   42.90    7.80
  15   2  -1   26.40    7.90
 -15  -2  -1   49.70    5.70
 -15   3  -1   19.60    7.20
 -15  -3   1   14.80    7.10
 -15   3  -1   23.60    6.60
  15   3   1   20.30    8.90
 -15  -3   1   34.80    5.10
 -15   3  -1   18.70    8.60
  15   3   1   26.30    6.50
 -15  -3   1   21.60    9.40
  15   3   1   26.80   10.50
  15   3   1   41.20    9.70
 -15   3  -1    4.10    9.10
 -15  -3   1   23.30    3.60
 -15   3  -1   37.40    7.80
 -15   3  -1   31.20    6.00
 -15  -3   1   31.90    5.50
  15   3   1   39.70    6.40
  15   3   1   31.00    6.90
  15   3  -1   18.90   10.10
 -15  -3  -1   27.50    4.30
 -15   3   1   27.80    8.60
 -15   3   1   26.20    6.40
 -15   3   1   36.60    7.40
 -15  -3  -1   20.20    3.90
 -15   3   1   16.20    5.80
  15   3  -1   18.30    6.30
 -15  -3  -1    5.10   10.80
 -15   3   1    6.80    9.50
  15   3  -1   27.30    5.90
 -15   3   1   33.10    7.40
  15   3  -1   35.20    6.90
 -15   3   1   25.90    6.00
 -15  -3  -1   17.30    5.40
 -15  -3  -1   21.30    4.90
 -15  -3  -1   36.40    4.80
 -15  -3  -1   33.30    4.40
 -15   3   1   36.40    9.80
  15   3  -1   20.50    8.60
  15   3  -1   29.90    9.10
 -15   3   1   16.90    9.90
 -15  -4   1   12.90    4.30
 -15  -4   1    5.20    2.90
  15   4   1    9.50    9.10
 -15   4  -1    5.10    7.50
  15   4   1    6.40    5.80
 -15  -4   1    2.40    3.20
 -15   4  -1    8.40    5.70
 -15   4  -1   19.90    6.60
 -15   4  -1    7.90    7.60
  15   4   1   12.70   10.30
  15   4   1   -0.40    8.00
 -15  -4   1   13.80    3.40
 -15   4  -1    6.60    6.30
 -15  -4   1    5.50    2.90
  15   4   1    6.30    6.50
 -15  -4   1   -1.10    4.90
 -15  -4   1    7.90    3.50
 -15  -4  -1   11.60    3.50
 -15  -4  -1    5.60    4.30
  15   4  -1    7.10    9.60
  15   4  -1    2.80    5.20
 -15  -4  -1    4.30    3.00
 -15   4   1   -0.10    6.00
 -15   4   1   -0.50    6.00
 -15  -4  -1   10.10    3.40
  15   4  -1    9.80    6.60
 -15  -4  -1   -1.50    5.70
 -15   4   1   27.10    7.80
  15   4  -1   11.20    9.00
  15   4  -1    6.40    5.80
 -15   4   1    8.60    6.40
 -15  -4  -1    8.60    3.30
  15   4  -1    6.60    8.10
 -15   4   1    9.90    7.50
 -15  -4  -1    4.10    2.90
  15   5   1    9.90    8.30
 -15  -5   1    3.00    3.60
  15   5   1    0.00    8.20
  15   5   1   10.80   11.10
  15   5  -1    9.10   12.00
 -15  -5  -1    9.10    4.60
  15   5  -1    1.70    7.90
  15   5  -1    7.50    8.70
 -16   0   1   52.19    6.90
 -16   0  -1   38.50    6.40
 -16   0   1   53.49    6.40
 -16   0  -1   38.80    5.70
 -16   0  -1   44.10    5.90
  16   0   1   33.10    8.20
 -16   0   1   30.40    7.80
 -16   0   1   40.30    7.20
 -16   0  -1   30.40    6.80
 -16   0  -1   27.90    8.60
 -16   0   1   40.10    8.70
 -16   0  -1   53.09    9.50
 -16   0   1   50.49    6.80
 -16   0   1   38.20    6.50
 -16   0  -1   48.80    6.10
 -16  -1   1    0.10    4.70
  16   1   1    1.90    8.60
 -16   1  -1   -1.50    7.40
 -16  -1   1    1.50    6.10
 -16   1  -1    1.90    6.30
 -16   1  -1    6.00    5.80
 -16  -1   1    5.50    3.80
  16   1   1   -1.50    6.40
 -16   1  -1   -2.00    4.30
  16   1   1    6.40    4.50
 -16  -1   1    3.00    6.70
 -16   1  -1    2.80    4.70
 -16   1  -1    5.10    6.30
 -16   1  -1    6.30    5.10
 -16   1  -1   -2.80    3.90
  16   1   1    1.00    6.60
 -16  -1   1    2.20    3.20
 -16   1  -1    9.00    4.90
  16  -1  -1    4.80    6.10
 -16  -1   1    1.50    3.60
 -16  -1   1    1.90    3.50
 -16  -1   1    5.70    3.70
 -16  -1   1    1.00    4.40
  16   1   1    0.50    4.30
 -16  -1  -1   -0.10    3.80
  16   1  -1   -7.10    3.40
  16   1  -1   11.60    7.70
 -16  -1  -1    8.20    4.00
 -16   1   1   -1.40    4.60
  16  -1   1   13.40    7.10
 -16   1   1    2.30    3.90
  16  -1   1   -8.20    8.80
 -16   1   1    5.20    5.80
 -16  -1  -1   -2.10    4.60
  16   1  -1   -3.00    6.10
  16   1  -1    3.30    4.30
 -16   1   1    3.00    7.10
 -16   1   1    0.40    4.60
 -16  -1  -1    7.70    3.50
 -16   1   1    8.30    5.30
  16   1  -1    1.80    6.40
 -16  -1  -1    4.50    3.90
 -16   1   1    3.10    7.40
 -16  -1  -1    8.10    6.10
 -16  -1  -1    5.30    4.50
 -16  -1  -1    4.30    3.70
 -16   1   1    1.00    4.40
 -16   1   1    1.70    4.30
 -16  -1  -1   12.90    7.40
 -16  -2   1   82.69    7.60
  16   2   1   78.79   13.90
  16   2   1   92.19   14.00
 -16  -2   1   98.19    7.80
 -16  -2   1   89.49    7.90
  16   2   1   95.59    9.50
 -16   2  -1   81.49   10.10
 -16   2  -1   63.49   10.30
  16   2   1   93.29   10.10
 -16   2  -1   88.59   10.40
 -16  -2   1   83.29   11.80
  16  -2  -1   92.09   13.10
 -16   2  -1   54.69   11.80
 -16  -2   1   77.99    7.70
 -16  -2   1   71.29   11.60
 -16   2  -1   69.99    9.00
 -16   2  -1   60.09   10.50
 -16  -2   1   79.29    7.50
 -16  -2   1   80.19    8.80
 -16   2  -1   83.99   11.10
 -16   2   1   88.69   10.20
 -16  -2  -1   83.79   12.40
 -16   2   1   79.69    9.10
 -16  -2  -1   82.69    7.90
 -16  -2  -1   78.59    7.90
 -16   2   1   91.59   10.30
  16  -2   1  113.39   14.10
 -16   2   1   93.89   11.00
 -16  -2  -1   69.19   10.10
  16   2  -1   99.49   10.20
 -16  -2  -1   75.79    8.90
 -16  -2  -1   93.09    7.70
 -16  -2  -1   87.79    7.80
 -16   2   1   77.59   11.40
  16   2  -1   55.09   10.80
  16   2  -1   92.39   13.20
 -16   2   1   61.09   10.40
  16   2  -1   97.29   14.90
  16   2  -1   85.49    9.30
 -16   2   1   56.79   11.70
 -16  -2  -1   73.19    7.60
 -16   2   1   58.59    9.80
 -16   2   1   56.69   11.80
 -16  -3   1    5.00    4.80
 -16  -3   1   -0.30    3.00
  16   3   1    4.00    5.90
  16   3   1   -0.50    5.10
 -16   3  -1    0.30    6.50
 -16   3  -1   12.40    5.40
 -16   3  -1    6.30    5.50
 -16  -3   1  -19.80   10.10
 -16  -3   1    0.20    7.30
 -16  -3   1    6.80    3.00
  16   3   1    5.20    8.00
 -16   3  -1    8.30   10.30
 -16   3  -1    5.70    8.20
  16   3   1   -2.00    4.60
 -16   3  -1   10.30    7.10
  16   3   1    2.80    8.10
 -16   3  -1   -0.70    5.70
 -16  -3   1    5.70    3.30
  16   3   1    3.50    9.20
 -16  -3   1   -1.00    2.60
 -16  -3   1    6.20    3.30
 -16  -3   1    2.00    3.80
 -16   3  -1   -2.70    7.00
 -16   3   1   -0.30    8.20
 -16  -3  -1    4.60    3.30
  16   3  -1   -4.20    7.40
 -16   3   1   13.10    7.20
 -16   3   1   -0.20    5.60
 -16  -3  -1    3.10    3.40
 -16   3   1    6.00    5.50
 -16   3   1   -9.90    6.80
 -16  -3  -1   -0.90    4.90
 -16   3   1    9.80   10.00
  16   3  -1    0.80    8.80
 -16  -3  -1    0.70    2.90
 -16  -3  -1    2.40    8.90
  16   3  -1   -1.00    5.10
 -16  -3  -1    3.10    2.90
  16   3  -1    2.00    7.70
 -16  -3  -1    0.90    4.30
  16   3  -1   -2.10    5.50
 -16  -3  -1    2.50    3.40
 -16   3   1    6.60    6.60
 -16  -3  -1   -4.30   11.50
  16   3  -1   -1.90    4.60
 -16   3   1    4.80    5.20
 -16  -4   1   13.20    5.70
 -16  -4   1   -0.50    3.10
  16   4   1    7.50    8.50
  16   4   1   15.70    9.70
 -16   4  -1   18.60    6.90
  16   4   1    5.50   10.00
 -16  -4   1    2.10    4.10
 -16   4  -1    4.20    6.90
 -16  -4   1    8.60    3.30
 -16  -4   1    3.00    2.80
 -16   4  -1   -1.00    6.80
 -16  -4   1    1.50    2.80
 -16   4  -1   -1.10    7.60
 -16   4  -1  -17.10    7.80
  16   4   1    9.60    6.40
 -16  -4   1    1.20    3.10
 -16  -4  -1    2.40    2.90
 -16  -4  -1    2.70    2.90
 -16  -4  -1    3.40    3.40
 -16  -4  -1    6.40    3.30
  16   4  -1    5.80    8.00
  16   4  -1  -10.80    5.10
 -16  -4  -1   -2.90    6.70
 -16  -4  -1    1.50    3.20
  16   4  -1    2.40    8.40
 -16  -4  -1    2.60    4.70
  16   4  -1    3.50    9.30
  16   4  -1   12.00    6.60
 -17   0  -1   -0.80    7.10
 -17   0   1   -3.40    4.90
 -17   0  -1   -1.80    3.60
 -17   0   1   -4.10    3.30
 -17   0  -1   -6.00    5.40
 -17   0   1    3.30    4.00
 -17   0   1    1.70    5.10
 -17   0  -1   -6.00    3.90
 -17   0  -1   -2.30    3.90
  17   0  -1    9.00    7.80
 -17   0   1   -3.80    7.00
  17   0   1   -2.70    6.70
 -17   0  -1    1.90    3.80
 -17   0  -1   -0.30    4.00
 -17   0   1   -2.90    3.70
  17   0  -1    6.40    6.90
 -17   0  -1    1.90    5.70
  17   0   1    5.50    8.20
 -17   0   1    4.20    4.00
 -17   0  -1   -1.60    5.00
 -17   0   1   -0.20    5.80
 -17   0   1   -4.80    3.40
 -17  -1   1   -1.40    3.70
  17  -1  -1    3.40    6.70
 -17   1  -1    4.70    5.40
 -17  -1   1   -4.50    3.90
  17  -1  -1    5.50    8.00
 -17  -1   1   -0.50    4.80
 -17  -1   1   -2.30    5.60
 -17  -1   1    5.20    3.80
 -17  -1   1    4.90    7.00
 -17   1  -1   -7.30    6.70
 -17   1  -1    3.40    4.50
 -17  -1   1   -1.40    3.40
 -17   1  -1    9.30    5.50
 -17   1  -1    6.40    5.10
 -17   1  -1    2.90    4.70
  17   1   1   -4.70    7.10
 -17  -1   1    2.90    3.90
 -17  -1   1    8.30    3.70
 -17   1  -1    5.70    4.10
  17   1   1    5.00    9.30
 -17   1  -1    8.30    8.00
 -17   1  -1   -6.40    5.80
  17   1   1    8.20    7.70
 -17  -1  -1    0.20    3.90
 -17  -1  -1   -1.60    3.50
 -17   1   1   -6.90    6.90
 -17  -1  -1    2.10    3.90
 -17  -1  -1    3.30    3.70
 -17  -1  -1   -4.80    5.00
 -17   1   1    3.40    3.90
 -17   1   1   11.00    5.10
  17   1  -1   -5.40    6.70
  17  -1   1   -1.40    7.30
 -17   1   1    3.70    4.50
 -17   1   1    6.60    5.40
 -17   1   1   -1.70    7.40
  17   1  -1    5.20    7.10
 -17  -1  -1   11.00    7.50
 -17   1   1    1.40    4.70
  17   1  -1    2.50    9.00
  17   1  -1   17.00    5.40
 -17  -1  -1    4.10    5.00
  17  -1   1    4.00    8.90
 -17  -1  -1    7.80    7.20
 -17   1   1    5.60    6.10
 -17   1   1   -0.70    4.30
 -17  -1  -1    3.20    3.90
 -17   2  -1   15.10    5.60
 -17  -2   1   17.70    3.70
  17  -2  -1   13.60    9.50
 -17   2  -1    0.70    6.30
 -17  -2   1   26.80    4.30
 -17  -2   1   19.10    4.00
 -17  -2   1   21.70    7.90
 -17  -2   1    4.30    8.10
  17   2   1   17.50    9.60
  17   2   1   12.10    9.80
 -17  -2   1   11.80    3.80
  17   2   1   16.40    8.30
 -17  -2   1   25.50    4.10
 -17  -2   1   26.00    5.90
 -17   2  -1   11.90    6.10
 -17   2  -1    8.30    9.10
 -17   2  -1   24.00    6.50
 -17   2  -1    8.30    4.80
  17  -2  -1   16.00    8.20
 -17   2  -1   10.90    7.80
 -17   2  -1   11.90    9.20
  17   2   1   14.20    5.60
 -17  -2   1    5.50    4.60
 -17   2  -1   18.00    6.00
  17   2   1   26.90    6.10
 -17  -2  -1   14.10    4.00
 -17  -2  -1   25.50    4.40
 -17   2   1   24.10    8.10
 -17  -2  -1   11.40    7.00
  17   2  -1   33.50   11.10
 -17   2   1   15.00    5.20
 -17  -2  -1   13.70    5.10
 -17   2   1   13.70    8.60
 -17   2   1   21.10    5.90
 -17   2   1   25.70    6.70
  17  -2   1   12.80   10.60
 -17  -2  -1   16.70    4.00
 -17  -2  -1   18.00    4.00
  17   2  -1   16.10    8.40
 -17   2   1   19.50    5.60
 -17  -2  -1    3.70    8.30
 -17  -2  -1   27.50    4.50
 -17  -2  -1   16.80    5.40
  17   2  -1   26.20    5.90
 -17   2   1   14.00    6.00
 -17   2   1    5.80    8.70
 -17   2   1    8.50    6.90
  17   2  -1    9.00    7.90
  17   2  -1   28.10    5.40
 -17   3  -1   -6.90    5.70
  17   3   1    5.50    5.30
 -17  -3   1   -0.60    2.90
 -17   3  -1  -11.80    6.30
 -17   3  -1    1.90    8.10
 -17  -3   1    3.70    3.20
 -17   3  -1    6.40    5.80
 -17  -3   1    2.30    2.90
 -17   3  -1   -2.10    5.50
  17   3   1    0.60    8.00
 -17  -3   1   14.30   11.90
 -17  -3   1   -9.50    7.80
  17   3   1   -7.20    5.40
 -17  -3   1    4.90    4.30
 -17  -3   1    5.60    3.20
 -17   3  -1    6.50    8.00
 -17   3  -1  -10.30    6.70
  17   3   1    9.90   10.20
 -17  -3   1   -1.30    3.10
  17   3   1    3.90    8.90
 -17  -3   1   -3.70    5.20
  17   3  -1   -5.10    8.70
 -17  -3  -1   27.70    9.80
 -17   3   1    1.30    6.20
  17   3  -1   -4.00    4.80
 -17   3   1   -7.00    8.20
  17   3  -1    5.20    8.30
 -17   3   1   15.20    6.20
  17   3  -1   -0.50    7.80
 -17  -3  -1    2.80    3.00
 -17  -3  -1    2.10    3.10
  17   3  -1    1.30    5.40
  17   3  -1    1.60    5.60
 -17  -3  -1   -1.50    3.20
 -17  -3  -1    3.90    3.30
 -17  -3  -1    2.90    5.50
 -17  -3  -1    7.40    4.40
 -17   3   1    3.40    5.90
 -17   3   1  -12.40    7.20
 -17   3   1    6.40    6.90
 -17   3   1   -1.70    7.30
 -17   3   1    9.20    9.40
 -17  -3  -1    4.60    3.60
  17   4   1    1.80    7.60
 -17  -4   1    8.50    4.20
 -17  -4   1    8.50    3.50
  17   4   1    4.30    8.40
  17   4   1    7.20   10.40
 -17  -4   1    8.50    4.20
 -17  -4   1    6.40    3.60
  17   4   1    2.00    5.80
 -17  -4  -1    1.50    4.80
  17   4  -1    7.60    7.80
 -17  -4  -1    5.50    3.60
 -17  -4  -1    3.40    4.20
  17   4  -1   -3.40    9.50
 -17  -4  -1    6.60    3.60
  17   4  -1    7.30    8.20
 -17  -4  -1   10.00    3.40
  17   4  -1   16.40    8.60
  17   4  -1    4.90    5.60
 -18   0   1    1.30    3.80
 -18   0  -1    8.90    4.10
 -18   0  -1    3.70    4.70
 -18   0   1   16.90    4.50
 -18   0  -1    6.40    3.90
  18   0  -1    7.30    7.40
 -18   0   1    2.80    6.20
 -18   0   1    8.70    4.50
 -18   0  -1    4.30    6.50
 -18   0   1    8.10    3.90
 -18   0  -1    0.00    5.40
  18   0  -1   -1.50    8.30
 -18   0   1    2.80    5.40
 -18   0   1   -1.80    4.30
 -18   0  -1    4.80    4.30
 -18   0  -1    9.10    8.30
  18   0   1   12.50    8.20
 -18   0  -1   -2.50    6.70
 -18   0  -1   10.90    4.70
 -18   0   1   -3.90    7.40
  18   0   1    5.10    9.30
 -18   0   1    1.10    5.80
 -18   1  -1    7.10    7.40
  18   1   1   10.20    9.70
 -18  -1   1   20.70    8.40
 -18  -1   1   16.70    4.20
 -18  -1   1    1.00    5.10
  18  -1  -1    8.50    8.80
 -18  -1   1    8.70    3.70
 -18  -1   1   17.00    4.40
 -18   1  -1    5.90    8.10
  18  -1  -1   20.50    7.90
 -18  -1   1   11.00    8.20
  18   1   1   10.70    8.50
 -18   1  -1   18.40    5.00
 -18  -1   1   21.90    5.40
 -18  -1   1   18.40    4.60
 -18   1  -1   20.80    5.90
  18   1   1   12.50    8.10
 -18   1  -1   11.90    6.20
 -18   1  -1   16.30    5.40
 -18   1  -1    7.10    4.40
 -18  -1   1   15.20    4.30
 -18   1  -1   10.30    8.20
 -18   1  -1   19.60    5.70
 -18  -1  -1    3.10    7.00
 -18  -1  -1   16.50    4.50
 -18   1   1   11.40    4.50
 -18   1   1   21.00    5.50
  18   1  -1   12.80    9.20
 -18  -1  -1    8.10    5.70
 -18   1   1   24.20    5.40
 -18   1   1   11.60    7.40
 -18  -1  -1   17.40    4.30
 -18  -1  -1   20.30    4.50
  18   1  -1    7.00    7.50
 -18   1   1   11.90    4.90
 -18   1   1   13.60    4.70
 -18  -1  -1   10.30    8.20
 -18  -1  -1   10.10    5.40
 -18  -1  -1   15.20    4.20
 -18   1   1   13.20    6.20
  18  -1   1   31.80   10.70
 -18   1   1    9.70    8.80
  18  -1   1    5.90    7.80
  18   1  -1   18.60    7.80
 -18   1   1    8.70    6.60
 -18  -1  -1   14.80    4.10
 -18   2  -1   -5.30    8.00
 -18  -2   1    7.90    3.70
  18   2   1    5.40    5.30
  18   2   1    8.50    5.70
 -18   2  -1    7.50    5.50
 -18   2  -1   15.00    7.00
 -18   2  -1    3.00    5.10
  18   2   1    8.70   10.30
 -18  -2   1   12.60    5.10
 -18  -2   1   12.40    3.90
  18   2   1    4.60    8.80
 -18  -2   1    0.70    3.40
 -18  -2   1   13.60    3.90
 -18  -2   1   10.60    7.90
  18  -2  -1   -7.60   10.10
 -18  -2   1   18.20    5.30
 -18   2  -1   -5.60    8.40
 -18  -2   1    8.70    6.90
 -18   2  -1   12.40    5.70
 -18   2  -1   19.30    6.30
 -18   2  -1   19.70    6.30
 -18  -2   1    3.90    3.20
  18   2   1    8.30    7.90
 -18   2  -1   11.90    8.20
  18   2  -1    3.40    7.80
 -18  -2  -1   16.60    4.10
 -18  -2  -1   13.90    7.30
 -18   2   1    8.70    5.50
 -18  -2  -1   14.70    3.90
 -18   2   1    4.30    6.40
  18   2  -1   11.50    5.90
 -18   2   1   -3.00    5.40
  18   2  -1    9.70    5.20
 -18  -2  -1    8.10    3.70
  18   2  -1   27.80   11.30
  18   2  -1    1.80    7.60
 -18  -2  -1    3.70    3.50
 -18  -2  -1    4.10    4.70
  18  -2   1   -6.10   11.90
 -18   2   1   -1.50    7.80
 -18   2   1   21.30    6.30
 -18   2   1   16.00    6.20
 -18  -2  -1   -5.30    8.50
 -18   2   1   -4.60    8.50
 -18  -2  -1    8.40    3.90
 -18   2   1   -1.50    9.40
 -18  -2  -1   11.00    5.40
 -18   2   1   11.40    5.60
 -18  -3   1    1.70    4.30
 -18   3  -1   -1.60    6.80
  18   3   1    4.00   10.30
  18   3   1    6.10    8.10
 -18   3  -1    7.50    7.10
 -18   3  -1    1.40    9.70
 -18  -3   1    5.40    3.30
 -18  -3   1   -2.00    3.10
 -18  -3   1    6.50    5.50
 -18   3  -1   -7.80    6.50
  18   3   1    3.60    5.50
 -18  -3   1    4.80    3.50
 -18   3  -1    4.70    6.90
  18   3   1   22.20    9.00
 -18  -3   1    2.60    2.90
 -18  -3   1    2.00    3.30
 -18   3  -1    4.60    7.90
 -18  -3  -1    0.20    3.60
 -18  -3  -1   12.70    5.90
  18   3  -1    4.90    6.60
  18   3  -1    5.50    8.20
 -18  -3  -1   -0.20    3.10
 -18  -3  -1    2.50    3.10
 -18  -3  -1   -1.20    3.50
 -18   3   1    0.40    7.00
 -18  -3  -1   -1.90    3.30
  18   3  -1    4.00    5.10
 -18  -3  -1   -0.50    4.50
 -18   3   1   -9.70    7.60
 -18   3   1   -3.60    8.70
  18   3  -1    4.50    8.40
  18   3  -1    1.70   10.10
 -18   3   1   -2.70    7.50
 -19   0   1    3.20    4.00
 -19   0   1   -2.40    4.30
  19   0  -1   -4.50    7.20
 -19   0   1   -5.10    4.10
 -19   0   1   13.00    6.90
 -19   0   1   -0.60    4.20
 -19   0  -1    1.20    5.90
 -19   0  -1    0.20    4.80
  19   0   1   -0.40    8.00
 -19   0  -1    1.50    6.70
 -19   0  -1   -5.00    3.90
  19   0   1   -2.20    9.20
  19   0  -1   -6.40    8.40
 -19   0  -1  -14.30    6.50
 -19   0  -1   -3.20    8.00
 -19   0   1   -5.70    4.10
 -19   0  -1    4.20    4.50
 -19   0   1    4.80    5.20
 -19   0   1   -8.40    8.00
 -19   0  -1   -5.00    4.40
 -19   0   1   -6.50    7.50
 -19   0  -1   -6.70    3.90
 -19   1  -1    5.00    4.70
 -19  -1   1   -4.20    3.40
 -19  -1   1    1.20    3.60
 -19   1  -1   -1.30    4.40
 -19  -1   1    2.40    3.80
 -19   1  -1   -0.10    5.80
 -19  -1   1    0.20    3.70
  19  -1  -1    1.00    9.80
  19   1   1    7.50    8.40
  19  -1  -1   -4.50    7.50
 -19   1  -1   12.10    9.50
 -19   1  -1    4.60    5.00
 -19  -1   1    0.40    7.90
 -19   1  -1    6.90    7.10
 -19   1  -1   -3.10    4.20
 -19   1  -1    7.10    5.00
 -19  -1   1   -3.70    4.70
 -19  -1   1    0.80    3.50
 -19  -1   1   10.50    8.50
 -19   1  -1    6.30    8.20
 -19  -1   1   -2.20    5.00
  19   1   1    1.00    9.50
  19   1  -1    3.70    9.60
 -19   1   1    0.90    5.90
  19  -1   1   22.20   10.70
 -19   1   1   -4.00    4.20
 -19  -1  -1    0.30    3.90
 -19   1   1    4.80    8.10
 -19  -1  -1    3.60    7.70
  19   1  -1    4.40    7.80
 -19  -1  -1    1.80    5.00
 -19   1   1   -6.90    4.60
 -19   1   1    4.40    4.50
 -19   1   1   -4.80    8.10
 -19  -1  -1    6.30    3.60
 -19   1   1   -5.80    8.70
  19  -1   1    3.00   12.50
 -19   1   1    2.00    4.70
 -19  -1  -1   -0.70    8.00
 -19  -1  -1   -1.20    3.70
 -19  -1  -1    3.80    3.90
 -19   1   1    4.10    4.70
 -19  -1  -1    0.20    3.90
 -19  -1  -1    3.30    5.80
 -19   2  -1    4.80    6.30
 -19  -2   1    1.70    4.60
  19   2   1   -2.40    7.90
 -19  -2   1   -9.60    6.60
 -19  -2   1    3.10    3.50
  19   2   1   13.40    5.90
 -19  -2   1   -1.70    3.60
 -19   2  -1    1.20    8.80
 -19   2  -1   -6.70    5.80
 -19   2  -1    0.20    6.60
 -19  -2   1    7.50    3.50
 -19   2  -1    4.90    5.60
 -19  -2   1   -4.00    8.20
  19   2   1   10.90   10.60
 -19   2  -1    7.70    9.00
 -19  -2   1   11.90    5.90
 -19   2  -1    8.00    5.80
 -19  -2   1    1.40    3.50
 -19   2  -1   14.70    6.10
  19   2   1   -5.50    7.90
 -19  -2   1   -2.90    3.40
  19   2  -1   -3.40    5.90
 -19  -2  -1    4.80    3.50
 -19   2   1    5.60    5.80
 -19  -2  -1   -0.70    3.50
 -19  -2  -1    7.50    3.90
 -19   2   1    8.20    8.10
  19   2  -1    5.50    8.00
 -19   2   1   -4.10    5.50
  19   2  -1   -8.20    7.30
 -19   2   1   18.00    9.50
 -19  -2  -1    0.20    5.00
  19   2  -1    3.20   10.10
 -19  -2  -1   -7.00    8.20
 -19   2   1   10.40    6.00
 -19  -2  -1    0.40    3.60
 -19   2   1    5.70   10.10
 -19   2   1    4.70    6.00
 -19  -2  -1   -1.40    8.80
 -19  -2  -1   -3.90    5.50
 -19   2   1    1.10    6.40
 -19  -3   1    1.20    3.60
 -19  -3   1   -2.50    3.40
 -19  -3   1    9.60    5.50
  19   3   1    4.30    8.00
 -19  -3   1    1.60    4.10
 -19   3  -1   17.90    9.80
  19   3   1    2.80    9.90
 -19  -3  -1    1.20    4.70
 -19  -3  -1    2.00    3.80
 -19  -3  -1   -4.00    3.60
  19   3  -1    2.10    9.70
  19   3  -1    8.30    9.00
 -19  -3  -1    2.90    5.10
  19   3  -1    3.10    8.40
 -19  -3  -1    1.80    3.50
 -19  -3  -1    6.40    4.10
 -20   0   1   60.69    9.00
 -20   0  -1   51.29    6.70
 -20   0   1   55.09    8.40
 -20   0   1   32.60    9.20
 -20   0  -1   63.19    8.40
  20   0   1   40.70   12.30
 -20   0  -1   70.19    7.90
 -20   0   1   33.50   10.00
 -20   0   1   38.50    6.70
  20   0  -1   55.29   12.20
 -20   0   1   68.19    8.20
 -20   0  -1   60.29    7.60
 -20   0  -1   74.69   10.20
  20   0   1   51.89   11.10
 -20   0   1   40.70    6.40
 -20   0   1   72.89    8.10
 -20   0   1   48.70    6.60
 -20   0  -1   31.80    9.10
  20   0  -1   50.19   10.70
 -20   1  -1   29.50    9.70
 -20  -1   1    7.00    3.80
 -20  -1   1   10.10    5.60
 -20  -1   1   -4.60    7.10
 -20   1  -1   19.50    8.60
 -20  -1   1   21.10    4.90
 -20   1  -1   14.70    6.90
 -20   1  -1    5.00    8.90
 -20  -1   1   19.40    4.70
  20   1   1   -4.60   10.40
  20   1   1   15.10    8.80
 -20   1  -1    6.20    5.10
 -20   1  -1   29.50    6.00
 -20   1  -1    9.90    5.40
 -20  -1   1    9.10    8.90
 -20  -1   1    3.30    5.50
  20  -1  -1   16.10    8.90
 -20  -1   1    9.90    6.60
  20  -1  -1   15.00   11.10
 -20   1  -1    6.80    5.00
 -20  -1   1   13.50    4.40
  20  -1   1   14.50   12.00
 -20  -1  -1    9.10    9.10
 -20   1   1   15.50    5.30
  20   1  -1   25.30   11.00
 -20   1   1   25.80    5.90
 -20  -1  -1   12.40    4.50
 -20  -1  -1   17.30    5.10
 -20   1   1   12.40    7.00
 -20   1   1   28.70    9.40
 -20   1   1   12.90    9.10
 -20  -1  -1   15.60    7.50
 -20   1   1    8.90    8.80
 -20   1   1   21.50    5.70
 -20  -1  -1    3.10    8.70
 -20   1   1   14.80    5.50
  20   1  -1   21.20    8.90
 -20  -1  -1    5.20    4.00
 -20  -1  -1   14.60    5.80
 -20  -1  -1   11.10    4.30
  20   2   1   -2.90   10.00
 -20   2  -1    3.60    6.60
 -20  -2   1   -5.20    3.50
 -20  -2   1    0.40    6.20
 -20   2  -1   -0.40    8.70
 -20  -2   1    0.80    3.60
  20   2   1   -5.90    7.50
 -20  -2   1   -5.50    3.80
 -20  -2   1    1.00    3.60
 -20   2  -1    3.30    8.60
 -20  -2  -1    2.10    3.60
  20   2  -1    3.60    9.90
 -20  -2  -1   -8.10    6.30
  20   2  -1   11.30    8.10
 -20   2   1   -0.50    7.30
 -20  -2  -1    4.70    7.40
 -20  -2  -1    2.30    3.80
 -20   2   1    9.10    9.60
 -20   2   1   -9.60    9.10
 -20  -2  -1    9.30    4.10
 -20  -2  -1    4.60    4.50
  21   0   1   -6.00   10.20
 -21   0  -1    1.20    4.80
 -21   0   1   12.80    7.00
 -21   0  -1    0.90    8.30
 -21   0   1    4.50    7.90
 -21   0  -1    2.00    5.00
  21   0  -1    0.30    8.30
  21   0   1   -0.50    9.70
 -21   0   1    8.10    8.00
 -21   0   1   -2.90    5.90
 -21   0  -1   -9.90    7.20
  21   0  -1   -5.90    9.90
 -21   0   1    5.20    6.90
 -21   0  -1   -0.20    7.80
 -21   0  -1    0.10    6.20
 -21  -1   1   -4.10    8.50
  21   1   1    2.50   10.20
  21   1   1   10.30    8.40
 -21  -1   1    2.90    4.60
  21  -1  -1   21.80   13.30
 -21  -1   1    2.80    9.40
 -21  -1  -1   -0.40    5.60
  21   1  -1   11.00    9.90
  21   1  -1    3.10    7.50
 -21  -1  -1   10.40    8.30
 -21   1   1  -15.40   14.10
   0   0  -2   -0.60    0.40
   0   0  -2   -0.20    0.60
   0   0  -2    0.10    0.30
   0   0   2   -0.20    0.40
   0   0  -2   -0.60    0.40
   0   1  -2    1.90    1.80
   0   1  -2    3.30    2.30
   0   1   2    0.30    1.60
   0   1   2   -2.00    1.70
   0   1  -2    1.00    1.80
   0   1   2    4.90    4.20
   0   1  -2    2.20    2.30
   0   1  -2   -1.80    3.60
   0   1  -2    0.30    1.90
   0   1   2    1.90    2.60
   0   1  -2   -0.40    2.00
   0   1   2   -0.70    3.50
   0   1  -2   -3.70    1.90
   0   1  -2    0.60    1.70
   0   1   2   -1.00    2.00
   0   1   2    1.60    2.00
   0   1  -2    0.60    1.90
   0   1  -2   -0.30    2.30
   0   1   2    4.30    1.90
   0   1  -2    3.30    2.90
   0   1   2    2.00    1.60
   0   1   2   -1.50    1.30
   0   1  -2    0.90    2.00
   0   1   2    0.70    1.30
   0   1   2    2.10    1.80
   0   1  -2    2.50    1.90
   0   1   2    2.40    2.30
   0   1  -2    1.40    2.00
   0   1  -2    1.20    1.70
   0   1   2    2.70    2.40
   0   1   2    2.60    2.10
   0   1  -2    1.80    2.00
   0   2   2  500.15   33.50
   0   2   2  466.35   33.10
   0   2   2  548.05   33.90
   0   2   2  460.45   33.60
   0   2  -2  519.55   33.80
   0   2  -2  456.55   33.60
   0   2  -2  464.95   33.80
   0   2  -2  463.15   33.40
   0   2   2  506.75   33.70
   0   2   2  482.85   33.40
   0   2  -2  537.45   33.70
   0   2  -2  458.75   34.60
   0   2  -2  487.95   33.70
   0   2  -2  466.95   33.70
   0   2   2  486.55   33.60
   0   2   2  455.45   33.70
   0   2  -2  502.75   33.50
   0   2  -2  536.65   33.60
   0   2  -2  498.25   33.60
   0   2   2  493.75   33.50
   0   2  -2  507.75   33.60
   0   2  -2  508.25   33.40
   0   2  -2  527.85   33.80
   0   2  -2  461.45   33.60
   0   2   2  451.35   33.30
   0   2   2  520.35   34.10
   0   3  -2   -2.50    4.70
   0   3   2    1.20    2.50
   0   3  -2   -5.20    3.20
   0   3   2   -3.80    6.10
   0   3  -2   -0.20    3.50
   0   3  -2    2.30    2.80
   0   3  -2   -2.50    2.70
   0   3   2   -4.40    2.80
   0   3   2    1.10    2.20
   0   3  -2    1.40    2.90
   0   3   2    1.00    3.60
   0   3  -2   -2.70    3.20
   0   3   2   10.10    5.90
   0   3  -2    1.20    5.40
   0   3   2   -2.70    6.70
   0   3   2    0.90    2.60
   0   3  -2    1.90    2.70
   0   3   2    1.60    3.00
   0   3  -2   -3.50    3.10
   0   3  -2   -3.90    2.40
   0   3   2   -0.30    2.70
   0   3  -2    0.40    2.90
   0   3   2   -0.10    3.40
   0   3  -2    2.40    3.50
   0   4  -2   14.50    3.90
   0   4   2    9.30    4.10
   0   4   2   21.00    3.90
   0   4  -2   19.30    4.70
   0   4  -2   18.70    4.10
   0   4  -2   19.60    4.50
   0   4  -2   10.50    4.50
   0   4   2    7.40    4.40
   0   4   2   17.20    4.20
   0   4   2   15.70    4.70
   0   4  -2   17.10    5.60
   0   4  -2   11.80    3.80
   0   4   2   20.30    4.00
   0   4  -2   23.80    5.00
   0   5   2   -6.10    3.20
   0   5   2   -1.60    3.30
   0   5  -2   -4.10    5.00
   0   5  -2    1.80    5.00
   0   5   2    2.00    4.10
   0   5  -2    3.30    3.70
   0   5  -2    2.80    3.90
   0   5  -2   -2.50    4.10
   0   5  -2   -0.20    4.40
   0   5   2   -1.20    4.00
   0   5   2   -3.70    4.70
   0   6  -2   46.20    7.00
   0   6  -2   75.99    9.20
   0   6   2   72.49    9.10
   0   6   2   53.39    7.30
   0   6   2   66.29    7.60
   0   6   2   72.09    8.80
   0   6   2   73.29    7.30
   0   6   2   49.10    7.60
   0   6  -2   58.59    9.50
   0   6  -2   51.39    6.80
   0   6  -2   72.19    7.80
   0   6   2   64.29    7.70
   0   6   2   84.59    9.30
   0   6  -2   51.79    7.40
   0   7  -2   -5.60    4.10
   0   7   2    5.90    5.70
  -1   0   2   -0.40    0.50
  -1   0  -2   -1.00    0.50
  -1   0  -2   -0.40    0.90
  -1   0  -2    0.00    0.40
  -1   0   2   -0.70    0.80
  -1   0   2   -1.00    0.60
  -1   0   2    0.20    0.50
  -1   0  -2   -3.00    1.30
  -1   0  -2   -1.80    0.70
  -1   0   2   -1.60    1.30
  -1   0  -2    0.00    0.50
  -1   0  -2   -0.60    1.50
  -1   1  -2  103.69    7.60
  -1   1  -2   95.69    7.80
   1   1   2  109.89    8.30
  -1   1  -2  108.99    7.80
  -1   1  -2  103.39    7.60
  -1   1  -2   85.19    8.90
  -1   1  -2  116.09    8.60
   1   1   2  105.89    7.90
  -1   1  -2   99.89    7.60
  -1   1  -2   98.49    7.80
   1   1   2  104.09    7.70
  -1   1  -2  103.09    7.60
   1   1   2   93.29    9.30
   1   1   2  110.19    7.60
   1   1   2   94.59    8.20
   1   1   2  117.09    8.10
   1   1   2  110.79    7.70
  -1   1  -2  106.59    7.80
  -1   1  -2  106.99    7.70
  -1   1  -2  104.79    7.90
  -1   1  -2  110.39    8.00
  -1   1  -2  104.49    8.60
  -1   1  -2  103.19    8.10
  -1   1  -2  111.59    8.10
  -1   1  -2  110.29    8.30
   1   1   2  101.79    9.60
   1   1   2  108.59    8.10
  -1   1  -2   87.79    7.50
  -1   1  -2  108.19    7.90
  -1   1  -2  104.99    8.50
   1   1   2   89.99   10.00
  -1   1   2  103.99    7.50
  -1   1   2  112.99    7.40
   1   1  -2  108.29    7.90
  -1   1   2  107.69    8.10
  -1   1   2   92.29    7.70
   1   1  -2  104.59    7.70
  -1   1   2   97.09    7.60
   1   1  -2   98.69    7.70
   1   1  -2   92.59    8.40
  -1   1   2  108.09    7.80
   1   1  -2  104.69    7.50
  -1   1   2  100.09    7.60
  -1   1   2  106.39    7.20
   1   1  -2  101.89    7.60
   1   1  -2  106.59    7.70
  -1   1   2   92.09    8.00
   1   1  -2   97.49    7.60
   1   1  -2   92.89    8.10
  -1   1   2   98.69    7.60
   1   1  -2  100.19    7.90
  -1   1   2  101.19    7.70
  -1   1   2   90.59    7.60
  -1   1   2  103.49    7.70
   1   1  -2  102.09    7.70
   1   1  -2   94.89    7.70
  -1   1   2  107.49    7.20
   1   1  -2   91.59    7.90
  -1   1   2  101.19    8.20
   1   1  -2   87.19    8.70
   1   1  -2  100.39    7.60
  -1   1   2  101.39    7.80
  -1   1   2  100.19    7.90
   1   1  -2  106.19    7.60
  -1   1   2  105.79    8.00
  -1   2  -2  195.88   14.90
  -1   2  -2  198.08   14.80
  -1   2  -2  201.98   14.80
  -1   2  -2  212.78   15.20
  -1   2  -2  183.38   14.90
  -1   2  -2  194.78   16.30
  -1   2  -2  196.38   14.70
   1   2   2  219.98   15.50
   1   2   2  201.38   15.20
  -1   2  -2  211.88   14.90
  -1   2  -2  205.48   14.60
   1   2   2  213.28   15.10
  -1   2  -2  214.08   15.10
  -1   2  -2  198.18   15.10
   1   2   2  204.38   15.00
   1   2   2  199.88   14.50
   1   2   2  208.28   14.60
  -1   2  -2  209.78   14.80
   1   2   2  212.38   14.70
  -1   2  -2  192.18   14.80
   1   2   2  209.88   14.90
  -1   2  -2  188.48   14.80
   1   2   2  216.08   17.00
   1   2   2  200.18   14.50
  -1   2  -2  213.08   15.00
   1   2  -2  194.48   14.40
  -1   2   2  210.38   14.90
  -1   2   2  194.98   15.10
   1   2  -2  189.68   15.70
   1   2  -2  200.18   15.00
   1   2  -2  200.88   15.00
   1   2  -2  181.58   15.10
  -1   2   2  204.18   14.70
   1   2  -2  197.18   14.50
  -1   2   2  197.48   14.10
   1   2  -2  206.28   14.70
   1   2  -2  198.28   14.60
  -1   2   2  217.28   15.20
  -1   2   2  215.38   14.70
   1   2  -2  198.68   14.60
   1   2  -2  200.68   14.80
  -1   2   2  187.18   14.40
  -1   2   2  220.18   13.90
  -1   2   2  214.18   14.80
  -1   2   2  215.48   14.70
   1   2  -2  199.68   15.10
   1   2  -2  194.58   14.80
   1   2  -2  201.98   16.10
   1   2  -2  192.58   14.70
   1   3   2   44.90    4.90
  -1   3  -2   39.60    5.40
  -1   3  -2   23.50    7.00
   1   3   2   42.70    5.20
   1   3   2   41.70    5.20
  -1   3  -2   47.90    5.30
  -1   3  -2   36.10    5.30
  -1   3  -2   38.20    5.50
  -1   3  -2   34.90    4.60
   1   3   2   34.10    5.20
  -1   3  -2   40.40    5.90
  -1   3  -2   34.90    5.50
  -1   3  -2   41.80    5.00
   1   3   2   37.60    5.10
   1   3   2   27.50    7.50
  -1   3  -2   36.60    5.00
   1   3   2   42.70    5.60
   1   3   2   38.30    5.40
   1   3   2   33.20    5.00
   1   3   2   29.70    4.60
   1   3   2   37.40    6.00
   1   3  -2   30.80    5.50
  -1   3   2   26.00    4.60
  -1   3   2   34.70    5.20
  -1   3   2   29.10    4.40
   1   3  -2   33.00    4.50
   1   3  -2   46.80    6.10
  -1   3   2   35.60    5.00
   1   3  -2   36.80    5.00
   1   3  -2   33.70    5.60
  -1   3   2   39.60    5.50
   1   3  -2   38.70    5.50
  -1   3   2   35.00    4.50
  -1   3   2   31.70    5.10
   1   3  -2   28.80    4.20
   1   3  -2   38.00    6.20
   1   3  -2   33.70    6.90
   1   3  -2   35.90    5.20
   1   3  -2   43.80    5.30
  -1   4  -2   84.29    8.60
  -1   4  -2   84.99    9.80
   1   4   2   93.59   10.70
   1   4   2   86.59    8.20
  -1   4  -2   83.29    8.50
   1   4   2   87.09    8.90
  -1   4  -2   84.19    8.40
  -1   4  -2   75.69    8.70
  -1   4  -2   90.99    9.40
  -1   4  -2   80.19    8.50
  -1   4  -2   90.19    9.00
   1   4   2   92.49    9.30
   1   4   2   71.19    8.20
   1   4   2   88.09    8.20
  -1   4   2   90.09    9.10
   1   4  -2   80.09    8.70
   1   4  -2   84.39    8.40
   1   4  -2   78.39    9.00
   1   4  -2   94.39    8.60
   1   4  -2   84.59    8.40
  -1   4   2  101.99    9.30
   1   4  -2   95.59    9.50
  -1   4   2   91.19    8.40
  -1   4   2   95.99    9.00
   1   4  -2   86.49    9.80
  -1   4   2   78.29    8.40
   1   4  -2   87.49    9.50
  -1   4   2   87.49    8.40
   1   4  -2   81.79   10.00
  -1   4   2   84.39    8.50
  -1   5  -2   25.70    6.30
   1   5   2   16.40    5.20
  -1   5  -2   17.80    4.80
   1   5   2   24.30    5.90
  -1   5  -2   15.90    4.50
   1   5   2   12.90    4.00
   1   5   2   20.20    6.00
   1   5   2   22.30    4.50
   1   5   2   24.80    5.10
  -1   5  -2   22.40    5.30
  -1   5  -2   23.30    5.50
  -1   5  -2   18.20    4.90
  -1   5  -2   20.60    5.70
  -1   5   2   21.40    4.40
  -1   5   2    9.60    5.40
   1   5  -2   19.50    4.90
  -1   5   2   24.50    5.40
  -1   5   2   23.00    4.70
   1   5  -2   18.70    5.60
   1   5  -2   20.00    6.20
   1   5  -2   18.90    4.50
  -1   5   2   21.60    5.20
   1   5  -2   17.90    5.20
  -1   6  -2   11.60    5.00
  -1   6  -2   12.50    4.30
   1   6   2   16.80    4.20
   1   6   2   22.50    5.10
  -1   6  -2   20.80    5.60
   1   6   2   16.60    5.30
  -1   6  -2   12.50    4.20
   1   6   2   13.80    3.80
  -1   6  -2    8.90    4.70
  -1   6  -2   15.80    5.70
   1   6   2   13.50    3.50
   1   6   2   12.30    4.40
   1   6   2   13.30    5.40
   1   6   2   16.90    5.10
  -1   6   2   21.70    5.60
   1   6  -2    8.00    5.90
  -1   6   2    9.80    3.60
  -1   6   2   -0.70    4.90
  -1   6   2   12.90    4.70
   1   6  -2    8.00    5.10
  -1   6   2   18.50    4.50
   1   6  -2   11.00    4.20
   1   6  -2   15.20    5.50
  -1   6   2    9.50    3.80
   1   6  -2    8.10    3.80
   1   6  -2    9.80    4.50
  -1   6   2   18.30    5.20
  -1   6   2   25.50    5.30
   1   7   2    0.20    4.50
   1   7  -2    2.00    4.70
  -2   0  -2 1015.70   66.59
  -2   0   2  956.00   66.59
  -2   0  -2 1080.89   66.69
  -2   0  -2 1021.80   66.99
  -2   0  -2  925.61   66.59
  -2   0  -2 1087.49   66.59
  -2   0   2 1007.20   66.69
  -2   0   2 1079.39   66.89
  -2   0  -2  885.71   67.09
  -2   0   2 1041.70   66.69
   2   0   2  935.21   66.79
  -2   0   2 1038.60   66.79
  -2   0  -2 1082.39   66.79
  -2   0  -2  879.21   66.59
  -2   0  -2  965.10   66.59
   2   1   2   18.40    4.70
  -2   1  -2   10.40    2.70
  -2   1  -2    9.10    2.40
  -2   1  -2   13.80    2.60
   2   1   2    8.00    2.40
  -2   1  -2    8.50    3.90
   2   1   2   12.90    2.80
  -2   1  -2    8.50    2.20
  -2   1  -2   10.50    2.60
  -2   1  -2   11.10    2.30
   2   1   2   16.70    5.50
  -2   1  -2   13.10    3.80
   2   1   2    8.30    3.00
  -2   1  -2   10.00    3.20
  -2   1  -2   11.60    2.30
   2   1   2   11.40    2.10
   2   1   2   12.40    4.50
  -2   1  -2   10.20    2.10
  -2   1  -2   13.10    3.10
   2   1   2   10.30    2.50
  -2   1  -2   12.50    2.90
   2   1   2    9.20    2.00
  -2   1  -2    8.90    2.80
  -2   1  -2    7.80    2.50
  -2   1  -2    7.90    3.00
  -2   1  -2    9.50    2.40
  -2   1  -2   13.00    4.00
  -2   1  -2    9.00    2.20
  -2   1  -2    8.10    3.50
   2   1   2   10.60    2.60
  -2  -1   2    8.70    2.00
   2   1  -2    9.50    2.30
   2   1  -2   11.10    2.90
   2   1  -2    8.40    2.40
  -2   1   2    9.20    2.20
   2   1  -2   11.40    2.60
   2   1  -2   13.70    2.50
  -2   1   2   16.30    2.80
  -2   1   2    8.70    2.70
   2   1  -2   13.00    2.60
   2   1  -2   10.80    2.20
  -2   1   2   10.20    1.80
  -2   1   2    8.60    1.80
  -2   1   2   12.60    2.60
  -2   1   2   10.80    2.60
  -2   1   2    7.90    2.30
   2   1  -2   15.00    2.80
  -2   1   2   11.00    2.80
  -2   1   2   11.30    3.10
  -2   1   2    8.40    2.50
  -2   1   2   10.70    2.40
  -2   1   2    9.90    1.90
   2   1  -2    8.60    3.20
  -2   1   2    7.30    2.10
   2   1  -2    9.60    2.50
   2   1  -2   15.20    3.40
  -2   1   2   11.30    2.60
   2   1  -2   11.50    2.10
   2   1  -2    5.60    2.00
   2   1  -2   10.80    2.20
   2   1  -2    6.50    2.00
  -2   1   2   15.10    2.90
  -2   1   2   14.40    2.40
   2   1  -2    8.90    2.60
  -2   1   2    8.00    2.10
  -2   1   2   12.20    2.50
  -2   1   2    7.20    2.20
  -2   2  -2   73.79    7.00
  -2   2  -2   72.39    6.80
  -2   2  -2   62.29    7.00
  -2   2  -2   61.79    7.10
   2   2   2   67.39    6.20
   2   2   2   64.59    6.20
  -2   2  -2   57.49    6.30
  -2   2  -2   60.29    7.00
   2   2   2   67.39    7.60
   2   2   2   69.19    6.00
  -2   2  -2   55.59    7.20
   2   2   2   66.29    6.90
  -2   2  -2   59.79    6.50
   2   2   2   62.19   10.00
   2   2   2   67.29    6.70
  -2   2  -2   61.99    6.20
   2   2   2   72.59    8.40
   2   2   2   66.49    7.50
  -2   2  -2   62.69    6.80
  -2   2  -2   62.99    6.40
  -2   2  -2   63.99    6.70
  -2   2  -2   68.29    6.70
  -2   2  -2   64.59    6.40
  -2   2  -2   77.89    6.90
   2   2   2   57.59    6.80
  -2   2  -2   57.29    7.20
  -2   2   2   72.59    6.60
  -2   2   2   56.09    6.10
   2   2  -2   63.99    6.70
   2   2  -2   59.99    6.10
   2   2  -2   71.29    8.10
  -2   2   2   62.39    6.70
  -2   2   2   66.69    6.80
   2   2  -2   72.29    6.30
  -2   2   2   73.99    6.50
   2   2  -2   73.69    7.00
   2   2  -2   73.39    6.30
   2   2  -2   81.19    6.80
   2   2  -2   68.79    7.20
  -2   2   2   69.99    7.10
   2   2  -2   71.69    6.10
   2   2  -2   66.29    6.30
   2   2  -2   58.99    8.40
  -2   2   2   77.59    5.50
  -2   2   2   72.89    6.30
   2   2  -2   68.69    8.00
  -2   2   2   64.39    6.50
   2   2  -2   73.69    6.80
  -2   2   2   80.59    6.80
   2   2  -2   73.99    6.30
  -2   2   2   64.39    6.10
   2   2  -2   75.29    7.10
   2   3   2   60.99    7.30
   2   3   2   60.69    6.30
  -2   3  -2   76.49    7.30
   2   3   2   64.19    8.10
   2   3   2   53.39    6.30
   2   3   2   53.09    8.60
  -2   3  -2   62.09    6.80
   2   3   2   53.49    6.00
  -2   3  -2   67.29    7.20
   2   3   2   70.29    7.00
  -2  -3   2   73.19    6.10
  -2   3  -2   50.49    6.20
  -2   3  -2   75.09    7.80
  -2   3  -2   47.80    7.10
   2   3   2   58.59    8.40
  -2   3  -2   56.09    6.50
  -2   3  -2   53.19    7.00
  -2   3  -2   56.49    6.50
   2   3   2   66.59    7.40
   2   3   2   50.89    6.10
  -2   3   2   68.99    6.60
   2   3  -2   60.89    7.30
   2   3  -2   58.89    7.20
   2   3  -2   54.59    8.20
   2   3  -2   51.69    8.30
  -2   3   2   63.99    6.90
   2   3  -2   59.49    6.70
   2   3  -2   62.19    6.20
   2   3  -2   64.99    7.30
  -2   3   2   57.19    6.40
  -2   3   2   56.89    6.40
   2   3  -2   55.79    8.00
  -2   3   2   70.39    7.40
   2   3  -2   60.79    6.40
   2   3  -2   57.59    7.80
   2   3  -2   57.99    6.60
  -2   3   2   64.49    6.50
  -2   3   2   73.29    7.00
   2   3  -2   55.79    8.40
  -2   4  -2   73.69    7.70
   2   4   2   49.50   10.50
   2   4   2   72.39    7.90
  -2   4  -2   66.09    7.60
   2   4   2   71.79    8.40
  -2  -4   2   69.39    6.20
  -2   4  -2   65.09    7.50
  -2   4  -2   78.49    8.60
   2   4   2   63.49    7.00
   2   4   2   68.19    7.00
  -2   4  -2   62.09    7.90
   2   4   2   61.69    7.10
  -2   4  -2   73.69    8.20
  -2   4  -2   82.49    8.00
  -2   4  -2   77.59    7.60
   2   4  -2   73.39    8.10
  -2   4   2   63.29    7.20
   2   4  -2   58.89    7.90
  -2   4   2   68.39    8.30
  -2   4   2   67.59    8.00
   2   4  -2   66.99    8.20
   2   4  -2   57.89    8.20
   2   4  -2   65.19    7.30
   2   4  -2   49.30    9.40
   2   4  -2   65.19    7.50
  -2   4   2   69.39    7.50
  -2   4   2   59.69    7.50
   2   4  -2   55.09    7.20
  -2   4   2   57.59    7.20
  -2   4   2   77.19    7.70
   2   4  -2   60.09    7.30
  -2   5  -2   54.09    7.90
  -2   5  -2   35.60    6.00
   2   5   2   39.00    5.40
  -2   5  -2   34.00    5.80
   2   5   2   43.20    6.90
   2   5   2   51.79    7.50
   2   5   2   35.60    5.60
   2   5   2   36.90    5.90
  -2   5  -2   52.99    7.50
   2   5   2   35.90    7.40
  -2   5  -2   31.80    6.40
  -2   5  -2   43.40    6.40
  -2   5  -2   41.40    5.90
  -2   5   2   47.70    7.20
   2   5  -2   27.30    7.50
   2   5  -2   30.40    5.30
   2   5  -2   52.39    7.20
  -2   5   2   33.00    6.10
  -2   5   2   47.80    7.60
  -2   5   2   41.00    5.90
   2   5  -2   35.00    5.70
  -2   5   2   45.10    6.80
   2   5  -2   39.10    6.30
  -2   5   2   32.00    5.40
   2   6   2    4.30    4.70
  -2   6  -2    9.30    5.30
  -2   6  -2    7.00    3.70
   2   6   2    5.50    4.60
   2   6   2    3.30    5.50
  -2   6  -2   -0.40    4.10
   2   6   2   -0.20    3.10
   2   6   2    1.70    2.90
   2   6   2    7.70    4.00
  -2   6  -2    3.80    3.80
   2   6   2    0.80    4.30
   2   6   2    7.00    3.60
  -2   6  -2    2.80    5.20
  -2   6   2   -0.70    3.90
   2   6  -2    4.90    3.50
  -2   6   2    1.70    3.40
   2   6  -2    4.40    3.60
   2   6  -2    4.10    5.10
   2   6  -2    2.90    4.60
  -2   6   2    2.20    3.50
  -2   6   2    2.40    3.50
  -2   6   2    4.80    4.50
  -2   6   2   -1.60    3.20
   2   6  -2    2.70    4.00
  -2   6   2    2.20    4.50
  -2   6   2    8.40    4.90
   2   6  -2    3.00    5.10
  -2   6   2   14.50    5.10
   2   7   2    2.30    4.80
  -2   7  -2    3.20    3.80
  -2   7   2    3.50    3.90
   2   7  -2    4.20    5.00
  -3   0  -2   -3.00    1.80
  -3   0   2    1.10    1.30
  -3   0   2   -0.50    1.60
   3   0   2   -1.30    2.60
   3   0  -2   -0.10    1.10
  -3   0   2    1.00    1.50
   3   0  -2    0.20    1.30
  -3   0  -2   -1.60    2.10
  -3   0  -2   -0.80    1.30
  -3   0  -2    2.10    2.90
  -3   0  -2    2.40    2.70
  -3   0   2    1.10    1.20
  -3   0   2    2.50    3.10
  -3   0   2   -2.30    1.30
  -3   0  -2   -0.30    1.30
   3   0  -2   -1.00    1.10
  -3   0  -2    0.60    1.20
   3   0   2   -0.20    2.10
  -3   0  -2   -1.40    1.40
   3   0  -2   -0.30    1.10
  -3   0   2   -1.40    1.20
  -3   0  -2    0.40    1.40
   3   0   2    1.00    2.20
  -3   0   2    0.90    2.20
   3   0  -2    0.90    1.00
  -3   0   2    0.90    2.50
  -3   1  -2  367.06   24.20
  -3   1  -2  389.46   24.50
   3   1   2  356.16   25.00
  -3   1  -2  332.37   24.30
  -3   1  -2  350.46   24.20
   3   1   2  335.17   24.30
  -3   1  -2  341.97   24.50
  -3   1  -2  372.86   24.30
  -3  -1   2  311.77   24.00
   3   1   2  336.27   24.00
  -3   1  -2  362.96   25.30
   3   1   2  352.26   25.30
  -3   1  -2  368.56   24.40
  -3   1  -2  352.96   24.60
  -3   1  -2  328.47   24.40
  -3   1  -2  351.26   24.80
   3   1   2  321.57   24.10
   3   1   2  348.87   24.20
   3   1   2  360.76   24.50
   3   1   2  337.37   25.10
  -3   1  -2  387.26   24.40
  -3   1  -2  363.16   24.60
   3   1   2  353.06   24.00
  -3  -1   2  366.06   24.10
  -3   1  -2  347.37   24.20
   3   1  -2  327.57   24.10
  -3   1   2  348.37   24.10
  -3   1   2  364.96   24.70
  -3   1   2  359.76   24.20
  -3  -1  -2  360.56   24.10
   3   1  -2  358.56   24.00
   3   1  -2  311.37   24.10
  -3   1   2  356.16   24.30
  -3   1   2  358.26   24.20
   3   1  -2  345.57   24.60
   3   1  -2  353.36   24.20
  -3   1   2  357.96   24.40
   3   1  -2  339.77   24.40
   3   1  -2  341.67   24.40
  -3   1   2  376.26   24.20
  -3   1   2  355.36   24.70
  -3   1   2  349.07   24.20
  -3   1   2  363.46   24.20
   3   1  -2  355.56   24.20
  -3   1   2  357.06   24.10
  -3   1   2  375.26   24.20
  -3   1   2  394.56   24.20
  -3   1   2  330.97   24.10
  -3   1   2  352.66   24.10
  -3   1   2  367.96   24.20
  -3   1   2  384.06   24.30
  -3  -1  -2  374.46   24.40
   3   1  -2  362.66   24.10
  -3  -1  -2  365.26   23.90
   3   1  -2  356.96   24.10
   3   1  -2  338.17   24.20
  -3   1   2  369.06   24.30
  -3   1   2  375.16   24.10
   3   1  -2  369.06   24.30
   3   1  -2  338.07   24.50
  -3   1   2  330.07   24.20
  -3   2  -2  459.95   30.00
  -3   2  -2  369.86   30.30
  -3   2  -2  453.05   29.70
  -3   2  -2  428.66   29.70
  -3   2  -2  395.96   29.60
   3   2   2  436.86   29.60
   3   2   2  456.15   29.90
  -3   2  -2  461.85   29.90
   3   2   2  452.15   30.20
  -3   2  -2  443.26   29.80
  -3   2  -2  444.86   29.70
  -3   2  -2  433.36   29.60
  -3   2  -2  482.75   30.20
   3   2   2  390.76   30.70
  -3   2  -2  437.76   29.90
   3   2   2  434.96   29.40
   3   2   2  432.56   31.10
   3   2   2  452.45   29.40
  -3   2  -2  448.36   29.70
   3   2   2  376.26   31.20
   3   2   2  438.46   29.80
   3   2   2  420.56   29.40
  -3   2  -2  447.06   29.60
   3   2   2  402.96   29.80
  -3   2   2  461.75   29.30
  -3   2   2  450.45   29.90
   3   2  -2  441.96   29.90
   3   2  -2  452.75   29.80
  -3   2   2  413.36   29.60
  -3   2   2  478.55   29.40
   3   2  -2  422.66   29.60
   3   2  -2  407.26   29.40
  -3   2   2  456.25   29.20
   3   2  -2  422.96   29.50
   3   2  -2  423.76   29.70
   3   2  -2  421.46   29.40
  -3   2   2  430.76   29.50
  -3   2   2  438.26   29.60
  -3   2   2  388.56   29.40
   3   2  -2  402.16   29.50
   3   2  -2  427.16   29.90
  -3   2   2  386.16   29.40
   3   2  -2  398.66   30.40
   3   2  -2  429.96   30.30
  -3   2   2  386.16   29.50
  -3   2   2  440.56   29.70
  -3   2   2  405.66   29.60
  -3   2   2  446.76   29.70
   3   2  -2  427.46   29.50
  -3   2   2  425.86   29.50
   3   2  -2  434.36   29.70
  -3   2   2  422.16   29.40
   3   3   2   30.90    7.40
  -3   3  -2   51.89    5.70
  -3   3  -2   32.20    5.30
   3   3   2   40.00    5.90
   3   3   2   47.90    5.40
  -3   3  -2   38.50    5.50
  -3   3  -2   41.90    5.90
  -3   3  -2   37.50    5.20
   3   3   2   40.10    5.20
  -3   3  -2   42.00    6.80
   3   3   2   45.90    5.90
  -3  -3   2   45.20    4.70
  -3   3  -2   39.20    5.00
   3   3   2   40.80    5.30
  -3   3  -2   36.10    5.20
   3   3   2   48.80    7.10
   3   3   2   39.00    6.50
  -3   3  -2   42.40    6.30
  -3   3  -2   40.20    5.80
   3   3   2   38.60    7.50
   3   3  -2   35.20    7.20
  -3   3   2   41.10    5.00
  -3   3   2   50.09    5.60
   3   3  -2   44.60    5.40
  -3   3   2   51.39    5.60
   3   3  -2   44.90    5.80
   3   3  -2   41.50    5.60
   3   3  -2   41.50    6.30
  -3   3   2   42.80    5.60
  -3   3   2   42.70    5.90
  -3   3   2   43.90    6.80
  -3   3   2   47.10    5.50
   3   3  -2   50.19    7.00
  -3   3   2   43.00    6.10
   3   3  -2   41.50    6.20
   3   3  -2   45.90    5.90
   3   3  -2   36.70    5.60
   3   3  -2   39.70    7.20
   3   3  -2   46.00    7.20
   3   3  -2   43.60    5.50
  -3   3   2   50.39    6.00
  -3   4  -2  146.89   13.20
   3   4   2  159.98   14.90
  -3  -4   2  186.88   12.10
  -3   4  -2  175.08   14.10
   3   4   2  188.78   14.70
   3   4   2  157.58   12.70
  -3   4  -2  167.78   13.40
  -3   4  -2  145.59   13.50
  -3   4  -2  166.98   13.50
   3   4   2  179.48   13.80
  -3   4  -2  182.78   12.90
   3   4   2  187.98   12.70
   3   4   2  164.48   13.30
   3   4   2  148.49   12.90
   3   4   2  153.28   12.70
   3   4   2  162.58   17.50
  -3   4  -2  146.69   13.30
  -3   4  -2  161.48   13.20
  -3   4   2  168.58   13.00
  -3   4   2  170.68   13.20
  -3   4   2  171.48   13.80
   3   4  -2  154.78   14.10
   3   4  -2  140.79   13.00
   3   4  -2  156.98   13.00
   3   4  -2  155.48   13.80
   3   4  -2  168.38   13.60
  -3   4   2  165.98   13.10
  -3   4   2  165.58   13.50
   3   4  -2  163.98   14.30
   3   4  -2  161.38   12.90
  -3   4   2  157.38   13.10
  -3   4   2  174.28   13.00
  -3   4   2  149.39   13.20
   3   4  -2  146.79   13.50
   3   5   2    8.90    4.10
  -3   5  -2    2.30    4.00
   3   5   2   11.20    7.70
  -3   5  -2    4.20    5.00
  -3   5  -2    8.10    4.30
   3   5   2    9.40    4.50
   3   5   2    5.50    3.60
  -3   5  -2    3.10    4.80
  -3   5  -2   11.10    5.80
  -3   5  -2    5.40    4.10
   3   5   2    4.10    6.20
   3   5   2   13.30    5.30
  -3   5   2   10.50    4.00
   3   5  -2   17.80    9.90
  -3   5   2    9.40    6.50
   3   5  -2    4.00    4.20
  -3   5   2   10.20    5.20
   3   5  -2   14.60    4.10
  -3   5   2    5.90    4.50
  -3   5   2   11.60    4.00
   3   5  -2    1.90    5.30
   3   5  -2    9.80    4.70
   3   5  -2    6.10    3.50
   3   5  -2   15.60    6.20
  -3   5   2    3.00    4.50
  -3  -5  -2   11.00    4.50
   3   6   2    6.70    5.60
   3   6   2   -6.50    6.00
   3   6   2    0.70    3.90
  -3   6  -2    9.30    5.90
  -3   6  -2    1.60    4.10
  -3   6  -2    4.20    5.00
   3   6   2   -1.70    3.20
  -3   6  -2    4.10    6.50
  -3   6  -2    3.50    4.10
   3   6   2   -3.40    3.00
   3   6   2    4.60    4.50
   3   6   2    8.70    5.40
   3   6   2    7.80    3.30
  -3   6   2    0.20    3.20
  -3   6   2    1.90    3.70
  -3   6   2    0.00    5.10
   3   6  -2    5.10    3.70
   3   6  -2    2.60    5.00
   3   6  -2   -1.80    6.30
  -3   6   2    4.10    6.10
  -3   6   2    0.20    4.80
  -3   6   2    2.70    3.10
   3   6  -2    2.60    5.40
  -3   6   2    7.10    5.20
  -3   6   2    1.60    3.60
   3   6  -2   10.40    5.10
  -3   6   2    2.80    4.60
   4   0   2  458.55   29.90
   4   0   2  430.76   29.30
   4   0   2  396.06   29.60
   4   0  -2  393.46   29.20
  -4   0   2  455.45   29.20
   4   0   2  434.86   29.30
  -4   0   2  473.85   29.40
  -4   0   2  432.66   29.20
  -4   0  -2  493.75   30.90
   4   0  -2  403.86   29.40
  -4   0   2  453.25   30.70
   4   0  -2  409.16   29.20
  -4   0   2  465.55   29.20
   4   0  -2  448.96   29.30
   4   0  -2  388.96   29.40
   4   0   2  407.76   29.60
  -4   0   2  456.65   30.80
  -4   0  -2  475.95   31.50
  -4   0   2  420.76   29.20
  -4   1  -2 1935.51  133.39
   4   1   2 1860.31  133.89
  -4   1  -2 2055.29  133.29
   4   1   2 2043.10  133.09
   4   1   2 2090.09  133.59
   4   1   2 2116.99  133.19
  -4   1  -2 2100.29  133.29
   4   1   2 1870.61  133.19
  -4   1  -2 2020.50  133.79
  -4   1  -2 2105.39  133.39
   4   1   2 2031.30  134.09
  -4   1  -2 2110.99  133.39
  -4   1  -2 2162.08  133.39
  -4   1  -2 1793.02  133.19
   4   1   2 2096.49  133.89
  -4  -1   2 2137.19  133.19
  -4  -1   2 2031.90  133.29
   4   1   2 1787.62  133.19
  -4   1  -2 1929.61  133.29
  -4   1  -2 1889.91  133.29
  -4   1  -2 2045.50  133.29
  -4   1  -2 2118.19  133.69
   4   1   2 2163.28  133.39
  -4   1  -2 1783.12  133.99
  -4   1  -2 1925.61  133.19
   4   1   2 2119.59  133.49
  -4   1   2 1840.72  133.49
   4   1  -2 2155.78  133.39
  -4   1   2 1806.42  133.39
   4   1  -2 1943.31  133.49
  -4   1   2 1959.80  133.49
  -4   1   2 1904.91  133.29
   4   1  -2 2179.68  133.49
   4   1  -2 1956.10  133.39
  -4   1   2 2043.70  133.19
  -4   1   2 2009.60  133.49
  -4  -1  -2 1924.11  133.09
  -4  -1  -2 1799.82  133.29
  -4   1   2 1978.30  133.19
  -4   1   2 1890.01  133.19
   4   1  -2 2038.20  133.39
  -4   1   2 2101.89  133.29
   4   1  -2 1961.70  133.29
  -4   1   2 1764.72  133.19
  -4   1   2 2113.39  133.29
   4   1  -2 1959.30  133.09
   4   1  -2 1854.61  133.59
  -4   1   2 2129.59  133.79
  -4  -1  -2 2068.89  133.49
  -4   1   2 2145.99  133.49
  -4   1   2 2097.09  133.69
  -4   1   2 1893.71  133.19
  -4  -1  -2 2126.19  133.39
  -4   2  -2  596.94   39.90
  -4   2  -2  614.74   39.80
   4   2   2  573.84   39.50
   4   2   2  583.44   39.50
  -4   2  -2  553.14   39.80
   4   2   2  569.54   39.70
   4   2   2  643.14   40.10
  -4   2  -2  546.65   39.80
  -4  -2   2  643.64   39.30
  -4   2  -2  601.84   40.00
   4   2   2  623.74   40.30
  -4   2  -2  540.15   39.90
   4   2   2  560.84   41.40
  -4   2  -2  597.34   39.80
   4   2   2  571.04   39.50
  -4  -2   2  545.55   39.40
  -4   2  -2  615.54   39.80
   4   2   2  564.14   40.90
  -4   2  -2  540.65   39.90
   4   2   2  578.04   41.20
  -4   2  -2  577.54   40.00
  -4   2  -2  597.74   39.70
  -4   2  -2  585.34   39.80
   4   2   2  561.14   39.80
  -4   2   2  540.95   39.70
   4   2  -2  590.64   40.40
  -4   2   2  557.54   39.60
   4   2  -2  607.84   39.70
  -4  -2  -2  557.44   39.20
  -4   2   2  624.84   39.90
  -4   2   2  587.44   39.70
   4   2  -2  638.54   39.90
  -4   2   2  572.24   39.70
   4   2  -2  607.84   39.90
  -4   2   2  576.04   39.60
  -4   2   2  593.74   39.70
   4   2  -2  613.34   40.00
  -4   2   2  551.74   39.60
   4   2  -2  572.94   39.50
  -4   2   2  561.84   39.80
  -4   2   2  634.84   39.80
   4   2  -2  579.64   40.00
   4   2  -2  595.24   39.60
   4   2  -2  595.54   39.70
  -4   2   2  553.44   39.70
   4   2  -2  560.94   39.80
  -4   2   2  634.44   39.50
  -4   2   2  546.85   39.60
  -4   2   2  526.55   39.70
   4   2  -2  620.34   40.40
   4   2  -2  552.84   40.50
  -4   2   2  611.44   39.60
   4   2  -2  569.24   40.00
   4   3   2  438.06   31.60
   4   3   2  429.86   31.90
   4   3   2  456.65   31.20
   4   3   2  425.06   33.30
  -4  -3   2  496.35   30.90
  -4   3  -2  476.55   31.60
   4   3   2  436.36   31.20
  -4   3  -2  455.75   31.70
   4   3   2  483.35   32.00
  -4   3  -2  472.55   31.80
   4   3   2  488.55   32.30
   4   3   2  437.26   31.50
  -4   3  -2  481.35   31.60
  -4   3  -2  413.06   31.70
  -4   3  -2  457.75   31.60
  -4   3  -2  450.65   31.90
  -4   3  -2  469.65   31.60
   4   3   2  470.55   31.30
  -4   3  -2  460.05   31.70
  -4   3  -2  452.65   31.70
  -4   3   2  463.65   31.50
  -4   3   2  408.96   31.40
  -4   3   2  479.45   31.20
   4   3  -2  413.56   32.40
   4   3  -2  440.46   33.10
  -4   3   2  462.55   31.40
  -4   3   2  434.66   31.70
   4   3  -2  432.56   31.90
   4   3  -2  478.25   31.60
   4   3  -2  437.16   31.70
  -4   3   2  470.85   31.40
   4   3  -2  417.36   31.50
   4   3  -2  475.75   31.90
   4   3  -2  399.96   32.60
  -4   3   2  480.55   31.70
   4   3  -2  462.65   31.40
   4   3  -2  477.75   32.00
   4   3  -2  459.65   32.00
  -4   3   2  473.65   31.50
  -4   3   2  413.26   31.50
  -4   3   2  427.86   31.50
   4   4   2    6.50    3.40
  -4   4  -2    1.50    3.30
  -4   4  -2    5.00    3.40
   4   4   2    3.40    4.70
  -4   4  -2    6.30    4.20
   4   4   2    0.70    3.60
  -4   4  -2   -1.10    3.20
   4   4   2    5.30    4.20
   4   4   2    5.00    2.90
   4   4   2    0.00    6.80
   4   4   2    7.60    4.70
   4   4   2    5.80    2.80
   4   4   2   -3.70    6.60
  -4   4  -2    5.40    4.30
  -4   4  -2    0.40    3.40
  -4  -4   2    7.20    2.70
   4   4   2    1.70    3.30
  -4   4  -2    7.80    4.60
   4   4   2    7.10    4.00
   4   4  -2    4.50    7.50
  -4   4   2    1.50    3.70
   4   4  -2    2.60    4.30
   4   4  -2    4.50    3.00
   4   4  -2    3.00    3.50
  -4   4   2    8.20    4.40
   4   4  -2   -0.60    4.20
   4   4  -2    4.10    3.10
   4   4  -2    3.80    4.30
   4   4  -2    3.90    3.80
   4   4  -2    2.20   10.90
  -4   4   2    9.80    4.10
  -4   4   2    1.00    3.00
   4   4  -2    2.30    3.90
   4   4  -2    1.40    6.40
  -4   4   2    7.40    3.60
  -4  -4  -2    4.90    2.40
  -4   4   2    6.70    3.60
  -4   4   2    3.70    3.70
  -4   4   2    7.30    3.70
  -4   5  -2   11.80    5.20
   4   5   2   10.60    6.50
   4   5   2    9.70    4.10
  -4   5  -2    9.00    4.40
   4   5   2   -4.40    7.40
  -4   5  -2   15.00    5.80
   4   5   2   10.00    3.80
   4   5   2   14.40    5.40
  -4   5  -2   15.80    4.50
  -4   5  -2    9.30    4.60
   4   5   2   12.20    5.00
  -4   5  -2   12.20    5.40
  -4   5  -2   10.50    4.50
  -4   5   2    6.50    3.80
  -4   5   2   19.60    5.00
   4   5  -2    6.50    9.40
   4   5  -2   11.10    5.20
   4   5  -2   10.60    6.30
  -4   5   2   11.70    5.10
  -4   5   2   17.80    5.50
  -4   5   2   14.00    4.10
   4   5  -2    8.10    4.30
   4   5  -2   17.50    4.10
   4   5  -2   18.80    4.00
   4   5  -2   20.40    6.20
   4   5  -2    8.50    6.40
  -4   6  -2    3.50    5.50
  -4   6  -2    1.10    4.40
  -4   6  -2    8.90    6.10
   4   6   2    1.00    3.20
   4   6   2    4.00    4.40
   4   6   2    3.30    3.30
   4   6   2    5.90    4.20
  -4   6   2   -0.60    2.90
   4   6  -2   -4.50    4.10
  -4   6   2   -1.80    3.90
  -4   6   2   -3.30    4.50
   4   6  -2   -1.60    5.50
  -4   6   2   -1.30    3.00
  -4   6   2    1.70    4.50
  -4   6   2   -6.80    5.80
   5   0  -2    0.70    1.70
  -5   0  -2    2.90    1.90
  -5   0  -2   -0.10    2.50
  -5   0  -2   -2.50    1.90
  -5   0  -2    1.30    1.90
  -5   0  -2    2.20    2.00
   5   0  -2   -3.50    1.60
  -5   0   2    2.80    1.70
   5   0  -2    0.00    1.50
  -5   0   2    0.80    4.60
  -5   0   2    4.10    3.70
  -5   0   2    3.90    2.50
  -5   0  -2   -1.50    1.70
  -5   0  -2   -0.50    3.70
   5   0  -2   -1.90    2.20
   5   0   2   -0.70    2.70
  -5   0   2   -0.50    1.70
   5   0   2   -1.20    2.70
  -5   0   2    2.20    3.90
   5   0   2   -1.90    3.20
  -5   0   2    6.60    2.60
  -5   0   2   -3.50    1.50
   5   0   2   -0.60    1.80
  -5   0   2   -0.50    1.70
  -5   0   2   -0.80    1.50
  -5   0   2   -2.70    1.70
  -5   0  -2   -0.40    3.50
  -5   0   2    0.30    2.00
   5   0  -2   -0.90    1.50
  -5   0  -2    4.20    2.90
  -5  -1   2  113.39    8.50
  -5   1  -2  118.39    8.60
  -5   1  -2  124.49   10.10
  -5   1  -2  113.69    8.90
   5   1   2  108.49    9.00
  -5   1  -2  115.29    8.80
  -5   1  -2  111.69    8.40
  -5   1  -2  101.09   10.80
  -5  -1   2  111.29    8.40
  -5   1  -2  120.09    8.70
   5   1   2  106.79    8.00
   5   1   2  109.19    8.80
  -5   1  -2  124.69    8.90
   5   1   2   95.69   10.30
  -5  -1   2  108.29    8.40
   5   1   2  100.69   10.00
  -5   1  -2  105.69    8.80
   5   1   2  106.69   10.30
   5   1   2  112.89    8.50
  -5   1  -2   99.39    8.50
  -5   1  -2  117.89    8.60
   5   1  -2  101.89    8.50
  -5   1   2  123.39    8.60
  -5   1   2  109.39    8.50
   5   1  -2  128.39    9.00
   5   1  -2  113.59    9.00
   5   1  -2  109.09    8.40
  -5   1   2  113.19    8.00
   5   1  -2  109.09    8.80
  -5   1   2  108.29   10.10
   5   1  -2   95.59    8.80
  -5   1   2  122.29    8.40
  -5   1   2   93.59    8.40
  -5   1   2  102.39   10.00
   5   1  -2  108.79    9.40
  -5  -1  -2  104.09    9.60
  -5   1   2   97.49    8.20
  -5   1   2  105.69    8.40
   5   1  -2  112.09    8.00
  -5   1   2  120.59    9.20
  -5   1   2  110.79    8.60
  -5  -1  -2  124.29    9.00
  -5   1   2  105.79    8.00
  -5  -1  -2  123.49    8.40
  -5   1   2  125.39    8.50
   5   1  -2  124.99    8.50
  -5   1   2  121.29    8.90
  -5  -1  -2  119.59    8.20
  -5   1   2   98.29    8.30
  -5   1   2  115.39    8.30
  -5  -2   2   47.30    4.40
  -5   2  -2   35.00    4.90
  -5   2  -2   39.20    5.60
  -5   2  -2   43.50    5.50
   5   2   2   49.50    8.60
  -5   2  -2   37.90    5.50
   5   2   2   46.60    4.60
  -5   2  -2   42.00    5.80
   5   2   2   47.20    5.80
   5   2   2   46.80    7.30
  -5   2  -2   40.30    5.40
   5   2   2   41.40    5.60
   5   2   2   48.20    5.30
  -5   2  -2   34.30    5.90
  -5   2  -2   36.80    6.40
  -5   2  -2   39.80    5.60
  -5   2  -2   36.40    5.20
   5   2   2   46.40    4.50
  -5   2  -2   47.90    5.70
  -5   2  -2   42.80    6.60
   5   2   2   46.80    5.30
   5   2   2   34.40    5.10
  -5   2  -2   43.10    5.80
  -5   2  -2   46.60    5.90
  -5  -2   2   52.39    4.70
   5   2   2   39.90    6.70
   5   2  -2   39.10    5.10
  -5   2   2   42.20    5.80
  -5   2   2   41.80    5.30
   5   2  -2   38.10    4.50
  -5   2   2   48.70    5.20
   5   2  -2   38.00    4.80
  -5   2   2   51.89    5.90
   5   2  -2   40.00    5.40
  -5   2   2   29.60    5.60
   5   2  -2   34.30    4.90
  -5   2   2   30.40    5.40
  -5   2   2   39.20    5.30
   5   2  -2   48.00    6.00
  -5   2   2   41.00    5.10
  -5   2   2   45.90    5.70
  -5   2   2   30.60    5.60
  -5   2   2   45.80    5.20
  -5   2   2   51.29    5.60
  -5  -2  -2   46.10    5.00
  -5   2   2   42.50    5.40
   5   2  -2   36.80    5.30
  -5   2   2   46.10    5.70
   5   2  -2   34.80    4.70
   5   2  -2   36.70    5.70
   5   2  -2   43.90    6.60
  -5   2   2   44.50    6.20
  -5   2   2   51.79    6.30
   5   2  -2   42.90    6.50
  -5   2   2   41.10    5.10
   5   2  -2   42.90    5.70
  -5   2   2   35.30    5.10
  -5   2   2   49.00    5.50
  -5   2   2   45.60    5.80
  -5  -2  -2   50.59    4.40
   5   2  -2   42.20    5.00
   5   3   2   94.59   12.10
  -5   3  -2  131.79   10.80
  -5   3  -2  124.09   10.10
   5   3   2  119.69    9.20
  -5   3  -2  109.29   10.10
   5   3   2  110.59    9.00
  -5   3  -2  103.19   10.00
   5   3   2  116.29   10.00
  -5   3  -2  123.29   10.00
   5   3   2  121.19    9.70
  -5   3  -2  107.49   10.50
  -5   3  -2  131.79   10.60
  -5   3  -2   90.89   11.60
  -5   3  -2  110.39   10.10
  -5   3  -2  117.19    9.70
  -5   3  -2  115.39    9.80
  -5   3  -2  137.29   10.10
   5   3   2  117.19   10.80
   5   3   2  102.69   13.90
  -5   3  -2  104.99   10.10
  -5   3   2   97.29   10.50
  -5   3   2  118.19    9.90
   5   3  -2  114.99   10.30
  -5   3   2   98.09   10.50
  -5   3   2  106.39    9.70
  -5   3   2  119.69    9.50
   5   3  -2  110.09    9.80
   5   3  -2  117.89   12.10
  -5  -3  -2  127.19    8.80
  -5   3   2   93.69   10.30
   5   3  -2  112.99   10.20
  -5   3   2  103.09    9.80
  -5   3   2  130.09    9.90
  -5   3   2   96.99    9.60
   5   3  -2  111.09    9.10
   5   3  -2  114.89    9.90
   5   3  -2  105.59    9.90
  -5   3   2  136.49    9.60
  -5   3   2  107.89    9.60
  -5   3   2  112.29    9.60
  -5   3   2  126.29    9.70
   5   3  -2  112.59    9.30
   5   3  -2  107.69   11.90
   5   4   2    2.90    4.00
   5   4   2    9.60    9.40
   5   4   2   13.00    3.60
   5   4   2   13.70    5.50
   5   4   2    8.70    3.80
  -5   4  -2   15.70    4.30
   5   4   2    2.90    7.00
  -5  -4   2    7.30    3.10
   5   4   2    5.20    3.80
  -5   4  -2   13.40    4.70
  -5   4  -2   17.50    4.90
  -5   4  -2   15.10    4.00
   5   4   2   12.60    3.40
   5   4   2    5.70    4.30
   5   4   2   11.30    5.20
  -5   4  -2   11.40    4.50
   5   4   2    2.60    7.00
  -5   4  -2    6.70    3.80
  -5   4  -2   16.10    5.30
   5   4  -2   15.10    4.90
   5   4  -2    9.00    8.40
  -5   4   2    9.60    3.80
  -5   4   2    7.40    3.80
   5   4  -2    8.50    7.60
  -5   4   2    7.00    3.80
  -5  -4  -2   13.40    2.70
  -5   4   2   12.40    3.70
   5   4  -2   12.40    3.40
   5   4  -2   14.10    4.70
  -5   4   2    6.50    3.30
   5   4  -2    8.10    3.00
  -5   4   2    8.90    4.30
   5   4  -2   15.70    5.10
  -5   4   2   10.50    4.30
   5   4  -2   14.90    4.00
   5   4  -2   18.00    7.30
   5   4  -2    5.20    4.70
  -5   4   2   10.40    4.70
   5   4  -2   13.20    4.20
   5   5   2    6.00    8.60
  -5   5  -2   23.30    5.00
   5   5   2    5.80    6.30
  -5   5  -2   21.20    5.70
  -5  -5   2   13.60    4.00
  -5   5  -2   24.60    5.80
  -5   5  -2   28.20    6.50
  -5   5  -2   21.50    5.20
   5   5   2    7.60    8.90
  -5   5  -2   25.80    5.00
   5   5   2   15.20    3.90
   5   5   2   20.50    5.10
   5   5   2   21.40    5.60
  -5   5  -2   21.60    4.90
   5   5   2   18.60    4.30
   5   5  -2    2.90    7.80
   5   5  -2   27.60    6.40
   5   5  -2   20.30    7.00
  -5   5   2   19.70    5.10
   5   5  -2   16.80    4.00
  -5   5   2   16.50    4.40
  -5   5   2   20.60    5.80
   5   5  -2   22.90    5.40
  -5   5   2   12.80    4.20
   5   5  -2   26.10    4.40
   5   5  -2   20.30    4.50
   5   5  -2   22.20    6.80
   5   5  -2   17.70   11.40
  -5   5   2   17.60    4.60
  -5   5   2   16.20    5.20
  -5   6  -2   -4.50    4.80
   5   6   2    0.20    4.40
   5   6   2    3.30    4.30
  -5   6  -2   -2.60    3.30
   5   6   2   -0.80    5.40
   5   6   2    1.80    4.20
   5   6   2    1.60    3.00
  -5   6  -2   -2.30    3.50
   5   6   2    2.30    3.00
  -5   6  -2    2.90    3.10
  -5   6  -2    1.80    3.20
  -5   6  -2   -5.30    3.90
  -5   6  -2   -0.50    4.70
   5   6   2    5.10    3.10
   5   6  -2   -0.80    3.30
  -5   6   2    0.80    4.20
  -5   6   2    3.50    4.70
  -5   6   2   -1.10    4.00
  -5   6   2    2.10    3.40
   5   6  -2    0.90    4.90
   5   6  -2    2.60    3.20
  -5   6   2    0.80    3.00
  -5   6   2    1.10    2.90
   5   6  -2    2.50    4.70
  -5   6   2   -1.10    3.20
  -5   6   2   -2.70    3.90
   5   6  -2    5.30    5.90
   6   0   2   50.89    5.80
  -6   0   2   52.49    6.10
   6   0  -2   48.70    4.50
  -6   0  -2   55.79    4.80
  -6   0   2   42.60    6.30
  -6   0  -2   52.59    4.60
  -6   0   2   59.29    5.30
   6   0  -2   49.40    5.20
  -6   0   2   54.69    4.50
  -6   0   2   62.69    5.00
   6   0   2   50.49    4.60
  -6   0  -2   51.59    6.30
  -6   0   2   58.99    4.50
   6   0  -2   49.30    4.40
  -6   0   2   53.59    4.50
  -6   0   2   53.49    6.30
   6   0  -2   42.30    4.70
  -6   0  -2   53.29    4.90
  -6   0  -2   60.19    5.60
  -6   0   2   56.09    4.50
  -6   0   2   56.39    4.40
  -6   0  -2   47.90    7.60
  -6   0  -2   61.09    4.90
   6   0   2   49.30    5.70
  -6   0  -2   51.69    4.60
  -6   0  -2   48.10    7.30
   6   0   2   52.09    4.80
  -6   1  -2   25.50    3.60
  -6   1  -2   20.40    2.90
  -6   1  -2   17.00    4.00
  -6   1  -2   18.80    3.30
  -6   1  -2   17.70    3.30
  -6  -1   2   25.50    3.20
   6   1   2   20.80    4.40
  -6   1  -2   19.10    5.10
   6   1   2   17.30    2.90
   6   1   2   21.40    3.60
  -6   1  -2   17.20    4.30
  -6   1  -2   18.70    2.90
  -6   1  -2   20.70    3.30
  -6  -1   2   22.80    3.10
  -6   1  -2   20.90    3.50
  -6   1  -2   23.50    3.10
   6   1   2   28.50    4.10
  -6  -1   2   21.40    2.70
   6   1   2   27.10    5.00
  -6   1  -2   13.00    4.40
   6   1   2   26.30    5.00
  -6   1  -2   25.10    3.10
  -6  -1  -2   25.30    4.40
  -6   1   2   20.90    2.70
  -6   1   2   18.40    4.40
  -6   1   2   15.90    4.00
   6   1  -2   18.90    3.20
  -6  -1  -2   27.10    3.90
  -6   1   2   19.50    3.00
   6   1  -2   17.30    3.00
  -6   1   2   22.70    3.30
  -6   1   2   16.90    3.20
  -6   1   2   18.60    4.40
  -6  -1  -2   21.50    2.90
  -6   1   2   24.30    3.20
   6   1  -2   13.90    2.80
  -6   1   2   23.90    2.90
  -6   1   2   19.30    2.90
  -6   1   2   24.40    3.30
   6   1  -2   17.70    3.20
  -6   1   2   11.60    4.10
   6   1  -2   18.30    4.00
  -6   1   2   21.10    2.70
   6  -1   2   22.30    3.10
  -6   1   2   22.90    2.50
  -6   1   2   21.30    3.80
   6   1  -2   20.70    3.60
   6   1  -2   20.30    2.90
   6   1  -2   20.90    4.00
  -6  -1  -2   20.40    2.60
  -6   1   2   13.70    3.90
  -6   2  -2    7.30    3.90
   6   2   2   12.10    3.50
  -6   2  -2   19.30    3.50
  -6   2  -2    9.70    3.30
  -6   2  -2   16.90    3.60
  -6   2  -2    7.60    3.60
  -6  -2   2   16.40    2.90
  -6   2  -2    8.00    5.10
   6   2   2   15.00    2.70
   6   2   2   16.60    3.40
   6   2   2   24.30    6.90
   6   2   2   20.00    3.30
   6   2   2   18.20    4.10
   6   2   2   15.10    2.40
  -6   2  -2   14.40    3.90
  -6  -2   2   13.60    2.80
  -6   2  -2   16.40    4.20
  -6   2  -2   13.00    4.00
  -6   2  -2   14.50    3.70
   6   2   2    6.50    4.80
  -6   2  -2   15.40    5.20
  -6   2  -2   17.40    4.00
  -6   2  -2   14.90    3.30
   6   2   2   14.90    3.70
   6   2   2   12.50    5.10
  -6   2  -2   10.60    4.60
  -6   2  -2   16.80    3.40
  -6  -2   2   14.70    2.70
  -6   2   2   16.50    3.70
  -6   2   2   20.40    3.90
   6   2  -2   14.70    3.70
  -6   2   2   16.20    3.30
   6   2  -2   14.70    3.60
  -6   2   2   16.60    3.50
  -6   2   2   12.40    4.70
  -6  -2  -2   15.00    4.10
   6   2  -2   14.20    2.90
   6   2  -2   18.30    3.20
  -6  -2  -2   16.90    2.50
   6   2  -2   13.70    4.70
   6   2  -2   16.10    3.60
  -6   2   2   11.60    4.40
   6   2  -2   12.70    4.30
  -6   2   2   12.20    3.60
  -6   2   2   11.20    3.10
  -6   2   2   16.50    3.90
   6   2  -2   13.50    3.10
   6   2  -2   18.90    4.90
  -6   2   2   17.30    3.30
   6   2  -2   13.00    3.50
  -6  -2  -2   13.70    3.20
  -6   2   2   19.00    3.10
  -6   2   2   14.00    4.30
   6   2  -2   20.20    3.40
   6   2  -2   13.20    2.50
  -6   2   2   11.80    3.20
  -6   2   2   19.30    3.50
  -6   2   2   11.50    3.10
  -6   2   2   14.60    4.20
  -6   2   2   11.20    3.80
   6   3   2   35.70    4.50
  -6   3  -2   31.20    4.80
  -6   3  -2   31.70    4.40
  -6   3  -2   29.60    4.50
  -6   3  -2   27.30    5.80
  -6   3  -2   20.50    4.70
   6   3   2   21.10    3.70
  -6   3  -2   29.70    5.50
   6   3   2   36.50    5.80
  -6   3  -2   26.20    4.40
   6   3   2   14.70    8.10
   6   3   2   24.10    3.40
  -6   3  -2   25.70    4.50
  -6   3  -2   26.60    4.70
  -6   3  -2   30.30    5.10
   6   3   2   21.80    6.60
   6   3   2   33.10    5.00
  -6   3  -2   21.00    4.50
  -6   3  -2   20.70    4.10
  -6   3  -2   22.40    5.70
  -6  -3   2   37.10    4.30
  -6   3  -2   16.50    5.80
   6   3   2   39.40    5.50
   6   3  -2   25.30    4.80
   6   3  -2   24.40    3.70
   6   3  -2   25.70    4.60
   6   3  -2   27.80    3.60
  -6   3   2   17.50    5.50
  -6   3   2   27.90    4.20
  -6   3   2   35.50    5.10
   6   3  -2   21.70    6.20
  -6   3   2   31.30    4.20
  -6   3   2   23.20    4.60
  -6   3   2   23.20    4.40
   6   3  -2   29.30    4.50
  -6  -3  -2   37.10    5.20
   6   3  -2   40.70    7.90
   6   3  -2   28.60    6.50
   6   3  -2   20.90    4.20
  -6   3   2   32.40    4.30
  -6   3   2   16.20    5.60
  -6   3   2   37.50    5.30
  -6   3   2   34.40    4.30
  -6   3   2   26.20    4.30
   6   3  -2   32.80    5.10
  -6   3   2   35.80    5.40
  -6   3   2   28.10    4.30
  -6   3   2   33.70    4.90
  -6   3   2   23.90    4.20
  -6   3   2   19.40    5.60
  -6   3   2   22.50    6.10
  -6   3   2   19.90    4.30
  -6  -3  -2   30.10    4.00
   6   4   2   75.79    6.90
  -6  -4   2   69.49    7.90
  -6  -4   2   68.89    6.90
  -6   4  -2   71.39    8.20
   6   4   2   73.39    9.70
  -6   4  -2   64.49    7.90
   6   4   2   64.99   10.00
  -6   4  -2   59.69    8.90
  -6   4  -2   73.19    9.00
  -6   4  -2   75.19    8.80
  -6   4  -2   78.39    8.80
  -6   4  -2   62.39    7.90
   6   4   2   68.59    7.10
   6   4   2   71.09    7.90
  -6   4  -2   69.69    8.00
  -6   4  -2   59.79    8.40
   6   4   2   89.19    8.70
  -6   4   2   69.59    7.90
   6   4  -2   77.39    7.30
   6   4  -2   51.49    9.80
  -6   4   2   82.69    7.80
   6   4  -2   86.39    9.10
   6   4  -2   66.99   12.20
  -6   4   2   67.69    8.70
  -6   4   2   73.09    8.10
   6   4  -2   73.99    7.50
   6   4  -2   69.99    9.70
   6   4  -2   68.29    9.70
  -6   4   2   75.59    8.50
   6   4  -2   72.79    7.20
   6   4  -2   48.10   10.10
  -6   4   2   66.79    7.50
  -6   4   2   74.49    8.10
   6   4  -2   66.79    8.70
  -6   4   2   65.79    7.90
   6   4  -2   81.59    8.40
  -6   5  -2    4.40    4.00
   6   5   2  -10.30    8.70
  -6   5  -2   13.10    5.80
  -6  -5   2   14.60    3.80
   6   5   2    9.20    3.60
  -6   5  -2    6.00    5.00
   6   5   2    7.00    6.20
  -6   5  -2   12.90    5.10
   6   5   2   -8.00    8.50
   6   5   2    0.80    9.40
  -6   5  -2    6.20    4.50
  -6   5  -2    7.90    4.30
   6   5   2    9.90    3.20
  -6   5  -2    3.60    4.10
   6   5   2    9.80    4.60
   6   5   2    8.60    5.00
  -6   5   2    7.80    3.80
  -6   5   2   11.30    3.50
   6   5  -2    9.60    9.00
  -6  -5  -2   10.40    3.70
   6   5  -2   12.50    3.70
  -6   5   2    5.80    3.20
   6   5  -2   15.50    6.40
  -6   5   2   10.90    5.10
   6   5  -2    7.80    3.80
  -6   5   2   12.80    6.00
   6   5  -2   -5.00    9.20
  -6   5   2   10.60    4.60
  -6   5   2   14.90    4.40
  -6   5   2   16.30    4.90
   6   5  -2    2.80    5.90
   6   5  -2   21.30    5.90
   6   5  -2   18.10    5.20
   6   5  -2   -3.70    8.60
  -6   5   2    5.50    3.70
   6   5  -2    9.60    5.40
  -6   5   2    8.30    4.60
  -6  -6   2    2.50    4.00
  -6   6  -2   -0.10    2.90
   6   6   2    2.10    4.00
   6   6   2    8.10    3.30
   6   6   2   -1.90    5.80
  -6   6  -2   -1.80    3.30
   6   6   2    8.40    3.50
  -6   6  -2    0.70    4.10
   6   6   2   -0.70    3.10
  -6   6  -2    2.20    3.00
  -6   6  -2    2.80    3.80
  -6   6  -2    2.60    5.20
   6   6   2    3.80    4.40
   6   6   2    6.20    4.50
  -6   6  -2   -1.10    4.10
  -6   6  -2    3.90    4.40
  -6   6   2   -0.50    4.10
   6   6  -2    8.70    6.20
  -6   6   2    3.40    3.30
  -6   6   2   -0.80    3.80
  -6   6   2    0.70    3.90
  -6   6   2    7.20    4.60
   6   6  -2    3.00    3.20
   6   6  -2   11.30    5.30
  -6   6   2    7.60    3.10
   6   6  -2    3.00    3.30
  -6   6   2    1.70    2.90
   6   6  -2    5.20    4.70
  -6   6   2    2.70    3.60
  -7   0  -2   -2.20    1.90
   7   0   2   -1.90    1.70
  -7   0   2   -1.60    1.90
  -7   0  -2    0.70    1.70
   7   0  -2   -2.60    2.50
  -7   0  -2   -1.10    2.90
  -7   0   2    1.30    3.60
  -7   0  -2    0.20    2.20
  -7   0   2    0.60    1.80
   7   0   2   -1.30    4.00
  -7   0  -2    1.40    2.10
   7   0   2    1.20    2.10
   7   0  -2    5.00    1.90
  -7   0   2    0.00    1.80
  -7   0   2   -0.20    1.70
   7   0   2   -3.10    2.90
  -7   0   2   -0.30    2.90
   7   0  -2    2.10    2.00
   7   0  -2   -1.20    1.50
  -7   0  -2   -0.30    1.80
  -7   0   2   -1.70    3.40
  -7   0   2    1.80    2.20
  -7   0  -2    0.70    3.70
  -7   0  -2   -2.00    2.60
  -7   0   2   -1.70    2.70
  -7   0  -2   -0.50    2.20
  -7   0  -2   -4.00    4.00
  -7   0   2   -3.30    1.80
  -7   0   2    1.20    2.10
   7   0   2   -1.50    3.00
   7   1   2   18.80    4.90
  -7  -1   2   19.40    2.80
   7   1   2   21.10    3.40
   7   1   2   18.70    4.60
  -7   1  -2   23.90    3.80
  -7   1  -2   28.00    3.80
  -7  -1   2   19.70    3.40
  -7   1  -2   14.30    5.30
  -7   1  -2   13.70    2.90
  -7   1  -2   15.90    5.40
  -7   1  -2   18.10    3.50
  -7  -1   2   13.70    3.20
   7   1   2   24.20    3.90
  -7  -1   2   19.90    2.70
  -7   1  -2   24.80    3.80
  -7   1  -2   19.10    2.90
  -7   1  -2   16.10    3.40
  -7   1  -2   16.30    3.90
  -7   1  -2   19.70    3.50
  -7   1  -2   17.30    4.70
  -7   1  -2   18.30    3.10
   7   1   2   15.10    4.90
   7   1   2   20.40    3.00
  -7   1   2   21.10    3.30
  -7   1   2   24.70    3.20
   7  -1   2   24.40    4.20
  -7   1   2   24.60    3.20
  -7  -1  -2   21.10    3.10
   7   1  -2   19.50    3.20
  -7  -1  -2   18.70    2.60
  -7  -1  -2   19.60    2.60
  -7  -1  -2   17.40    4.00
  -7   1   2   18.60    4.00
   7   1  -2   15.30    2.70
  -7   1   2   14.60    4.10
   7   1  -2   23.40    4.10
   7   1  -2   14.10    3.30
   7   1  -2   21.30    4.20
  -7  -1  -2   16.00    2.60
  -7   1   2   17.10    2.80
   7   1  -2   27.70    3.60
  -7   1   2   10.70    3.70
  -7   1   2   16.60    4.80
  -7   1   2   24.20    4.00
  -7   1   2   18.90    3.30
  -7   1   2   21.10    3.60
   7   1  -2   23.50    4.60
  -7   1   2   18.30    3.30
   7   1  -2   21.60    3.30
   7  -1   2   21.80    3.30
  -7  -1  -2   17.80    4.40
  -7   1   2   19.80    2.70
   7   2   2   60.69    8.50
  -7   2  -2   52.09    6.60
   7   2   2   56.49    4.50
   7   2   2   65.29    6.20
  -7   2  -2   50.69    6.00
   7   2   2   49.10    6.30
  -7   2  -2   46.50    7.70
  -7   2  -2   40.70    5.90
  -7   2  -2   41.70    7.00
  -7   2  -2   47.60    5.70
   7   2   2   49.80    7.50
  -7   2  -2   39.20    5.50
  -7   2  -2   41.60    6.10
  -7   2  -2   42.50    5.60
  -7   2  -2   40.30    5.80
  -7  -2   2   57.29    5.20
  -7   2  -2   56.39    6.30
  -7   2  -2   37.40    7.40
   7   2   2   49.30    6.10
   7   2   2   59.79    5.40
  -7  -2   2   59.09    5.70
  -7  -2   2   62.09    5.90
  -7   2  -2   53.09    6.20
   7   2   2   59.59    8.80
  -7   2  -2   45.10    7.10
  -7   2  -2   47.30    7.20
  -7   2   2   45.60    6.50
  -7   2   2   49.99    7.20
  -7   2   2   50.49    5.70
  -7   2   2   57.99    5.50
  -7  -2  -2   43.80    6.00
  -7  -2  -2   48.40    5.30
  -7  -2  -2   46.90    5.10
  -7   2   2   42.40    6.70
  -7   2   2   52.29    6.70
  -7   2   2   59.69    4.80
   7   2  -2   53.09    6.00
   7   2  -2   52.79    7.30
   7   2  -2   48.10    5.40
  -7   2   2   40.90    6.00
  -7   2   2   47.60    6.10
  -7   2   2   46.10    5.90
   7   2  -2   53.29    7.20
  -7   2   2   58.19    5.30
  -7   2   2   50.19    6.90
  -7   2   2   58.09    5.80
  -7   2   2   62.59    5.50
   7   2  -2   51.89    6.20
   7   2  -2   48.90    6.20
  -7   2   2   44.30    6.30
  -7   2   2   55.49    5.80
  -7   2   2   59.89    4.70
  -7   2   2   56.49    6.70
  -7   2   2   50.19    7.30
  -7   2   2   42.00    5.90
   7   2  -2   40.00    5.40
   7   2  -2   51.59    6.00
   7   2  -2   67.79    8.20
  -7   2   2   57.49    5.90
  -7  -2  -2   48.70    7.20
   7   2  -2   42.50    4.60
  -7   3  -2    2.80    3.30
   7   3   2   -0.20    3.40
   7   3   2    2.90    2.90
  -7   3  -2    9.20    3.40
  -7   3  -2    4.30    3.60
  -7   3  -2    7.30    4.00
  -7  -3   2    1.40    3.20
  -7   3  -2    2.30    4.80
  -7  -3   2    4.10    2.80
  -7   3  -2    8.70    4.00
   7   3   2    6.10    2.60
  -7   3  -2    7.80    3.80
   7   3   2    1.30    6.70
  -7   3  -2    1.20    2.80
  -7   3  -2    5.90    3.30
   7   3   2    0.70    3.40
   7   3   2    2.00    2.00
  -7   3  -2    6.30    4.00
   7   3   2   -0.80    5.50
   7   3   2   -1.90    4.80
   7   3   2    0.30    3.90
  -7   3  -2   -3.40    4.90
  -7   3  -2   -2.10    4.80
  -7   3  -2    3.80    5.00
  -7  -3   2    8.60    2.50
   7   3   2    5.10    3.70
  -7   3  -2    4.20    3.40
  -7   3   2    5.30    3.20
   7   3  -2    7.70    3.00
   7   3  -2    6.10    3.50
   7   3  -2    5.20    3.20
   7   3  -2    5.70    3.70
   7   3  -2   -1.30    6.30
  -7   3   2   -0.50    2.80
  -7   3   2    8.10    3.20
   7   3  -2    6.60    3.60
  -7   3   2    7.10    3.50
  -7   3   2    2.70    4.10
  -7  -3  -2    4.90    3.90
   7   3  -2    7.80    3.90
  -7   3   2    2.20    4.40
  -7   3   2   -0.90    2.80
  -7   3   2   -0.40    3.40
   7   3  -2    3.90    5.20
  -7   3   2    1.00    3.80
  -7   3   2   -3.10    2.70
  -7   3   2    2.50    3.80
  -7   3   2   -1.00    4.70
  -7  -3  -2    0.80    3.50
  -7   3   2    7.40    3.60
  -7   3   2   -2.10    5.30
  -7   3   2    6.80    4.50
   7   3  -2    5.20    5.30
  -7   3   2    7.60    3.00
  -7   3   2   11.00    3.90
   7   3  -2    5.20    2.30
  -7   3   2    2.60    4.80
   7   3  -2    3.90    3.00
  -7  -3  -2    3.90    2.30
   7   4   2   27.90    5.70
   7   4   2   50.09    7.10
  -7  -4   2   34.60    5.50
  -7  -4   2   39.90    5.30
  -7   4  -2   39.40    6.70
   7   4   2   36.50    4.90
  -7   4  -2   41.00    6.20
  -7   4  -2   35.90    5.50
  -7   4  -2   45.00    6.80
  -7   4  -2   47.20    7.20
   7   4   2   28.40    9.10
  -7   4  -2   23.40    5.30
   7   4   2   21.80   10.90
   7   4   2   27.60    6.40
  -7   4  -2   37.60    5.70
  -7   4  -2   40.40    6.60
  -7   4  -2   37.50    5.50
   7   4   2   41.90    6.20
   7   4   2   32.70    4.70
  -7   4  -2   32.30    6.10
   7   4   2   24.40    8.60
   7   4   2   30.00    6.60
  -7   4   2   36.10    5.20
   7   4  -2   33.60    4.80
  -7   4   2   38.00    5.80
   7   4  -2   46.00    7.30
   7   4  -2   27.70    5.90
   7   4  -2   29.30   10.10
   7   4  -2   32.10    4.60
   7   4  -2   47.30    6.60
  -7   4   2   32.80    5.20
  -7   4   2   41.60    6.10
  -7   4   2   50.39    6.00
  -7   4   2   44.70    5.60
   7   4  -2   43.40    7.00
  -7   4   2   30.90    4.50
  -7   4   2   33.80    5.40
  -7  -4  -2   42.90    5.30
  -7   4   2   36.80    5.30
   7   4  -2   48.60    7.80
  -7  -4  -2   45.40    5.30
   7   5   2   -1.90    9.30
  -7   5  -2   12.70    4.20
  -7   5  -2   -2.00    4.60
   7   5   2    7.50    4.60
   7   5   2    6.00    6.30
   7   5   2    5.90    4.60
  -7   5  -2    8.50    4.60
  -7   5  -2    2.10    4.20
   7   5   2    7.80    3.00
  -7   5  -2    6.40    4.10
   7   5   2   13.10    4.40
   7   5   2   -5.10   10.50
  -7  -5   2    8.70    3.70
   7   5   2    0.70    8.90
  -7   5  -2    8.40    4.20
  -7   5  -2    9.20    5.20
   7   5  -2    8.70    6.40
   7   5  -2    8.30    5.30
   7   5  -2   -3.30    8.50
   7   5  -2    4.70    8.70
  -7  -5  -2    5.60    3.40
  -7   5   2    8.90    3.10
   7   5  -2    2.50    5.70
   7   5  -2    8.70    4.70
   7   5  -2    3.50    3.40
   7   5  -2    6.30    3.30
  -7   5   2    6.40    3.10
  -7   5   2   11.80    4.90
  -7   5   2   11.30    4.30
   7   5  -2    0.00    5.20
  -7   5   2    3.40    4.30
  -7   5   2    7.00    4.30
  -7   5   2    8.60    3.50
  -7   5   2    6.80    3.90
  -7   5   2    4.20    3.50
  -7  -6   2   -2.70    3.80
   7   6   2    2.20    4.00
   7   6   2    4.00    6.00
   7   6   2    4.30    4.20
   7   6   2    7.00    3.00
  -7   6  -2    7.80    4.10
  -7   6  -2    3.50    2.80
  -7   6  -2    4.10    3.60
   7   6   2    2.00    3.10
  -7   6  -2   -3.00    3.90
  -7   6  -2    5.30    3.00
   7   6   2    2.00    3.90
  -7   6  -2    0.70    3.70
  -7   6  -2    2.60    3.30
  -7   6  -2   -1.40    4.50
   7   6  -2    3.40    3.10
  -7   6   2    0.10    4.50
   7   6  -2    5.00    5.00
  -7   6   2   -0.60    3.60
  -7   6   2    8.70    3.10
  -7   6   2    3.30    4.20
  -7   6   2    7.60    3.10
   7   6  -2    8.60    4.60
  -7   6   2    0.30    3.10
   7   6  -2    9.50    6.50
  -7   6   2    7.20    4.10
  -8   0  -2  614.14   41.40
  -8   0   2  621.74   41.30
   8   0  -2  574.34   41.40
   8   0  -2  599.44   41.20
   8   0  -2  646.84   41.90
  -8   0   2  601.14   42.30
  -8   0   2  628.54   41.60
  -8   0   2  616.04   41.20
   8   0   2  601.54   41.40
  -8   0   2  644.84   41.30
  -8   0  -2  609.64   41.30
  -8   0  -2  632.94   41.20
  -8   0   2  617.54   41.70
  -8   0   2  610.44   41.20
  -8   0   2  637.74   41.30
  -8   0  -2  629.54   41.40
  -8   0  -2  615.04   41.40
  -8   0  -2  628.34   41.40
   8   0  -2  587.24   41.70
   8   0   2  597.54   42.10
  -8   0  -2  561.64   42.40
  -8   0   2  611.14   42.10
   8   0   2  592.34   41.30
   8   0  -2  580.34   41.40
  -8   0  -2  617.84   42.00
  -8   0  -2  610.94   41.70
  -8   0  -2  661.33   41.30
  -8   1  -2  852.81   56.49
  -8  -1   2  879.61   56.49
   8   1   2  881.21   56.89
  -8   1  -2  883.61   57.09
  -8  -1   2  829.82   56.99
  -8   1  -2  820.72   56.39
  -8   1  -2  875.11   56.69
  -8  -1   2  892.41   56.49
   8   1   2  798.62   57.49
   8   1   2  859.31   57.89
  -8   1  -2  819.82   56.69
  -8  -1   2  747.23   56.19
  -8   1  -2  815.32   57.29
  -8   1  -2  887.71   56.69
  -8  -1   2  843.72   56.89
   8   1   2  844.52   57.49
   8  -1  -2  836.72   56.49
   8  -1  -2  855.21   56.19
   8   1   2  870.51   56.79
  -8  -1   2  773.52   56.19
  -8   1  -2  887.31   56.69
   8  -1  -2  823.72   56.19
  -8   1  -2  796.72   56.59
  -8  -1  -2  774.12   56.99
  -8  -1  -2  851.01   56.19
  -8   1   2  876.71   56.89
  -8  -1  -2  775.42   56.19
   8   1  -2  878.71   56.69
  -8  -1  -2  928.01   56.49
  -8  -1  -2  807.52   56.19
  -8  -1  -2  842.22   56.59
  -8   1   2  856.51   56.99
  -8   1   2  798.62   56.49
  -8   1   2  901.21   56.49
   8   1  -2  855.81   57.09
  -8   1   2  780.82   57.49
   8   1  -2  805.12   56.69
   8   1  -2  911.51   57.09
   8   1  -2  869.51   56.59
  -8   1   2  812.72   56.49
  -8  -1  -2  783.22   57.29
  -8   1   2  858.91   56.49
   8   1  -2  805.72   57.29
  -8   1   2  804.42   57.49
   8   1  -2  823.22   56.29
   8  -1   2  901.31   56.79
  -8   1   2  764.02   56.49
  -8   2  -2  530.45   42.00
  -8   2  -2  600.84   41.40
  -8  -2   2  640.94   41.10
   8   2   2  597.04   42.90
   8   2   2  576.04   41.50
  -8   2  -2  592.54   41.20
  -8   2  -2  604.34   41.40
   8   2   2  587.54   40.60
  -8   2  -2  612.54   41.20
   8   2   2  608.94   42.50
  -8   2  -2  634.14   41.20
  -8   2  -2  533.65   42.20
   8   2   2  606.74   41.40
  -8   2  -2  597.34   41.30
  -8  -2   2  640.94   41.30
  -8  -2   2  530.75   40.70
  -8   2  -2  602.84   41.10
  -8   2  -2  569.54   41.40
  -8   2  -2  649.54   41.10
  -8   2  -2  528.95   41.80
   8   2   2  557.74   42.30
  -8  -2   2  649.74   40.80
  -8   2   2  551.14   41.00
  -8   2   2  569.24   41.10
  -8   2   2  630.24   40.80
  -8   2   2  602.24   41.00
  -8   2   2  617.34   40.40
  -8   2   2  596.44   42.30
  -8   2   2  614.74   41.60
  -8  -2  -2  639.74   41.90
   8   2  -2  594.94   41.40
   8   2  -2  612.04   41.20
  -8   2   2  558.54   41.00
  -8   2   2  617.74   41.00
  -8   2   2  627.74   40.50
   8   2  -2  580.34   42.30
   8   2  -2  662.33   42.40
  -8  -2  -2  624.44   40.70
   8   2  -2  608.04   40.40
   8   2  -2  601.04   41.50
   8   2  -2  578.84   41.00
  -8   2   2  651.63   41.10
   8   2  -2  626.74   41.50
   8   2  -2  578.74   40.80
   8   2  -2  601.54   42.00
  -8  -2  -2  622.94   41.30
  -8   2   2  602.54   40.50
  -8   3  -2  129.99   10.90
  -8   3  -2  127.89   11.90
  -8   3  -2  132.99   11.30
   8   3   2  105.39   14.20
  -8   3  -2  127.79   11.70
  -8   3  -2  132.69   10.90
   8   3   2  132.69   11.40
  -8   3  -2  115.19   13.40
  -8   3  -2  145.39   11.00
   8   3   2  140.59   10.90
  -8   3  -2  126.79   12.40
  -8   3  -2  126.99   11.30
  -8   3  -2  125.59   10.60
   8   3   2  101.69   13.40
   8   3   2  113.79   11.70
   8   3   2  145.29   12.30
   8   3   2  128.59    9.60
  -8  -3   2  149.19   10.70
  -8  -3   2  133.39   10.00
  -8   3  -2  119.19   10.80
  -8   3  -2  118.09   11.00
  -8   3  -2  120.69   11.10
   8   3   2  138.29   10.30
   8   3   2  109.19   13.80
  -8   3   2  138.29   10.70
   8   3  -2  127.49   10.60
  -8   3   2  111.69   10.70
  -8   3   2  134.79   10.50
   8   3  -2  117.59   13.50
  -8   3   2  116.09   11.10
   8   3  -2  120.39   13.10
  -8   3   2  124.69   10.70
  -8  -3  -2  146.89   10.10
  -8   3   2  124.79   12.00
   8   3  -2  130.89   11.10
   8   3  -2  128.39    9.80
   8   3  -2  138.99   11.40
  -8   3   2  120.09   11.70
  -8   3   2  138.19   10.50
  -8   3   2  136.09   10.30
  -8   3   2  102.79   12.60
   8   3  -2  118.29   10.70
  -8   3   2  138.39    9.90
  -8  -3  -2  128.59    9.90
  -8   3   2  118.29   10.10
   8   3  -2  134.79   11.60
  -8   3   2  135.29    9.80
  -8   3   2  140.59   10.90
  -8   3   2  128.19   10.70
   8   3  -2  122.99   12.90
  -8   3   2  130.29   10.60
  -8  -3  -2  132.29   12.30
   8   4   2    3.00    7.10
  -8   4  -2    5.10    3.80
   8   4   2    4.30    3.80
  -8   4  -2    7.70    4.70
  -8   4  -2    7.30    4.00
  -8  -4   2    9.80    4.90
   8   4   2    2.30    5.00
  -8  -4   2   11.30    3.10
  -8   4  -2    7.00    4.20
  -8   4  -2    3.10    3.70
   8   4   2    6.40    2.70
  -8   4  -2    8.70    4.80
   8   4   2    5.30    4.30
  -8   4  -2    3.50    5.50
  -8   4  -2   -0.90    4.50
  -8   4  -2    3.70    4.70
   8   4   2    9.50   10.10
  -8   4  -2    5.50    4.30
   8   4   2    1.10    4.40
   8   4   2    0.80    8.60
  -8  -4  -2    0.60    3.20
   8   4  -2    3.20    7.40
   8   4  -2   -1.90    8.90
   8   4  -2    1.60    2.60
   8   4  -2    9.70    4.20
   8   4  -2    1.60    4.60
  -8   4   2    9.80    4.40
   8   4  -2    4.60    5.40
  -8   4   2    5.00    4.20
   8   4  -2    3.90    3.00
   8   4  -2    8.80    7.90
   8   4  -2    1.20    4.70
  -8   4   2    8.10    3.70
  -8   4   2    7.60    3.80
  -8   4   2    9.80    3.70
  -8   4   2    6.70    3.90
  -8   4   2    3.50    3.80
  -8   4   2    4.40    2.70
  -8   4   2   12.10    3.90
  -8  -4  -2    4.40    3.10
  -8   4   2    9.20    4.30
  -8   4   2    3.50    2.80
   8   5   2    8.00    3.10
  -8   5  -2   11.60    4.30
  -8  -5   2   13.20    3.70
  -8   5  -2   15.50    4.70
   8   5   2   13.00    5.00
   8   5   2   12.60    4.80
  -8  -5   2   13.10    4.10
   8   5   2    5.70    9.50
  -8   5  -2    2.00    4.20
   8   5   2    9.00    4.20
   8   5   2   15.00   11.70
   8   5   2    3.10    8.90
  -8   5  -2   20.10    5.50
  -8   5  -2    6.40    3.20
  -8   5  -2    5.00    3.80
   8   5   2   16.10    3.40
  -8   5  -2    3.60    4.50
   8   5   2   16.70    4.50
   8   5   2    7.00    3.10
   8   5   2   13.10    6.80
  -8   5  -2    8.80    4.20
  -8   5  -2    7.20    4.60
  -8   5   2   11.10    4.20
   8   5  -2    5.30   10.80
  -8   5   2   11.00    3.20
   8   5  -2    7.70    3.10
   8   5  -2    8.90    3.30
   8   5  -2    7.60    8.80
  -8   5   2    1.90    3.50
   8   5  -2    9.70    5.50
   8   5  -2   18.40    9.50
   8   5  -2    3.50    6.00
  -8   5   2   12.90    4.10
  -8   5   2    5.40    3.60
   8   5  -2   18.60    4.90
   8   5  -2    8.40    5.20
  -8   5   2    7.70    4.10
   8   5  -2   12.40    6.60
  -8   5   2    7.50    4.30
  -8   5   2    8.50    3.00
  -8  -5  -2   13.50    3.80
  -8   5   2   15.40    4.70
   8   6   2   -1.70    4.90
   8   6   2   -5.40    5.10
  -8   6  -2    0.30    3.40
  -8   6  -2   -2.30    3.30
  -8   6  -2    6.90    4.10
   8   6   2   -1.10    5.90
   8   6   2   -4.30    5.10
   8   6   2   10.10    9.30
  -8   6  -2    4.70    3.90
  -8   6  -2    0.70    3.60
  -8  -6   2    3.40    3.90
  -8   6  -2    4.80    4.40
  -8   6  -2    2.50    3.60
  -8   6   2    3.30    3.90
   8   6  -2    3.20    3.40
   8   6  -2    7.70    6.60
  -8   6   2   -2.00    3.90
  -8   6   2    3.90    4.70
  -8   6   2   -5.20    3.80
   8   6  -2   -0.60    4.10
  -8   6   2    1.60    3.40
   8   6  -2   -2.90    4.40
  -8   6   2   -1.70    3.00
   8   6  -2    1.10    2.90
   8   6  -2   -3.00    3.10
  -9   0  -2   -2.10    1.90
   9   0   2    3.10    2.30
   9   0  -2   -1.10    2.20
  -9   0  -2    3.90    4.30
   9   0  -2   -1.00    2.50
  -9   0  -2   -1.50    2.20
  -9   0   2   -0.20    2.20
   9   0   2   -0.20    3.30
  -9   0  -2    7.30    4.50
  -9   0  -2   -1.30    4.10
   9   0   2   -2.90    3.40
   9   0  -2   -2.10    2.00
  -9   0  -2    1.90    2.50
  -9   0   2    2.80    4.30
  -9   0   2   -2.20    2.10
   9   0  -2   -5.90    2.80
  -9   0   2    2.20    4.50
  -9   0   2   -1.30    5.10
  -9   0   2    1.40    4.50
  -9   0   2    0.80    2.10
  -9   0  -2   -3.00    2.40
  -9   0  -2    1.10    3.20
  -9   0   2    0.40    2.10
  -9   0   2    0.00    4.20
   9   0   2   -0.30    1.90
   9   0   2   -4.00    3.30
  -9   0   2    2.10    2.30
  -9   1  -2   18.70    5.00
   9  -1  -2   25.50    3.10
  -9   1  -2   21.40    4.10
   9   1   2   25.90    5.70
   9   1   2   28.00    5.70
  -9   1  -2   24.10    4.00
   9   1   2   21.90    4.00
   9  -1  -2   30.70    4.40
  -9   1  -2   22.40    3.40
  -9  -1   2   26.10    3.00
  -9   1  -2   18.50    5.60
  -9   1  -2   27.80    4.10
  -9  -1   2   30.40    3.50
  -9   1  -2   25.70    3.50
  -9  -1   2   23.80    3.50
  -9   1  -2   26.30    4.30
  -9  -1   2   26.10    4.30
  -9   1  -2   27.10    4.20
  -9   1  -2   28.90    5.30
   9   1   2   25.40    6.00
  -9  -1   2   19.50    3.10
   9   1   2   20.20    3.70
  -9   1   2   22.70    5.50
  -9   1   2   16.60    3.60
   9   1  -2   24.30    3.60
   9   1  -2   28.90    4.50
   9   1  -2   27.30    3.80
   9  -1   2   26.90    4.30
   9   1  -2   32.80    5.40
  -9   1   2   31.00    6.80
  -9  -1  -2   27.70    3.50
  -9  -1  -2   28.90    3.60
  -9  -1  -2   24.10    3.50
  -9  -1  -2   21.70    3.50
  -9   1   2   17.90    3.90
  -9  -1  -2   27.70    3.30
  -9   1   2   28.80    3.70
  -9   1   2   24.30    3.80
  -9   1   2   18.40    3.80
   9   1  -2   31.90    5.20
  -9  -1  -2   26.50    3.70
  -9   1   2   15.40    5.00
   9   1  -2   32.70    4.10
   9   1  -2   30.30    3.60
  -9  -1  -2   23.30    5.00
   9  -1   2   23.10    5.00
  -9  -1  -2   25.30    5.00
  -9   1   2   26.20    3.70
  -9  -2   2    9.20    3.20
  -9   2  -2    3.80    5.20
  -9  -2   2    8.70    3.80
   9   2   2    3.50    4.90
  -9   2  -2   -0.70    5.40
  -9   2  -2    6.30    5.80
  -9   2  -2   10.20    2.70
  -9   2  -2   10.50    3.40
  -9   2  -2   13.30    4.10
  -9   2  -2    6.50    4.50
  -9   2  -2    8.70    3.60
  -9   2  -2   13.20    3.80
  -9  -2   2    6.90    2.40
  -9  -2   2   14.70    2.90
  -9   2  -2    9.40    4.20
   9   2   2    7.80    6.30
  -9   2  -2   12.90    4.50
   9   2   2    9.00    5.60
   9   2   2   10.90    3.90
  -9   2  -2   13.00    3.40
   9   2   2    9.70    3.50
  -9   2  -2    5.60    4.40
   9  -2   2    8.20    3.70
  -9   2   2    7.10    4.10
  -9   2   2    3.30    4.80
  -9  -2  -2   10.30    2.50
  -9   2   2    7.40    3.30
  -9   2   2   10.00    3.70
   9   2  -2   10.50    5.00
  -9   2   2    1.40    4.90
   9   2  -2   18.70    5.60
  -9  -2  -2   13.30    2.60
   9   2  -2    9.90    3.10
  -9   2   2   12.80    3.60
  -9  -2  -2    6.40    4.80
   9   2  -2   11.00    4.80
   9   2  -2   11.40    2.80
  -9   2   2   10.40    4.20
  -9   2   2    6.80    4.30
  -9   2   2    4.60    4.00
   9  -2   2   12.90    3.10
   9   2  -2    6.80    3.70
  -9  -2  -2   10.00    2.50
   9   2  -2   10.60    3.50
  -9   2   2   12.30    4.20
  -9   2   2   11.30    4.70
  -9   2   2   16.20    3.40
  -9   2   2   14.70    2.00
   9   2  -2    7.50    6.20
  -9   2   2   14.30    3.10
  -9  -2  -2   10.10    2.90
  -9   3  -2  143.19   11.50
   9   3   2  158.48   11.80
   9   3   2  121.39   15.60
  -9   3  -2  140.29   12.00
  -9   3  -2  156.08   12.20
  -9   3  -2  150.08   11.80
   9   3   2  134.99   14.90
   9   3   2  126.89   12.90
   9   3   2  132.29   13.10
  -9   3  -2  134.59   12.50
  -9   3  -2  136.69   12.20
  -9   3  -2  148.29   13.30
  -9   3  -2  139.79   13.50
  -9   3  -2  143.69   11.20
  -9   3  -2  126.09   14.60
  -9  -3   2  132.99   11.20
   9   3   2  153.68   11.30
   9   3   2  114.59   14.30
  -9  -3   2  167.98   11.30
  -9   3  -2  123.09   12.10
  -9   3  -2  158.38   13.10
   9   3   2  133.69   12.50
  -9   3  -2  123.89   14.50
  -9   3  -2  141.09   12.20
   9   3  -2  161.18   12.30
  -9   3   2  153.68   12.10
  -9   3   2  153.48   11.30
  -9   3   2  121.29   11.80
  -9   3   2  126.59   14.30
  -9  -3  -2  157.98   11.10
  -9   3   2  155.98   11.10
  -9   3   2  154.78   11.80
   9   3  -2  135.39   12.60
  -9   3   2  153.68   10.80
  -9   3   2  139.79   12.40
  -9   3   2  162.68   11.40
  -9   3   2  149.79   11.80
  -9   3   2  156.08   10.70
  -9   3   2  154.38   11.00
   9   3  -2  139.49   11.90
  -9   3   2  138.29   13.00
  -9   3   2  124.69   11.80
  -9   3   2  114.29   14.60
  -9   3   2  154.28   11.80
  -9   3   2  151.78   12.80
   9   3  -2  157.28   14.80
   9   3  -2  142.39   12.40
  -9  -3  -2  143.59   13.80
   9   3  -2  151.08   11.50
   9   3  -2  148.39   15.00
  -9  -3  -2  169.68   13.20
  -9  -3  -2  154.78   11.40
   9   4   2    1.30    7.60
   9   4   2    5.20    4.60
  -9   4  -2    2.20    4.70
  -9  -4   2   -1.50    5.20
  -9   4  -2    7.10    5.10
  -9   4  -2   16.90    7.00
   9   4   2    5.30    5.20
   9   4   2    6.30    9.90
   9   4   2    8.40    4.20
   9   4   2    1.80    3.40
   9   4   2    4.40    5.30
   9   4   2    4.50    8.10
  -9   4  -2    5.10    3.80
  -9   4  -2    7.60    6.90
  -9   4  -2    9.20    5.60
  -9   4  -2    1.40    4.70
  -9  -4   2    6.00    3.40
  -9   4  -2    6.90    4.20
  -9  -4   2   11.60    3.50
  -9   4  -2    4.30    3.70
   9   4  -2    7.80    7.80
  -9   4   2    9.70    3.90
  -9   4   2    7.60    2.70
   9   4  -2    4.80    4.50
   9   4  -2    2.90    4.80
  -9   4   2    7.50    4.30
  -9  -4  -2    5.20    3.70
  -9   4   2    7.50    2.70
   9   4  -2    2.60    3.80
  -9   4   2    8.30    3.90
   9   4  -2    8.70    2.80
  -9   4   2    7.20    4.10
  -9   4   2   12.40    4.80
  -9   4   2   13.10    4.90
  -9   4   2    4.50    3.40
   9   4  -2    3.10    7.60
  -9   4   2    2.20    3.30
  -9  -4  -2    7.30    3.20
  -9   4   2    7.90    3.40
   9   4  -2    2.70    9.10
  -9   4   2    9.10    3.50
   9   4  -2    9.90    6.00
   9   4  -2   11.70    5.70
  -9   5  -2    5.50    4.00
  -9   5  -2    9.20    4.10
  -9   5  -2    4.70    4.30
   9   5   2   -2.50    3.70
   9   5   2   -3.60    4.10
  -9  -5   2    0.20    4.00
   9   5   2    5.80    3.60
  -9   5  -2    5.50    4.70
   9   5   2    3.30    9.20
   9   5   2   15.90    9.70
  -9   5  -2    4.80    3.50
  -9   5  -2   -1.00    3.30
  -9   5  -2   -0.30    3.80
  -9   5  -2    2.70    2.70
   9   5   2    1.40    3.00
  -9  -5   2    3.60    3.40
  -9   5  -2   -2.10    2.60
  -9   5  -2    0.10    4.30
   9   5   2    4.30    6.30
   9   5   2   -2.20    2.70
   9   5   2    6.50   10.80
   9   5   2    0.60    4.00
  -9   5   2    4.70    3.60
   9   5  -2    6.60    6.20
  -9   5   2    2.10    3.40
  -9   5   2    6.50    3.10
   9   5  -2   -3.20    5.50
  -9   5   2    5.40    3.60
   9   5  -2   -5.90    8.10
  -9   5   2    2.50    2.80
  -9   5   2    5.90    4.00
  -9   5   2    4.60    3.90
   9   5  -2    8.90    8.90
  -9  -5  -2    3.40    3.50
   9   5  -2    4.80    6.50
  -9   5   2    4.90    2.80
  -9   5   2    2.20    4.00
   9   5  -2    2.00    4.70
   9   5  -2  -16.00    9.80
   9   5  -2    3.10    2.80
   9   5  -2    5.00    4.30
  -9   6  -2    1.10    4.20
   9   6   2    0.00    5.50
  -9   6  -2   -6.70    5.80
   9   6   2   10.70    9.00
  -9   6  -2   -2.20    3.20
  -9  -6  -2    7.80    3.50
   9   6  -2    0.90    6.50
  -9  -6  -2    7.40    3.70
  -9   6   2   -2.20    4.70
 -10   0   2   65.49    8.00
 -10   0  -2   64.29    6.50
 -10   0  -2   65.39    6.40
 -10   0   2   78.09    7.00
  10   0   2   72.39    6.10
  10   0  -2   65.69    7.00
  10   0  -2   76.89    7.80
 -10   0   2   67.89    6.30
  10   0   2   66.99    8.00
  10   0   2   69.29    8.10
 -10   0  -2   52.19    8.40
 -10   0  -2   70.79    6.60
 -10   0  -2   74.59    6.20
 -10   0  -2   75.99    7.80
 -10   0  -2   80.69    6.60
  10   0  -2   63.99    7.40
  10   0   2   68.79    7.60
 -10   0   2   76.99    7.20
  10   0  -2   62.19    6.30
 -10   0  -2   75.59    7.30
  10   0   2   67.59    6.40
 -10   0   2   76.69    6.20
 -10   0  -2   67.99    6.20
 -10   0   2   73.39    6.30
 -10   0  -2   74.29    6.40
 -10   0   2   78.99    8.80
 -10   0   2   74.89    6.40
 -10   0   2   62.09    6.10
  10   0  -2   65.59    6.10
  10   1   2  102.49   15.90
  10  -1  -2   77.49    6.60
 -10   1  -2   89.99    7.90
 -10   1  -2   85.49    8.20
 -10   1  -2   82.09    7.40
 -10   1  -2   91.49    7.60
 -10   1  -2   90.39    8.30
 -10  -1   2  102.89    9.20
 -10  -1   2   79.79    8.40
 -10  -1   2   83.89    6.60
  10   1   2   69.79   10.20
 -10  -1   2   90.99    6.80
  10   1   2   85.39    9.60
 -10   1  -2   86.39    7.90
  10   1   2   76.79    7.60
 -10  -1   2   82.79    6.90
 -10   1  -2   79.69   10.40
 -10   1  -2   86.29    8.80
 -10  -1   2   88.39    7.70
 -10   1  -2   91.09    8.00
  10  -1  -2   85.89    7.70
  10   1   2   78.59    8.00
  10  -1  -2   88.69    7.90
  10  -1  -2   89.69    6.90
 -10  -1   2   93.79    7.40
 -10  -1   2   87.69    6.90
 -10   1  -2   99.09    9.80
 -10   1   2   85.79    8.90
 -10  -1  -2   83.89    6.90
 -10  -1  -2   84.89    6.90
 -10   1   2   76.49    7.40
  10   1  -2  103.49   10.90
 -10   1   2   86.59    8.30
  10   1  -2   89.99    7.90
 -10  -1  -2   81.69    6.70
  10   1  -2   79.49    9.10
 -10  -1  -2   90.69    8.20
  10  -1   2   89.19    8.30
  10   1  -2   86.19    7.70
 -10  -1  -2   98.19    6.90
 -10  -1  -2   80.69    6.90
 -10  -1  -2   75.49    9.40
 -10   1   2   74.99    9.60
 -10   1   2   89.79    7.70
 -10   1   2   78.09    7.50
  10   1  -2   89.19    7.20
 -10   1   2   73.29   10.00
 -10   1   2   84.69    7.80
  10  -1   2   95.49    9.20
 -10  -1  -2   85.09    7.70
 -10   1   2   74.69    7.80
 -10  -1  -2   81.79    9.30
  10   2   2    4.90    5.00
 -10   2  -2    6.60    4.20
 -10  -2   2   -0.80    2.20
 -10   2  -2    3.00    4.60
 -10   2  -2   -2.40    3.40
 -10   2  -2    2.30    4.30
 -10   2  -2    0.40    4.50
 -10  -2   2    6.30    3.90
  10   2   2    7.50    5.30
 -10   2  -2    5.60    3.30
 -10   2  -2    5.80    3.60
 -10   2  -2    2.40    4.80
 -10   2  -2    2.40    2.10
  10   2   2   -0.60    3.30
 -10   2  -2    8.40    5.80
 -10   2  -2    0.40    3.70
  10   2   2    2.90    3.20
 -10  -2   2    2.60    3.50
 -10   2  -2    0.70    3.10
 -10   2  -2    0.30    5.70
 -10  -2   2    6.90    2.70
  10   2   2    8.00    6.30
 -10   2   2    7.70    2.80
 -10   2   2    1.70    3.10
 -10  -2  -2    0.20    4.90
 -10   2   2    7.20    5.30
  10   2  -2    1.10    4.70
 -10  -2  -2    4.60    2.30
 -10   2   2   -3.00    4.10
  10   2  -2    5.90    3.60
 -10  -2  -2    5.10    2.80
 -10   2   2   10.40    4.30
 -10   2   2    4.00    3.70
 -10   2   2    3.70    3.80
  10   2  -2    2.10    2.70
 -10   2   2    5.60    4.90
 -10   2   2    3.30    3.90
  10   2  -2    8.90    5.10
  10  -2   2    4.20    3.30
 -10  -2  -2    4.90    2.40
  10  -2   2    5.70    4.20
 -10   2   2   10.30    3.40
 -10   2   2    7.20    4.10
 -10   2   2    4.20    1.60
  10   2  -2    2.60    4.60
 -10  -2  -2    0.00    2.40
 -10   2   2    7.80    4.10
  10   2  -2    6.30    3.20
  10   2  -2    5.40    3.20
 -10  -2  -2   11.60    4.50
 -10  -3   2   37.80    5.50
 -10   3  -2   39.50    6.10
  10   3   2   32.40    8.20
 -10   3  -2   34.50    7.50
  10   3   2   39.60    4.70
  10   3   2   29.30    6.00
 -10   3  -2   41.60    5.60
 -10   3  -2   21.80    7.60
 -10   3  -2   43.40    5.60
  10   3   2   43.80    6.20
  10   3   2   30.80    7.90
 -10   3  -2   43.70    5.60
 -10   3  -2   35.30    4.20
 -10   3  -2   39.20    6.90
 -10  -3   2   36.70    5.00
  10   3   2   30.10    4.10
 -10   3  -2   34.60    3.90
 -10   3  -2   34.40    7.20
 -10   3  -2   31.70    3.90
  10   3   2   33.00    4.10
 -10   3  -2   43.70    6.80
 -10   3  -2   47.10    6.10
  10   3   2   32.30    9.80
 -10  -3   2   40.20    5.60
 -10   3  -2   32.80    5.60
  10   3   2   36.30    6.40
 -10  -3   2   42.00    6.60
 -10   3  -2   44.20    5.50
 -10   3  -2   40.70    6.90
 -10   3   2   36.20    5.40
 -10   3   2   46.50    6.00
 -10  -3  -2   45.90    7.70
  10   3  -2   23.50    8.40
 -10   3   2   38.20    5.60
  10   3  -2   33.40    5.10
 -10  -3  -2   32.40    6.30
 -10   3   2   33.70    4.10
 -10   3   2   37.30    5.00
 -10   3   2   41.00    7.70
  10   3  -2   44.60    5.90
 -10   3   2   38.50    5.30
 -10  -3  -2   36.00    4.70
 -10   3   2   36.20    7.80
 -10  -3  -2   44.50    5.10
 -10   3   2   36.40    7.80
 -10   3   2   43.30    6.70
  10   3  -2   41.00    6.60
 -10   3   2   32.40    6.20
 -10   3   2   31.00    4.60
 -10   3   2   38.70    4.40
  10   3  -2   32.60    7.30
 -10  -3  -2   34.60    4.60
  10   3  -2   41.60    3.90
  10   3  -2   31.30    7.70
 -10   3   2   39.60    5.90
  10   3  -2   30.90    5.40
 -10   3   2   37.30    5.30
 -10  -3  -2   32.70    4.60
  10   3  -2   35.70    6.10
 -10   3   2   36.30    4.10
  10   4   2    6.10    8.20
 -10   4  -2   20.40    3.90
 -10   4  -2   20.90    4.00
 -10   4  -2   18.00    6.90
 -10   4  -2   21.40    3.40
  10   4   2   32.20    4.90
  10   4   2    5.40   10.10
 -10  -4   2   24.50    6.90
 -10   4  -2   18.10    3.20
 -10  -4   2   27.40    4.40
  10   4   2   28.30    4.50
 -10   4  -2   25.30    5.10
 -10   4  -2   10.60    5.30
 -10  -4   2   15.60    4.00
 -10   4  -2   23.00    6.80
  10   4   2   18.20    6.70
  10   4   2   23.20    3.50
 -10   4  -2   25.60    4.90
 -10   4  -2   23.00    5.20
 -10   4  -2   19.40    4.30
 -10   4  -2   21.20    6.00
 -10   4  -2   26.80    7.30
  10   4   2   27.70    6.60
  10   4   2   20.00    3.40
 -10   4  -2   10.00    6.50
  10   4   2   32.70    4.50
 -10   4  -2   32.00    6.70
  10   4   2   21.80    5.50
 -10   4   2   23.50    5.60
 -10   4   2   24.50    4.40
 -10   4   2   18.10    3.70
 -10   4   2   29.70    6.00
  10   4  -2   22.30    6.10
  10   4  -2   26.10    5.70
 -10   4   2   16.70    5.20
 -10   4   2   26.60    3.70
  10   4  -2   28.30    4.90
  10   4  -2   23.60    3.30
 -10   4   2   28.40    5.70
 -10  -4  -2   20.00    4.60
 -10   4   2   24.70    4.40
 -10   4   2   30.90    5.30
 -10   4   2   33.70    5.00
  10   4  -2    6.60    7.90
 -10   4   2   21.60    4.80
  10   4  -2   31.50    6.90
  10   4  -2   25.90    8.20
 -10   4   2   25.50    5.10
  10   4  -2   18.40   10.00
 -10   5  -2   -0.20    4.00
  10   5   2    8.70    5.10
 -10   5  -2    6.30    4.10
  10   5   2    1.40    4.80
 -10  -5   2    5.00    4.50
  10   5   2   13.30    9.70
 -10   5  -2    5.30    4.00
  10   5   2   22.00   11.60
 -10   5  -2    6.80    3.30
  10   5   2    2.40    4.30
  10   5   2   -2.50    8.70
 -10   5  -2    6.40    3.90
  10   5   2    5.90    3.60
  10   5   2   13.00    6.40
 -10  -5   2    2.90    3.40
 -10   5  -2    5.60    4.70
 -10   5  -2    5.70    3.40
  10   5  -2    3.10    5.90
 -10   5   2    2.30    3.00
 -10   5   2    9.10    4.30
  10   5  -2    7.70    8.30
  10   5  -2    6.50    6.20
 -10   5   2    8.10    3.90
 -10   5   2    9.40    4.30
 -10  -5  -2    8.80    3.90
  10   5  -2   -1.20    8.30
  10   5  -2   11.40    5.90
  10   5  -2   12.30    4.40
  10   5  -2   -6.70   10.50
 -10  -5  -2   10.30    3.30
 -10   5   2    3.00    3.30
  10   5  -2    8.20    5.90
 -10  -5  -2    5.20    3.50
 -10  -6   2    1.30    4.00
  10   6   2   28.40   11.00
 -10  -6   2   13.80    3.90
 -10  -6  -2    7.90    4.20
 -10  -6  -2   12.30    4.40
 -11   0  -2   -3.80    4.30
 -11   0  -2    0.70    3.30
 -11   0  -2   -0.60    2.80
 -11   0  -2    2.40    3.00
  11   0  -2   -1.40    3.60
  11   0  -2    3.60    3.20
 -11   0  -2   -4.10    2.70
 -11   0   2   -0.40    4.10
 -11   0   2   -0.70    2.30
 -11   0   2   -2.80    2.60
 -11   0   2   -1.40    2.70
 -11   0   2    2.40    3.10
 -11   0   2    2.60    2.50
  11   0   2    4.00    3.90
 -11   0  -2    0.30    3.70
  11   0  -2   -0.40    2.30
  11   0   2    4.40    4.30
 -11   0  -2    1.60    2.80
 -11   0  -2   -3.70    2.10
  11   0  -2   -0.80    2.10
 -11   0  -2   -0.10    3.00
 -11   0   2    4.20    2.60
 -11   0  -2   -3.30    2.30
  11   0   2   -1.10    4.30
 -11   0  -2   -0.90    2.80
  11   0  -2   -1.90    3.30
 -11   0   2    5.40    4.20
 -11   0   2   -2.10    2.50
 -11  -1   2    6.00    2.30
 -11   1  -2    1.10    3.80
 -11   1  -2    6.00    3.50
 -11  -1   2    7.20    2.10
 -11   1  -2    7.20    3.10
 -11  -1   2    3.20    3.50
  11   1   2    6.10    3.30
 -11  -1   2    7.90    2.90
  11   1   2    9.00    5.50
 -11  -1   2    9.10    2.40
  11   1   2    3.00    2.90
  11  -1  -2    7.30    3.30
 -11  -1   2    3.50    2.10
 -11   1  -2    3.00    3.50
 -11  -1   2    7.70    4.10
 -11   1  -2    4.90    3.40
 -11   1  -2    3.30    5.90
  11   1   2   10.30    5.10
 -11   1  -2    8.30    3.50
  11  -1  -2    5.80    2.10
 -11   1  -2    2.40    5.00
 -11   1  -2   -0.80    4.20
  11   1   2    2.80    4.50
 -11   1  -2    5.60    3.60
 -11  -1   2    9.80    2.80
 -11   1  -2   10.40    3.10
  11  -1  -2    7.70    3.50
 -11  -1   2    5.80    2.20
 -11   1   2    4.50    4.70
 -11  -1  -2    5.60    2.70
 -11  -1  -2    5.30    2.40
 -11  -1  -2    3.20    3.00
 -11  -1  -2    5.50    4.70
 -11  -1  -2    9.60    4.70
  11   1  -2    4.00    3.90
 -11   1   2    5.40    3.80
 -11   1   2    1.40    2.80
  11  -1   2   -0.50    3.70
  11  -1   2   11.10    4.50
 -11   1   2    9.60    3.40
 -11  -1  -2   11.30    3.70
 -11   1   2    6.00    3.30
 -11  -1  -2    1.80    2.40
 -11  -1  -2    4.70    2.40
 -11   1   2    3.00    3.00
 -11  -1  -2    6.30    2.20
 -11   1   2    2.00    4.10
  11   1  -2   10.90    2.60
  11   1  -2    5.50    4.50
  11   1  -2    1.70    4.70
  11   1  -2    5.80    2.80
 -11   1   2    5.60    3.40
  11   1  -2    6.90    3.20
 -11   1   2    0.20    4.80
  11   2   2   60.79    8.10
 -11   2  -2   71.79    9.00
 -11   2  -2   67.09    7.50
  11  -2  -2   74.49    7.10
 -11  -2   2   56.19    7.90
 -11   2  -2   78.79    8.30
  11   2   2   77.49   11.30
  11   2   2   49.10    9.00
  11   2   2   69.09   10.20
 -11   2  -2   78.89    9.10
 -11   2  -2   76.49    7.50
 -11  -2   2   68.89    6.20
 -11  -2   2   68.99    8.90
 -11  -2   2   77.09    6.30
  11   2   2   65.19    7.70
 -11   2  -2   58.29    7.60
 -11  -2   2   75.49    7.10
 -11   2  -2   51.29    8.00
 -11  -2   2   69.69    6.40
 -11   2  -2   68.79    8.60
 -11  -2  -2   74.79    6.20
  11   2  -2   77.29   10.10
 -11  -2  -2   69.39    6.80
 -11  -2  -2   74.49    7.50
  11   2  -2   67.19    9.40
 -11  -2  -2   84.69    6.40
 -11   2   2   60.59    7.90
 -11   2   2   66.29    9.50
  11  -2   2   70.59    7.60
 -11   2   2   63.89    7.30
 -11   2   2   63.69   10.10
  11   2  -2   83.89   10.10
  11   2  -2   67.89    7.80
 -11   2   2   63.69    8.90
 -11  -2  -2   57.59    8.60
  11  -2   2   85.79    8.60
  11   2  -2   71.49    8.10
 -11  -2  -2   68.69    8.80
 -11   2   2   57.79    8.30
 -11   2   2   67.49    8.30
 -11   3  -2   32.90    5.40
 -11   3  -2   37.40    5.70
  11   3   2   21.30    8.40
 -11   3  -2   32.20    8.00
  11   3   2   31.80    8.50
 -11  -3   2   38.70    7.00
  11   3   2   41.50    6.60
 -11   3  -2   40.40    5.00
 -11   3  -2   47.90    7.70
 -11   3  -2   42.70    5.80
 -11  -3   2   36.70    6.00
 -11   3  -2   34.70    6.10
 -11   3  -2   29.80    8.40
  11   3   2   31.00    6.10
  11  -3  -2   47.00    7.20
 -11   3  -2   44.20    7.00
  11   3   2   41.10    6.90
  11   3   2   24.60    9.70
 -11  -3   2   37.10    4.60
 -11   3  -2   34.50    6.20
  11   3  -2   33.40    8.20
 -11  -3  -2   43.10    5.60
 -11   3   2   37.80    6.20
 -11  -3  -2   40.30    5.20
 -11   3   2   33.40    5.70
 -11   3   2   36.20    7.70
 -11   3   2   23.70    7.40
 -11   3   2   20.50    7.50
 -11   3   2   47.50    6.30
 -11   3   2   39.40    5.70
 -11   3   2   17.60    8.30
 -11  -3  -2   30.70    4.80
 -11  -3  -2   40.60    5.20
  11   3  -2   47.50    6.70
 -11   3   2   47.70    6.30
 -11  -3  -2   29.50    6.90
  11   3  -2   23.20    7.30
 -11   3   2   40.20    6.90
 -11  -3  -2   32.00    7.90
  11   3  -2   44.30   10.20
  11   3  -2   39.60    6.70
 -11   3   2   49.50    7.30
  11   4   2   14.30   10.50
 -11  -4   2   24.00    4.40
 -11   4  -2   19.90    4.80
  11   4   2   16.00    4.60
 -11   4  -2    1.10    6.80
  11   4   2    5.10    5.80
  11   4   2    9.50    5.20
 -11  -4   2   11.50    3.80
  11   4   2   18.10    8.60
 -11   4  -2   26.10    6.30
  11   4   2   26.80    5.00
  11   4   2   17.90    4.50
 -11   4  -2   23.90    6.60
 -11   4  -2   21.90    5.90
 -11   4  -2   12.00    4.50
 -11   4  -2   14.50    6.90
 -11   4  -2   15.10    4.00
  11   4   2   19.20    6.20
 -11   4  -2   19.50    5.30
  11   4   2   10.10    8.50
 -11   4  -2   25.10    5.40
 -11  -4   2    9.40    7.20
  11   4  -2   22.80    5.70
  11   4  -2   19.20    9.10
 -11   4   2   22.60    6.00
 -11   4   2   14.50    4.30
 -11   4   2   16.10    4.20
 -11  -4  -2   15.20    3.90
 -11   4   2   24.60    5.00
 -11   4   2   25.30    5.60
 -11  -4  -2   26.90    4.10
  11   4  -2   24.90    6.80
 -11   4   2   20.50    6.70
 -11   4   2   16.70    5.50
 -11   4   2   18.40    3.50
  11   4  -2   15.60    6.10
 -11   4   2   32.90    7.10
 -11  -4  -2   24.50    4.00
  11   4  -2   16.50    5.50
  11   4  -2   12.40    8.20
 -11  -4  -2   22.10    4.80
 -11   4   2   18.80    4.20
 -11   5  -2    2.70    3.10
  11   5   2   -2.40    8.40
 -11  -5   2    5.20    3.80
 -11  -5   2    3.40    3.30
  11   5   2    3.70    9.00
 -11   5  -2   -1.70    4.80
 -11   5  -2   11.30    4.70
 -11  -5   2    8.70    3.50
  11   5   2   -5.30    4.80
 -11  -5   2    9.00    5.60
 -11   5  -2    6.30    3.80
  11   5   2    6.00   11.30
  11   5   2   13.10    6.70
 -11   5  -2    5.50    3.70
  11   5  -2   -1.30    8.20
  11   5  -2    1.50    6.10
  11   5  -2    6.70   10.70
 -11   5   2    7.90    3.80
  11   5  -2   10.90    5.40
 -11   5   2   10.50    4.60
 -11   5   2    2.50    3.80
 -11  -5  -2    3.30    3.20
  11   5  -2    3.20    4.20
  11   5  -2   -2.90    5.50
  11   5  -2    4.40    8.60
 -11  -5  -2    8.60    3.40
  11   5  -2    3.50    5.00
  11   5  -2    8.50    5.40
 -11  -5  -2    2.90    4.00
  12   0   2   86.69    9.90
 -12   0   2   99.09    8.00
  12   0   2   85.29    9.90
 -12   0   2  102.19    8.00
  12   0  -2   87.19    7.90
 -12   0   2   89.39    9.00
 -12   0  -2  100.29    7.80
  12   0  -2   81.99    7.60
 -12   0  -2   73.19    8.70
 -12   0  -2   98.19    8.00
 -12   0  -2   99.89    8.20
 -12   0   2   80.69   10.30
 -12   0   2  100.89    7.80
 -12   0  -2   84.39    8.00
  12   0  -2   91.49    9.00
 -12   0   2   78.49    7.70
 -12   0   2   84.39    8.50
 -12   0  -2  100.39    8.30
  12   0  -2  102.79    9.50
 -12   0  -2   95.79    7.60
 -12   0  -2   81.39    7.90
 -12   0  -2   95.79    9.50
 -12   0   2   83.09    7.70
 -12   0  -2   72.59   10.90
 -12   1  -2  175.78   13.30
  12   1   2  163.48   14.70
  12   1   2  169.18   15.60
  12   1   2  162.08   14.80
 -12  -1   2  164.98   11.90
 -12   1  -2  166.78   12.60
 -12   1  -2  182.38   13.10
  12  -1  -2  180.68   13.10
  12  -1  -2  156.08   13.00
 -12  -1   2  161.28   12.90
 -12  -1   2  173.58   12.00
 -12  -1   2  168.58   12.10
 -12   1  -2  172.48   13.00
 -12   1  -2  165.28   13.20
 -12  -1   2  159.68   12.70
 -12   1  -2  173.08   14.00
 -12  -1   2  158.48   12.10
  12   1   2  162.48   12.80
  12   1   2  155.08   13.10
 -12  -1   2  169.38   12.20
 -12  -1   2  144.29   13.80
 -12   1  -2  160.68   14.60
 -12   1  -2  164.18   13.00
 -12   1  -2  180.78   12.50
 -12  -1   2  138.19   13.90
 -12   1   2  161.88   12.80
 -12   1   2  163.88   12.70
  12   1  -2  170.18   13.10
 -12   1   2  160.58   12.60
 -12  -1  -2  160.78   12.20
  12   1  -2  162.48   12.10
 -12   1   2  165.58   12.90
  12   1  -2  167.68   14.40
 -12   1   2  139.19   15.20
 -12   1   2  167.78   14.10
  12  -1   2  178.38   14.40
 -12  -1  -2  161.68   12.10
 -12  -1  -2  150.68   12.90
 -12   1   2  150.68   13.50
 -12  -1  -2  153.58   13.30
 -12  -1  -2  168.18   12.20
  12   1  -2  168.38   14.00
 -12  -1  -2  171.68   12.30
 -12   1   2  163.68   12.90
  12   1  -2  168.08   14.40
 -12  -1  -2  148.69   14.40
 -12   1   2  136.59   14.40
  12  -1   2  169.68   15.20
 -12  -1  -2  175.78   12.20
 -12   2  -2   15.10    4.90
 -12  -2   2   24.20    3.30
 -12   2  -2   17.50    4.40
 -12   2  -2    8.00    6.50
 -12   2  -2   11.50    5.40
  12   2   2   19.60    4.60
 -12   2  -2   26.50    4.30
 -12  -2   2   23.00    3.30
 -12   2  -2   28.00    5.90
 -12  -2   2   16.10    5.10
 -12  -2   2   18.20    4.80
 -12  -2   2   27.30    3.70
 -12   2  -2   16.70    5.40
 -12   2  -2   12.80    7.00
  12   2   2   21.60    6.50
  12  -2  -2   26.30    4.90
 -12   2  -2   12.80    4.70
  12   2   2   28.80    5.30
 -12  -2   2   18.00    3.70
 -12   2  -2   35.90    6.30
  12   2   2   24.00    6.90
 -12   2  -2   14.70    5.70
 -12  -2   2   17.90    3.70
  12   2   2   25.80    8.20
  12   2  -2   15.10    6.50
 -12   2   2    6.90    5.20
 -12   2   2   27.00    5.60
  12   2  -2   32.20    7.30
 -12  -2  -2   29.90    4.00
 -12  -2  -2   19.70    3.30
 -12  -2  -2   31.30    7.20
 -12   2   2   11.30    4.10
 -12   2   2   13.60    5.90
 -12   2   2   19.20    4.50
 -12   2   2   19.00    5.70
  12   2  -2   18.30    3.70
 -12   2   2   27.50    5.60
 -12  -2  -2   14.00    3.80
 -12   2   2   13.10    6.70
  12   2  -2   24.30    4.50
  12  -2   2   25.00    6.70
  12   2  -2   22.90    5.10
  12  -2   2   18.20    5.20
 -12   2   2   26.40    5.10
 -12  -2  -2   20.40    3.10
 -12  -2  -2   30.70    4.20
 -12  -2  -2   23.10    6.00
  12   2  -2   31.60    8.10
 -12  -2  -2   27.00    4.50
 -12  -3   2   93.39   11.20
 -12   3  -2   96.19   10.30
  12   3   2   89.29   13.80
 -12   3  -2   99.89   12.40
  12   3   2  114.29   11.30
 -12   3  -2  106.49   10.40
  12  -3  -2  118.19   10.50
 -12  -3   2  114.19   13.40
  12   3   2  111.59   14.60
 -12  -3   2  134.79   13.00
  12   3   2  108.29   11.90
 -12   3  -2  104.09   13.40
 -12  -3   2  107.79    9.30
 -12   3  -2   93.59   14.10
 -12  -3   2  114.79    9.00
  12   3   2  103.39   15.50
 -12  -3   2  115.99    9.10
  12   3   2  113.39   12.20
 -12  -3  -2  115.89   13.00
 -12   3   2   99.09    9.60
  12   3  -2  107.59   13.70
 -12   3   2  103.79   10.90
 -12  -3  -2  111.39    9.00
 -12   3   2  111.59   11.40
 -12  -3  -2  100.79   10.20
 -12   3   2  113.39   12.40
  12   3  -2  118.09   11.60
  12   3  -2  113.99   11.10
 -12   3   2   89.69   11.60
 -12  -3  -2  100.79   15.50
 -12  -3  -2  109.09    8.90
 -12  -3  -2  121.09    9.60
 -12  -3  -2  114.09    9.00
  12   3  -2  115.39   14.60
 -12   3   2  108.09   15.30
  12   3  -2  105.89   13.40
 -12   3   2  105.39   10.60
 -12   3   2  102.09   12.20
 -12  -4   2   13.90    8.50
  12   4   2   23.60   11.10
 -12  -4   2   21.20    4.00
 -12  -4   2   23.70    4.40
 -12   4  -2   21.90    6.80
  12   4   2   25.50    6.70
 -12   4  -2   32.30    7.90
 -12   4  -2   18.00    7.60
 -12   4  -2   21.10    5.00
 -12   4  -2   24.90    5.40
  12   4   2   12.50    6.50
 -12   4  -2   26.70    6.70
 -12  -4   2   24.30    4.70
  12   4   2   18.60    9.70
  12   4   2    8.30    8.30
 -12   4  -2   27.00    6.30
  12   4   2   28.80    6.20
 -12  -4   2   18.20    3.90
 -12   4  -2   22.30    4.90
 -12   4   2   17.90    6.90
 -12   4   2   24.60    5.80
 -12   4   2   30.50    7.40
 -12  -4  -2   24.60    4.40
  12   4  -2    8.30    9.90
 -12  -4  -2   27.20    4.00
  12   4  -2   31.20    7.20
 -12   4   2   18.00    5.90
  12   4  -2   18.20    9.00
 -12   4   2   34.80    6.70
 -12  -4  -2   30.60    5.60
 -12  -4  -2   18.00    3.80
  12   4  -2   17.80    6.20
  12   4  -2   24.90    6.00
 -12   4   2   26.70    4.60
  12   4  -2   13.00    8.40
 -12   5  -2   11.10    5.20
  12   5   2    4.10    6.50
  12   5   2    4.40    4.70
  12   5   2    0.80   12.40
 -12  -5   2    2.40    3.10
 -12   5  -2   -4.50    4.50
 -12  -5   2    3.70    3.30
 -12   5  -2    9.60    4.20
 -12   5  -2    1.10    3.50
 -12  -5   2    3.90    3.50
 -12  -5   2   -4.80    5.50
  12   5   2    5.20    9.60
  12   5   2   -6.10    7.80
  12   5  -2    2.10    8.40
  12   5  -2    0.30    6.00
  12   5  -2   -0.50    6.00
 -12  -5  -2    3.80    3.10
 -12  -5  -2   -4.30    3.80
  12   5  -2    8.80    5.10
 -12  -5  -2    3.20    3.20
  12   5  -2   10.60    8.70
 -12  -5  -2   -2.40    3.00
 -13   0  -2   -0.60    4.90
 -13   0  -2    3.00    3.70
 -13   0   2   -2.40    2.80
  13   0  -2    0.90    2.50
 -13   0   2    3.00    3.50
 -13   0   2   -4.90    3.20
 -13   0  -2    0.80    3.40
 -13   0  -2   -2.20    3.30
  13   0   2    6.50    6.00
  13   0  -2   -2.10    2.70
  13   0  -2   -6.10    4.50
 -13   0   2   -2.00    2.90
 -13   0   2   -4.60    4.90
 -13   0  -2    1.70    3.50
 -13   0   2    2.50    3.10
 -13   0  -2   -0.20    3.30
 -13   0   2   -0.70    4.50
 -13   0  -2   -0.70    5.10
  13   0   2    6.40    4.80
 -13   0   2   -4.40    3.00
  13   0  -2   -4.30    3.80
  13   0   2    6.80    5.20
 -13   0  -2    2.10    3.90
 -13   0  -2    0.90    3.20
 -13   0   2   -0.50    3.00
  13   0  -2    2.70    4.40
 -13   1  -2    1.00    3.70
  13   1   2   11.00    6.60
  13  -1  -2   10.40    5.50
 -13   1  -2    5.80    2.90
 -13   1  -2    2.40    4.20
  13   1   2   10.90    5.80
 -13  -1   2    4.90    2.80
 -13   1  -2   -0.20    6.40
 -13   1  -2   -0.40    3.90
 -13   1  -2    2.70    5.20
 -13  -1   2    4.60    4.60
  13   1   2    5.60    3.30
  13  -1  -2    3.00    3.80
 -13  -1   2    1.70    3.30
 -13  -1   2    8.30    3.00
  13   1   2    2.90    3.60
 -13  -1   2    0.10    2.60
 -13  -1   2    7.00    3.70
 -13   1  -2    5.40    3.80
 -13   1  -2    3.00    3.80
 -13  -1   2    3.40    2.50
 -13  -1   2    1.40    2.60
 -13   1  -2    2.70    3.90
 -13   1  -2    2.60    5.00
 -13  -1   2    4.70    4.70
  13   1   2    6.40    6.20
  13  -1  -2    9.60    4.30
 -13  -1  -2    9.60    5.90
 -13  -1  -2    6.60    3.20
 -13  -1  -2   -1.60    2.40
 -13   1   2    2.90    3.40
 -13  -1  -2    3.60    3.10
 -13   1   2   13.10    4.20
  13   1  -2    5.10    3.60
 -13  -1  -2    3.20    2.90
 -13   1   2    2.40    4.50
 -13  -1  -2    6.30    2.30
  13   1  -2    5.90    4.40
  13  -1   2   -1.80    4.70
 -13  -1  -2    7.10    2.90
 -13   1   2   14.10    4.00
 -13   1   2    3.80    4.40
 -13   1   2    7.80    3.80
 -13  -1  -2    8.90    3.10
 -13  -1  -2    9.70    3.90
 -13  -1  -2    5.80    3.70
 -13  -1  -2    1.30    4.40
  13  -1   2    4.90    5.50
 -13   1   2    1.90    5.60
  13   1  -2    6.70    5.20
  13   1  -2    5.50    3.30
 -13   1   2    3.00    3.30
  13   1  -2    4.80    4.90
 -13   1   2    4.50    4.00
 -13   2  -2    0.90    5.50
  13  -2  -2   -1.90    3.90
 -13   2  -2    6.00    5.80
  13   2   2    8.00    4.70
 -13   2  -2  -11.20    5.10
 -13  -2   2   -2.00    3.10
  13  -2  -2    1.00    5.00
 -13   2  -2    1.90    5.60
 -13  -2   2    8.10    2.80
 -13  -2   2    1.70    2.70
  13   2   2   -0.80    6.30
 -13   2  -2    4.40    4.70
 -13  -2   2    4.50    5.00
 -13  -2   2    4.10    2.50
 -13   2  -2   -0.90    3.70
 -13  -2   2    4.60    5.10
 -13   2  -2   -2.30    3.50
 -13   2  -2    2.70    7.10
 -13   2  -2   -0.70    5.20
 -13   2  -2   -1.30    6.10
 -13  -2   2    6.40    3.50
  13   2   2    2.60    6.30
 -13  -2   2    2.30    2.50
  13   2   2   -4.80    7.90
  13   2   2    1.30    3.90
 -13  -2   2    0.60    2.60
 -13   2  -2    1.10    4.30
 -13  -2  -2    2.70    2.50
 -13  -2  -2    2.90    2.90
 -13   2   2    2.70    5.00
 -13  -2  -2    6.30    2.90
  13  -2   2   -3.90    6.10
 -13   2   2   -1.30    6.40
 -13  -2  -2    4.60    2.70
 -13  -2  -2    1.00    3.00
 -13   2   2    5.70    4.00
 -13  -2  -2    1.20    5.50
  13  -2   2    4.40    5.20
 -13  -2  -2    1.40    3.70
 -13   2   2    2.20    4.50
  13   2  -2    7.20    4.30
 -13   2   2    1.70    4.80
  13   2  -2    3.40    3.70
 -13  -2  -2    2.60    4.00
 -13   2   2    4.80    7.20
  13   2  -2   -1.70    5.40
 -13  -2  -2   -4.40    5.70
 -13   2   2    6.40    5.30
  13   2  -2   -4.50    6.00
 -13   2   2    0.30    5.00
 -13   2   2    2.80    3.70
  13   2  -2   -0.30    5.80
 -13   3  -2   38.00    9.00
  13   3   2   40.40   14.80
 -13  -3   2   56.59    5.80
 -13   3  -2   33.40    9.00
 -13  -3   2   49.50   13.60
 -13   3  -2   39.20    6.30
 -13   3  -2   39.30    7.30
 -13  -3   2   53.99    5.70
 -13  -3   2   45.70    6.10
 -13   3  -2   57.49    8.50
 -13  -3   2   44.70    6.50
  13   3   2   61.39    8.20
  13   3   2   39.60   11.80
 -13   3  -2   65.59    8.90
  13   3   2   49.80    7.90
 -13  -3   2   63.29    9.50
 -13   3  -2   42.90    7.00
  13  -3  -2   57.09    8.70
 -13  -3   2   63.19    5.90
 -13   3  -2   50.59    7.80
 -13   3   2   45.70    6.70
 -13   3   2   29.70   10.30
 -13   3   2   52.39    8.30
 -13  -3  -2   41.80    6.10
 -13  -3  -2   55.19    5.80
  13   3  -2   52.19    7.40
 -13   3   2   58.79    8.20
 -13  -3  -2   62.29    5.90
 -13   3   2   59.39    7.50
 -13  -3  -2   49.70    5.80
 -13  -3  -2   50.49    5.40
 -13   3   2   54.09    9.50
 -13   3   2   53.39    7.10
 -13  -3  -2   39.00    8.80
 -13  -3  -2   49.00    6.70
  13   3  -2   39.00    7.10
 -13   4  -2   18.70    4.50
 -13  -4   2   13.10    3.80
  13   4   2   11.80    6.40
  13   4   2   28.30    7.00
 -13   4  -2   17.30    7.50
 -13   4  -2   18.50    6.60
  13   4   2    8.80    8.40
 -13   4  -2   19.80    5.20
 -13  -4   2   16.20    3.70
 -13   4  -2   17.80    7.50
 -13   4  -2   17.70    6.80
  13   4   2    9.70   10.80
 -13   4  -2   20.30    6.00
 -13  -4   2   21.40    4.30
  13   4   2   18.80    9.00
 -13  -4   2   23.80    4.90
  13   4  -2    8.60    6.30
 -13   4   2   24.30    5.80
 -13   4   2   29.10    7.20
  13   4  -2    6.70    8.10
 -13  -4  -2   23.20    5.70
 -13  -4  -2   19.70    4.20
 -13   4   2   26.90    6.20
 -13   4   2   15.90    5.40
  13   4  -2    5.70    7.70
  13   4  -2   -0.90    9.40
 -13  -4  -2   18.40    3.70
 -13   4   2   21.90    7.10
 -13  -4  -2   13.90    3.40
 -13  -4  -2   22.30    3.90
  13   4  -2   12.20    6.10
  13   4  -2    7.50    5.10
 -13  -4  -2   21.70    3.70
  13   5   2   -2.10    4.50
 -13  -5   2    4.20    3.30
 -13  -5   2    6.60    3.90
 -13  -5   2   12.10    3.40
  13   5   2    3.70    9.40
  13   5   2    1.90   10.30
 -13   5  -2   12.80    5.50
  13   5   2    5.10    9.10
 -13   5  -2    3.20    4.70
 -13  -5   2    0.60    3.10
  13   5   2    7.00    6.40
  13   5  -2   -6.00    9.90
 -13  -5  -2    4.90    3.20
 -13  -5  -2   12.30    3.40
  13   5  -2   -3.00    7.70
  13   5  -2   19.80    6.90
 -13  -5  -2    7.60    3.30
 -13  -5  -2    7.60    4.50
  13   5  -2   20.40    9.80
  13   5  -2   12.70    6.70
 -13  -5  -2    8.30    3.40
 -14   0   2    3.90    5.80
  14   0  -2    0.80    2.90
  14   0   2   -3.00    5.30
  14   0  -2    6.60    4.80
 -14   0  -2    0.80    3.80
  14   0  -2    4.00    4.70
  14   0  -2   -0.10    4.60
 -14   0   2    5.30    4.50
 -14   0  -2    5.90    5.90
  14   0   2    0.50    6.20
 -14   0   2    3.00    3.20
 -14   0  -2    5.90    3.70
  14   0   2   -3.40    5.00
 -14   0   2    1.80    3.40
 -14   0  -2    2.90    3.70
 -14   0   2   -0.70    3.40
 -14   0   2   -1.00    3.50
 -14   0  -2    1.00    3.60
 -14   0   2    0.70    4.80
 -14   0  -2   -0.10    4.20
 -14   0   2    4.00    3.50
 -14   0  -2    3.90    4.40
 -14   0  -2    2.40    4.00
 -14   0   2    1.90    3.80
  14   0  -2    0.00    2.60
 -14   0  -2    5.80    5.10
 -14  -1   2   12.00    6.10
 -14   1  -2   18.20    5.10
 -14  -1   2   28.80    3.90
  14  -1  -2   28.70    5.80
 -14   1  -2   19.60    5.20
  14   1   2   23.60    6.80
  14   1   2   23.00    7.80
 -14   1  -2   16.80    5.10
 -14   1  -2   19.10    6.40
 -14   1  -2   15.20    4.60
  14   1   2   10.50    6.60
 -14  -1   2   26.70    4.00
  14   1   2   21.20    4.10
 -14   1  -2   11.20    5.30
 -14  -1   2   21.60    3.90
 -14  -1   2   26.10    3.90
 -14   1  -2   24.30    5.10
 -14  -1   2   13.00    4.60
  14   1   2   15.80    4.50
  14  -1  -2   36.70    7.40
 -14  -1   2   21.40    3.80
 -14  -1   2   21.40    4.50
 -14   1  -2   11.50    7.70
 -14  -1   2   14.90    6.30
 -14   1   2   21.20    4.60
 -14   1   2   22.40    5.50
 -14   1   2   20.30    4.60
  14   1  -2   14.50    6.30
 -14   1   2   19.90    5.20
  14  -1   2   16.80    7.50
 -14   1   2    8.30    6.60
 -14  -1  -2   28.50    4.40
 -14  -1  -2   24.30    4.20
 -14   1   2   14.30    7.40
 -14  -1  -2   13.10    6.90
  14   1  -2   23.70    6.80
  14   1  -2   24.90    4.40
 -14  -1  -2   27.00    4.30
 -14  -1  -2   22.50    3.60
 -14   1   2   16.40    4.70
 -14  -1  -2   24.40    7.10
 -14  -1  -2   23.20    4.70
 -14  -1  -2   17.60    4.90
  14   1  -2   24.70    6.10
  14   1  -2   25.40    4.80
 -14   1   2   25.20    4.80
 -14   1   2   21.60    4.40
  14  -1   2   14.20    6.10
 -14  -1  -2   18.00    4.20
 -14  -1  -2   25.10    4.00
  14   2   2   18.50    4.60
 -14  -2   2    2.30   10.50
 -14   2  -2   17.20    6.10
 -14  -2   2   10.60    3.00
  14   2   2    0.10    7.20
 -14   2  -2   10.80    3.90
  14  -2  -2   15.70    5.30
 -14  -2   2    9.50    3.20
 -14   2  -2    7.40    4.90
 -14   2  -2    9.60    7.50
 -14  -2   2    8.30    3.20
 -14  -2   2   11.00    2.90
 -14  -2   2   11.50    3.10
  14   2   2   14.60    7.40
  14  -2  -2    8.90    6.30
  14   2   2    7.50    4.80
 -14  -2   2    5.60    5.30
 -14   2  -2    5.00    5.80
 -14   2  -2   15.40    6.50
 -14  -2   2   11.60    3.90
 -14   2  -2   11.30    5.50
  14   2   2    7.20    8.80
 -14  -2   2   11.60    4.30
 -14   2  -2    7.90    5.90
 -14   2  -2    3.40    7.10
  14   2  -2    5.40    6.40
 -14  -2  -2    8.40    7.00
 -14  -2  -2   10.50    4.30
 -14   2   2    5.00    5.60
  14   2  -2    1.00    4.10
  14   2  -2   14.20    7.00
 -14  -2  -2   14.10    3.30
  14   2  -2   -7.30    7.00
  14  -2   2    8.80    6.00
 -14   2   2    1.80    7.90
 -14   2   2    6.90    4.30
 -14   2   2    7.60    6.90
 -14  -2  -2    4.90    4.40
 -14  -2  -2    8.50    3.40
  14   2  -2   11.50    4.70
 -14  -2  -2    5.60    3.20
 -14   2   2    2.80    4.00
 -14   2   2    5.30    6.20
 -14   2   2    8.00    5.90
  14  -2   2   19.60    8.00
 -14  -2  -2    7.60    3.30
 -14  -2  -2   13.70    3.20
 -14   2   2    4.00    5.30
 -14   3  -2   18.60    4.40
  14   3   2    6.40   10.20
  14   3   2   13.20    5.20
 -14   3  -2   14.60    5.90
  14   3   2   21.40    6.40
  14  -3  -2   26.60    8.70
 -14  -3   2   14.20    4.00
 -14  -3   2   15.00    3.40
 -14   3  -2   28.80    6.90
 -14   3  -2    9.90    7.50
  14   3   2   11.20    8.30
 -14   3  -2   23.80    5.80
 -14  -3   2   15.00    6.40
 -14  -3   2   15.70    3.30
 -14  -3   2   10.60    4.40
 -14  -3   2   -0.70    7.50
 -14   3  -2   -2.10    7.50
 -14   3  -2    7.90    6.70
 -14   3  -2   19.20    7.00
  14   3   2   12.00    7.70
  14   3   2    7.10    5.40
 -14  -3   2   18.90    3.50
 -14  -3   2   17.30    3.50
 -14   3   2   16.60    8.60
 -14   3   2   18.00    5.80
 -14   3   2   18.20    9.80
 -14   3   2   12.30    6.60
 -14  -3  -2    5.90   10.00
 -14  -3  -2   14.10    3.60
 -14   3   2   11.00    9.10
 -14  -3  -2   19.80    4.60
 -14   3   2   18.70    5.10
  14   3  -2   16.70    5.80
 -14  -3  -2   11.70    3.20
 -14  -3  -2    3.20    7.50
 -14   3   2   14.40    5.40
 -14   3   2   15.90    7.70
  14   3  -2   11.80    7.60
  14   3  -2   10.90    9.40
 -14  -3  -2   17.40    3.60
 -14   3   2   10.40    6.30
 -14  -3  -2   22.40    3.80
  14   3  -2   12.30    5.20
 -14  -3  -2   18.70    5.20
  14   3  -2    5.50    7.50
 -14  -3  -2   18.20    3.40
  14   4   2   19.60   10.70
  14   4   2   -0.80    8.40
  14   4   2   -7.70    8.20
  14   4   2   12.80    6.20
 -14   4   2   -2.30    8.80
  14   4  -2    0.10    5.50
  14   4  -2    1.10    7.60
  14   4  -2    5.90    4.90
 -14  -4  -2    5.70    6.50
  14   4  -2   14.80   10.30
 -14   4   2   -1.20    7.60
  14   4  -2   -1.60    7.90
  14   5   2    4.50    8.50
  14   5   2   -8.80    8.40
  14   5   2   -4.30    6.30
 -14  -5   2   -1.00    2.90
 -14  -5   2    2.30    3.40
  14   5   2    5.90   10.70
 -14  -5   2   -2.00    3.40
 -14  -5   2   -3.40    3.00
 -14  -5   2   -2.60    4.70
  14   5  -2   -4.20    7.90
 -14  -5  -2    0.90    3.20
 -14  -5  -2    0.30    3.40
  14   5  -2    1.60    6.00
  14   5  -2    2.80    8.80
  14   5  -2    0.20   10.30
  14   5  -2    0.70    6.30
 -15   0   2    5.40    3.70
 -15   0   2    0.30    3.90
 -15   0  -2    3.50    4.00
 -15   0  -2    0.10    3.90
 -15   0  -2   -4.80    6.60
 -15   0   2   -5.60    4.40
 -15   0  -2   -2.80    3.90
 -15   0  -2    1.10    6.40
  15   0  -2    6.80    5.70
  15   0  -2    1.90    5.10
  15   0   2   -3.20    5.90
 -15   0   2    3.30    3.50
 -15   0  -2    2.30    5.30
 -15   0   2   -5.40    5.60
 -15   0   2    0.60    3.60
 -15   0  -2   -8.10    4.30
 -15   0  -2   -2.70    3.90
  15   0  -2   -6.20    3.10
  15   0  -2    2.70    5.90
  15   0   2    5.30    7.20
 -15   0   2   -4.40    4.40
 -15   0   2   -0.50    4.50
 -15   1  -2   -4.00    6.70
  15   1   2    3.50    6.20
 -15  -1   2   -1.10    4.00
  15   1   2    0.90    6.30
 -15   1  -2    2.30    5.40
 -15  -1   2    1.40    3.00
  15   1   2    3.70    7.50
 -15   1  -2    0.60    5.60
 -15  -1   2    1.30    3.40
 -15   1  -2    9.40    5.10
 -15   1  -2    2.60    4.30
  15  -1  -2    0.30    5.40
 -15  -1   2    2.60    4.00
 -15   1  -2   -5.90    6.40
 -15   1  -2    0.70    4.30
 -15  -1   2   -1.40    5.50
 -15  -1   2    1.20    3.30
  15  -1  -2   -5.00    4.50
 -15   1  -2    3.60    4.90
  15   1   2    6.90    3.60
 -15   1  -2    5.40    4.70
  15   1   2    1.80    3.80
 -15  -1   2    6.50    5.20
 -15  -1   2   -3.00    3.30
 -15   1   2   -2.00    5.00
  15   1  -2    3.60    3.40
 -15   1   2    5.40    6.60
 -15  -1  -2   -1.00    4.00
 -15   1   2   -0.70    4.10
 -15  -1  -2    1.60    3.40
 -15  -1  -2    3.20    3.50
  15   1  -2   -6.50    5.80
  15   1  -2   13.50    6.50
  15   1  -2   -2.90    3.90
 -15   1   2    6.20    3.80
 -15   1   2    2.10    4.40
  15  -1   2    0.30    6.20
  15  -1   2    5.30    7.50
 -15  -1  -2    1.10    3.60
 -15   1   2    4.30    4.80
 -15  -1  -2    3.90    3.60
 -15  -1  -2    4.90    5.40
 -15  -1  -2   -1.70    4.80
 -15   1   2    4.20    4.50
 -15  -1  -2    0.30    3.50
  15   1  -2    9.20    6.20
 -15   1   2    9.40    6.80
 -15  -1  -2    0.50    6.40
 -15   2  -2    1.60    5.20
  15   2   2   13.20   10.60
  15   2   2   10.70    4.90
 -15  -2   2    7.30    4.00
 -15  -2   2   -1.00    5.20
  15  -2  -2    7.50    6.30
  15  -2  -2   -4.50    5.20
 -15   2  -2    0.00    4.60
 -15   2  -2    3.30    4.30
 -15   2  -2   13.60    8.00
 -15  -2   2    4.80    4.20
 -15   2  -2   -8.80    6.30
 -15  -2   2   17.00    6.60
 -15  -2   2    6.50    3.10
 -15   2  -2    7.60    8.20
  15   2   2    5.50    7.60
 -15  -2   2    5.20    3.10
  15   2   2   -1.00    4.00
 -15  -2   2   -1.20    2.70
 -15   2  -2    5.70    5.90
 -15  -2   2    5.20    3.30
 -15  -2   2    3.50    3.20
 -15   2  -2    6.00    6.40
  15   2   2    9.50    9.00
 -15   2  -2   10.60    5.90
  15   2  -2    7.70    9.00
 -15   2   2   10.30    5.60
  15  -2   2    2.20    8.50
 -15  -2  -2    6.30    3.40
 -15  -2  -2    2.30    4.30
 -15   2   2    7.30    5.80
 -15  -2  -2    1.70    3.10
 -15   2   2   -0.30    7.70
 -15  -2  -2    4.40    3.40
 -15   2   2    6.20    7.60
 -15   2   2    1.70    4.00
 -15   2   2    7.40    5.00
  15  -2   2   17.70    6.80
 -15  -2  -2    6.20    6.50
  15   2  -2    2.70    4.50
 -15   2   2    7.30    6.10
 -15  -2  -2   -1.90    6.70
 -15   2   2   -6.30    6.60
 -15  -2  -2    4.50    4.30
 -15   2   2   -1.20    4.20
  15   2  -2    2.70    4.00
 -15  -2  -2    2.10    3.10
  15   2  -2    4.70    7.20
 -15  -2  -2    4.60    3.00
 -15  -3   2   10.40    4.60
 -15   3  -2   -2.20    5.90
 -15  -3   2    3.80    6.30
 -15   3  -2    0.60    7.90
  15   3   2    3.30    5.50
 -15  -3   2    4.80    2.70
 -15  -3   2    2.60    3.10
 -15  -3   2    4.00    2.80
  15   3   2   -7.30    8.60
  15   3   2   -2.00    7.50
 -15   3  -2    5.20    8.70
 -15  -3   2    5.60    8.60
  15   3   2   -2.50    4.50
 -15  -3   2    4.60    3.00
 -15  -3   2    8.30    3.10
  15   3   2    6.00    5.50
 -15   3  -2   11.50    5.80
 -15  -3   2    5.70    4.00
 -15   3  -2   15.50    6.90
 -15   3  -2   11.40    6.90
 -15   3  -2    5.20    9.10
  15   3   2   -3.70    7.60
 -15  -3  -2    7.40    8.20
 -15  -3  -2    6.50    3.20
  15   3  -2   12.20    5.10
 -15  -3  -2    9.10    5.20
 -15   3   2   15.20    9.00
 -15   3   2    8.40    5.20
  15   3  -2    1.90    7.30
  15   3  -2   -6.10    7.10
 -15  -3  -2    1.80    4.00
  15   3  -2    5.10    8.90
 -15   3   2   -4.10    4.70
 -15   3   2   12.10    8.30
 -15   3   2    4.20    6.40
 -15  -3  -2    8.70    3.30
 -15  -3  -2    5.20    3.00
 -15   3   2   14.50    9.60
 -15  -3  -2    6.80    3.40
  15   3  -2    3.20    5.10
 -15   3   2    5.40    6.90
 -15  -3  -2    2.50    2.80
 -15   3   2   12.20    5.70
 -15   3   2   -0.50    6.00
 -15  -4   2    8.00    3.40
 -15  -4   2   -2.10    4.80
 -15  -4   2    3.00    2.80
 -15  -4   2    3.50    3.10
 -15   4  -2  -12.30    6.10
 -15   4  -2    5.00    5.60
  15   4   2    8.70   10.20
 -15  -4   2    1.90    3.10
 -15   4  -2   13.90    6.80
  15   4   2    2.70    5.80
  15   4   2    4.20    8.30
 -15  -4   2    5.40    3.90
  15   4   2    7.10    6.10
 -15  -4   2    5.00    2.90
  15   4   2   -3.40    8.50
 -15   4  -2   17.00    7.70
 -15   4  -2   12.50    7.90
 -15  -4  -2    8.20    6.30
  15   4  -2    0.40    8.00
 -15  -4  -2    8.70    3.10
 -15   4   2   -8.00    6.80
 -15  -4  -2   13.00    3.60
 -15  -4  -2    8.60    3.40
  15   4  -2    2.10    5.60
  15   4  -2   16.80    6.60
 -15   4   2   14.00    7.20
  15   4  -2   -1.50    8.40
 -15  -4  -2    4.20    2.90
 -15   4   2   19.60    6.80
  15   4  -2    2.70    8.90
 -15   4   2   15.90    7.90
 -15  -4  -2    4.70    3.30
 -15  -4  -2    7.30    4.40
  15   4  -2    9.60    5.20
  15   5   2   -3.60   10.30
 -15  -5   2    1.20    3.20
  15   5   2    9.50    9.20
  15   5   2    6.50    8.60
  15   5  -2    5.10    8.50
  15   5  -2    9.90    8.40
 -15  -5  -2    8.30    3.90
  15   5  -2   -0.60    8.80
 -16   0  -2   30.40    5.30
 -16   0   2   36.50    5.30
  16   0   2   39.50    8.50
 -16   0   2   33.10    5.20
 -16   0  -2   38.70    5.70
 -16   0   2   23.00    5.00
 -16   0   2   33.20    5.10
  16   0  -2   42.50    7.90
 -16   0   2   26.80    5.80
  16   0  -2   45.80   11.80
 -16   0   2   42.00    5.80
  16   0  -2   38.40    9.00
 -16   0   2   16.20    6.50
 -16   0  -2   39.90    7.50
 -16   0  -2   21.30    8.50
 -16   0   2   15.40    7.50
 -16   0  -2   27.60    5.30
 -16   0  -2   42.00    7.00
 -16   0   2   30.10    6.20
 -16   0  -2   29.90    5.30
  16  -1  -2  198.58   17.50
 -16  -1   2  196.98   15.40
 -16  -1   2  222.28   15.60
 -16   1  -2  190.38   17.60
 -16  -1   2  231.48   15.50
 -16  -1   2  174.78   18.00
 -16  -1   2  168.08   18.80
 -16   1  -2  212.18   16.80
 -16   1  -2  165.68   18.80
 -16   1  -2  197.88   16.40
 -16  -1   2  198.98   16.90
 -16  -1   2  199.68   16.30
 -16   1  -2  225.78   16.80
 -16  -1   2  198.58   15.30
 -16  -1   2  202.78   15.40
 -16   1  -2  216.48   16.50
  16   1   2  230.68   21.30
  16   1   2  200.28   19.40
  16   1   2  227.88   19.00
 -16   1  -2  208.18   16.20
 -16   1   2  192.38   16.00
 -16  -1  -2  200.08   16.60
 -16  -1  -2  220.38   15.70
 -16   1   2  206.48   17.50
 -16   1   2  167.08   18.90
  16  -1   2  242.38   22.60
  16  -1   2  227.78   18.60
 -16   1   2  206.98   16.40
 -16  -1  -2  190.18   15.50
 -16  -1  -2  201.48   15.70
 -16  -1  -2  204.48   15.50
  16   1  -2  183.88   16.30
 -16   1   2  195.98   16.10
  16   1  -2  240.48   18.80
 -16  -1  -2  220.98   15.80
 -16   1   2  193.08   15.80
 -16   1   2  191.68   18.60
 -16   1   2  228.58   16.40
 -16  -1  -2  181.48   17.20
  16   1  -2  220.18   19.00
  16   1  -2  223.68   16.00
  16   2   2    4.30    5.20
  16  -2  -2    9.80    6.50
  16   2   2   -2.60    4.70
 -16   2  -2    6.60    5.50
 -16  -2   2    0.70    3.10
 -16   2  -2    2.00    8.40
 -16  -2   2    4.50    6.00
 -16  -2   2    3.20    4.20
 -16  -2   2    5.70    6.80
 -16   2  -2    2.20    5.80
 -16   2  -2    1.40    4.80
 -16   2  -2    2.10    4.60
 -16  -2   2    2.60    3.10
  16   2   2    0.90    4.50
 -16  -2   2   -2.60    3.00
  16   2   2    3.50   10.50
 -16   2  -2    3.40    6.30
  16  -2  -2   -2.90    7.40
  16   2   2    9.90    7.70
  16   2   2    0.70    7.20
 -16   2  -2   -0.70    7.90
 -16  -2   2   -1.90    3.70
 -16  -2   2    3.30    3.00
 -16   2  -2    9.80    9.00
 -16  -2   2    6.40    3.20
 -16   2  -2    6.20    5.80
 -16   2   2    2.40    4.20
  16  -2   2    8.50    9.80
  16   2  -2    7.80    4.60
  16  -2   2    1.10    9.10
 -16   2   2    5.30    8.20
 -16   2   2    2.20    5.60
  16   2  -2   -2.00    8.00
 -16  -2  -2   -1.70    7.10
 -16  -2  -2    3.10    3.40
 -16   2   2   -3.50    5.80
 -16   2   2    2.80    4.60
 -16  -2  -2    6.90    3.70
 -16   2   2    5.40    8.20
 -16  -2  -2   -1.50    3.40
 -16   2   2    7.70    5.10
 -16  -2  -2   -4.00    4.00
  16   2  -2    3.80    4.80
 -16  -2  -2    2.00    6.40
  16   2  -2    1.80    6.80
 -16  -2  -2    0.30    4.90
  16   2  -2    2.00    6.60
 -16   2   2   -3.40    6.40
 -16  -2  -2   -1.00    3.10
 -16   2   2   -3.10    5.30
 -16  -2  -2    5.30    3.20
 -16   3  -2   19.50    6.40
  16   3   2   16.70    6.10
  16   3   2   14.90    8.50
 -16   3  -2   31.40    8.70
 -16  -3   2   13.30    3.50
  16   3   2   26.70    9.30
 -16  -3   2   19.90    7.50
 -16   3  -2   19.60    7.40
 -16  -3   2   20.50    4.10
 -16  -3   2   18.00    4.20
 -16   3  -2   17.10    5.80
  16   3   2   26.30    6.70
 -16   3  -2   27.00    7.30
 -16  -3   2   14.70    3.40
  16   3   2   -0.20    9.70
 -16  -3   2   17.70    4.70
 -16   3  -2   36.50    9.00
 -16   3  -2   32.40   10.10
 -16  -3   2   17.00    5.30
 -16  -3   2    5.80   10.00
 -16  -3   2   18.50    4.00
 -16   3   2   20.50    9.10
  16   3  -2   20.90   11.00
 -16  -3  -2   19.30    3.60
 -16   3   2   13.10   10.80
 -16   3   2   18.20    8.10
 -16   3   2   28.50    7.40
 -16   3   2   -0.30    9.40
  16   3  -2   19.20    6.10
 -16  -3  -2    8.60    9.10
  16   3  -2   13.40    6.20
 -16  -3  -2   22.00    3.90
  16   3  -2   10.80    8.50
 -16   3   2   15.10    6.20
 -16  -3  -2   21.80    4.20
 -16   3   2   21.40    6.90
 -16  -3  -2   17.90    3.90
 -16   3   2   24.10    8.30
 -16  -3  -2   27.20    4.40
 -16  -3  -2   -5.10   14.20
 -16   3   2   14.80    5.50
 -16  -3  -2   17.80    5.70
  16   3  -2    9.80    8.00
 -16  -3  -2   24.10    5.30
  16   3  -2   25.90    5.70
 -16  -4   2    1.80    4.10
  16   4   2   11.10    9.10
 -16   4  -2   -7.90    6.60
 -16  -4   2   -1.80    3.00
  16   4   2  -10.70    8.80
 -16   4  -2    8.00    8.20
 -16   4  -2    3.00    7.60
  16   4   2    4.40    6.00
 -16  -4   2    5.10    2.70
 -16  -4   2    2.90    3.10
 -16   4  -2    4.50    6.00
 -16  -4   2    1.10    3.20
  16   4   2   20.90   11.90
 -16  -4   2    0.90    5.20
 -16  -4   2   -1.00    2.70
 -16  -4  -2   -3.80    4.50
  16   4  -2    5.70    5.80
  16   4  -2    9.90    9.90
  16   4  -2   -6.90    6.30
 -16  -4  -2    4.10    3.00
 -16  -4  -2   -0.70    3.20
 -16  -4  -2   -7.70   11.40
  16   4  -2   -2.30    8.30
 -16  -4  -2   -1.90    2.90
 -16  -4  -2    6.30    3.40
 -16  -4  -2   -4.10    3.10
  16   4  -2    4.90    5.30
  16   4  -2    2.30    8.70
 -17   0  -2    1.20    3.90
 -17   0  -2   -3.20    4.00
 -17   0   2    2.80    3.60
 -17   0  -2   -4.50    3.60
 -17   0   2   -4.80    3.70
 -17   0   2    3.60    5.90
 -17   0   2    6.20    5.30
 -17   0  -2    1.70    4.90
 -17   0  -2    5.70    4.30
  17   0  -2    2.30    6.40
  17   0  -2   -4.70    6.80
 -17   0   2   -4.90    3.60
 -17   0   2   -0.10    3.60
 -17   0  -2   -9.20    6.30
  17   0   2   -7.50    8.40
 -17   0  -2   -1.80    4.30
 -17   0   2   -7.10    3.60
 -17   0   2    3.20    4.70
  17   0   2    1.50    7.20
 -17   0  -2    3.90    5.90
 -17   0  -2   -6.00    7.10
 -17   0   2    4.10    7.10
 -17   1  -2    3.40    5.00
 -17   1  -2    5.10    7.20
  17   1   2   -2.20    7.10
 -17  -1   2    8.20    3.90
 -17  -1   2    6.00    4.50
 -17   1  -2    1.00    5.10
 -17  -1   2   16.30    7.50
  17  -1  -2   12.70    8.00
  17  -1  -2   -2.30    6.10
 -17   1  -2    0.90    5.50
 -17   1  -2    1.90    4.50
 -17  -1   2    1.20    3.50
 -17   1  -2   -1.40    4.80
  17   1   2   -5.70    9.50
 -17  -1   2   -2.40    3.60
 -17  -1   2    6.70    3.60
 -17   1  -2    0.70    4.10
 -17  -1   2   -4.40    5.90
  17   1   2   -2.50    7.90
 -17   1  -2    4.30    8.10
 -17   1  -2   -2.10    7.20
 -17  -1   2    7.70    5.30
 -17  -1   2   -1.60    3.20
 -17   1   2   -0.30    6.00
  17  -1   2   -2.30    7.10
 -17  -1  -2   -0.10    4.00
 -17   1   2   -9.50    7.10
  17   1  -2    1.00    6.70
 -17   1   2    0.10    4.60
 -17  -1  -2    6.30    3.80
 -17  -1  -2   -2.10    3.60
  17   1  -2    4.00    8.20
 -17   1   2   16.10    8.70
  17   1  -2    6.50    5.40
  17   1  -2   -5.40    6.70
 -17   1   2   -2.00    4.60
 -17   1   2   -1.20    5.20
 -17   1   2    8.90    4.20
 -17  -1  -2    0.30    3.70
 -17   1   2   -0.60    4.10
  17   1  -2    2.60    4.40
 -17  -1  -2  -12.50    6.50
 -17   1   2    0.50    4.20
  17  -1   2   -0.90    8.90
 -17  -1  -2   15.40    8.00
 -17  -1  -2    3.10    5.60
 -17  -1  -2    1.60    3.70
 -17  -1  -2    9.80    5.00
 -17  -2   2    0.90    3.20
  17   2   2    2.20    7.60
 -17  -2   2    3.10    4.50
 -17  -2   2   -1.80    4.90
 -17   2  -2   -0.10    6.70
 -17   2  -2   -2.00    7.80
 -17   2  -2    7.60    9.20
 -17   2  -2   -3.50    5.70
 -17  -2   2   -4.00    6.10
 -17  -2   2   -1.50    7.60
  17   2   2    4.40   10.80
 -17   2  -2   -4.00    7.20
  17   2   2    4.90    5.70
  17   2   2    2.90    5.10
  17  -2  -2    1.00    8.30
 -17   2  -2   -0.90    4.90
  17  -2  -2   -4.50    6.70
 -17   2  -2    2.80    5.20
 -17  -2   2    3.20    3.30
  17   2   2    6.20    7.80
 -17  -2   2    1.00    3.00
 -17  -2   2    3.50    3.20
 -17   2  -2   -1.70    4.50
 -17  -2   2   -1.90    3.20
 -17   2  -2  -10.10    5.30
 -17  -2  -2  -15.80    7.70
 -17   2   2    0.50    5.30
 -17   2   2    2.60    8.50
  17   2  -2    3.40    7.20
 -17   2   2    2.00    7.20
  17  -2   2   28.00   11.90
  17   2  -2    0.70    4.10
  17   2  -2   -3.80    6.90
  17   2  -2    4.80    9.40
 -17   2   2   -1.60    6.00
 -17  -2  -2    0.20    3.50
  17   2  -2   -2.00    4.70
 -17   2   2    3.90    5.80
 -17  -2  -2   -2.10    3.30
 -17  -2  -2   -1.10    3.40
 -17   2   2   -8.00    4.80
 -17   2   2    0.50    5.30
 -17   2   2    4.00    4.70
 -17  -2  -2   -4.10    4.40
 -17  -2  -2    0.80    3.60
 -17  -2  -2   -6.80    7.20
 -17   2   2    6.10    7.80
 -17  -2  -2   -6.00    3.20
 -17  -2  -2   -2.40    5.30
  17   3   2   28.10    9.30
 -17   3  -2   21.30    7.60
 -17  -3   2   15.00    3.60
  17   3   2   12.00   10.00
 -17  -3   2   19.90    4.00
 -17  -3   2   15.20    8.10
 -17  -3   2   16.50    5.60
 -17  -3   2   20.20    5.00
  17   3   2   22.00   10.60
 -17   3  -2    6.40    5.90
 -17   3  -2   15.00    6.50
 -17  -3   2   13.80    3.60
 -17   3  -2   18.70    8.50
  17   3   2   20.20    7.20
 -17   3  -2   14.40    6.30
 -17  -3   2   21.10    3.60
 -17   3  -2   12.50    9.70
  17   3   2   23.20    6.50
 -17  -3   2   23.90    3.80
 -17   3  -2   25.40    7.50
 -17  -3  -2   17.30    6.20
 -17  -3  -2   16.00    4.00
 -17   3   2   29.30    6.90
 -17   3   2   24.30    6.90
  17   3  -2    3.00    7.20
  17   3  -2   18.10    5.50
  17   3  -2   15.60    8.80
 -17  -3  -2   18.20    4.10
 -17  -3  -2   14.90    3.90
  17   3  -2    6.30   10.30
 -17   3   2   26.10    9.30
 -17  -3  -2   15.10    3.70
  17   3  -2   25.00    7.20
  17   3  -2   23.00    6.30
 -17   3   2   23.10    7.30
 -17   3   2   14.90    9.90
 -17  -3  -2   12.60    3.70
 -17  -3  -2   -0.30   10.30
 -17   3   2   32.30    7.90
 -17   3   2   16.90    8.20
 -17  -4   2   -0.70    3.30
 -17  -4   2    3.90    3.20
  17   4   2    0.30    6.90
 -17  -4   2    1.40    3.40
 -17  -4   2    1.00    3.60
 -17  -4   2    3.80    4.40
  17   4   2   11.10   10.60
  17   4   2    7.50    8.30
 -17  -4   2   -2.10    3.20
  17   4   2  -12.90    7.80
 -17  -4  -2   -1.60    4.20
 -17  -4  -2   -0.10    3.60
 -17  -4  -2   -4.60    3.10
  17   4  -2    2.50   10.40
  17   4  -2   -2.00    5.20
  17   4  -2  -11.10    5.90
  17   4  -2   -4.00    7.30
 -17  -4  -2    1.70    3.40
 -17  -4  -2   -2.60    3.30
  17   4  -2    5.70    8.50
  18   0  -2    1.30    8.20
 -18   0  -2    0.10    4.50
 -18   0   2   -2.50    6.00
 -18   0   2    4.90    4.60
 -18   0  -2    1.10    4.60
 -18   0   2   13.60    4.60
 -18   0  -2    7.30    4.60
  18   0  -2   11.70    7.30
 -18   0  -2    9.10    6.50
 -18   0   2    4.10    4.90
 -18   0  -2   12.60    7.50
 -18   0   2    0.20    7.20
  18   0   2    3.90    9.40
 -18   0   2    7.90    5.50
 -18   0   2    9.60    3.90
 -18   0  -2   12.70    4.30
  18   0   2    5.40    8.00
 -18   0   2    2.80    3.70
 -18   0  -2    2.80    7.50
 -18   0  -2    4.60    3.90
 -18   0  -2    5.10    5.80
 -18   0   2    6.20    4.10
  18   1   2   12.30    5.70
 -18   1  -2   11.50    9.00
  18  -1  -2    9.90    8.70
  18   1   2    3.30   10.00
  18  -1  -2    5.40    7.00
 -18   1  -2   13.10    5.50
 -18  -1   2    7.20    7.40
 -18   1  -2    5.90    4.20
 -18   1  -2   13.50    5.30
 -18  -1   2    6.50    3.90
 -18  -1   2    9.20    4.10
 -18  -1   2    9.30    7.00
 -18  -1   2   14.60    4.10
 -18   1  -2    7.40    5.30
 -18  -1   2    5.40    3.70
 -18   1  -2   10.40    4.80
 -18  -1   2    7.60    4.50
 -18   1  -2    5.30    7.20
 -18   1  -2    9.40    6.70
  18   1   2    4.80    7.70
 -18   1  -2    1.20    6.60
 -18  -1   2    6.40    3.80
 -18  -1   2    7.30    5.40
 -18  -1  -2    8.10    5.60
 -18  -1  -2    7.70    4.20
 -18  -1  -2    5.40    7.70
 -18   1   2    8.10    5.00
 -18   1   2    0.10    6.10
 -18   1   2    7.60    6.10
 -18  -1  -2    4.60    4.20
  18   1  -2    9.70    7.70
 -18   1   2   -2.70    4.40
  18   1  -2   -3.60    7.20
  18  -1   2   15.10   10.40
  18  -1   2    8.00    8.30
 -18   1   2   12.50    7.20
 -18   1   2    2.60    4.40
 -18  -1  -2    7.90    4.10
 -18  -1  -2   11.90    4.20
  18   1  -2    7.20    8.30
 -18   1   2    3.10    4.30
 -18   1   2   23.60    9.40
 -18  -1  -2    2.10    5.40
 -18  -1  -2    3.20    3.80
 -18   1   2   11.00    5.00
 -18  -1  -2    3.30    7.70
 -18   2  -2   18.20    9.90
 -18  -2   2    3.50    4.90
 -18   2  -2    6.20    6.00
  18   2   2    4.30    8.10
 -18  -2   2    9.90    3.80
 -18  -2   2    5.80    7.10
  18   2   2    9.40    5.50
  18  -2  -2    0.90    9.50
 -18   2  -2    9.80    4.70
 -18   2  -2    5.00    6.00
 -18  -2   2    4.90    3.50
 -18   2  -2    1.80    7.00
  18   2   2    1.40    7.70
 -18  -2   2    1.70    3.30
  18   2   2   26.00   11.70
 -18  -2   2    6.40    4.40
 -18   2  -2    0.20    5.30
 -18  -2   2    1.90    3.40
 -18   2  -2   -9.00    8.10
 -18  -2   2    7.10    3.20
 -18   2  -2    0.10    5.60
 -18   2  -2   17.90    8.50
 -18  -2   2   -1.60    7.60
 -18   2   2   -6.30    7.90
  18   2  -2   -2.10    7.60
 -18  -2  -2    3.30    8.80
 -18  -2  -2    7.30    3.70
  18   2  -2    2.80    7.50
 -18  -2  -2    9.20    8.40
  18   2  -2   -2.70    4.70
 -18   2   2    4.40    9.00
 -18   2   2   -7.00    5.30
 -18   2   2   -3.30    5.50
 -18  -2  -2   -3.50    5.30
  18   2  -2   -1.90    6.50
 -18  -2  -2    5.50    4.90
 -18  -2  -2   -2.60    3.30
  18   2  -2    4.20    9.50
 -18  -2  -2    2.30    3.50
 -18  -2  -2    3.80    3.80
 -18   2   2   10.50    6.80
 -18   2   2    2.10    8.00
 -18   2   2   12.70    5.50
 -18   2   2    9.50    5.90
 -18  -2  -2    2.00    3.80
 -18   3  -2   -7.70    6.50
  18   3   2   17.80   10.90
  18   3   2  -11.50    7.70
 -18   3  -2   -0.40    6.80
 -18   3  -2    6.30    8.50
 -18  -3   2    5.70    3.50
 -18  -3   2    1.50    3.30
 -18   3  -2    1.30   12.00
 -18  -3   2    0.40    5.40
 -18   3  -2   -9.40    6.90
 -18  -3   2   -4.00    4.10
 -18  -3   2   -3.10    2.80
 -18  -3   2   -0.70    3.20
  18   3   2   -2.80    8.50
 -18   3  -2    9.30    6.50
 -18   3  -2   -6.00    7.50
 -18  -3   2    0.60    3.10
  18   3   2   -4.70    6.10
  18   3  -2    3.60    8.30
  18   3  -2   10.60    5.50
 -18   3   2  -18.30   11.20
 -18  -3  -2   -5.30    4.90
 -18   3   2   16.40   10.40
 -18   3   2    8.10    8.20
 -18   3   2   -5.80   13.50
  18   3  -2    2.40    9.40
 -18  -3  -2   -0.60    3.60
 -18  -3  -2    6.50    3.50
 -18   3   2  -10.90    9.00
 -18  -3  -2    4.90    3.60
 -18  -3  -2   -5.10    6.10
 -18  -3  -2   -1.00    3.10
 -18  -3  -2   -1.30    3.00
  18   3  -2    4.50    6.10
  18   3  -2   -5.90    7.90
 -19   0   2   -4.80    4.30
 -19   0   2   -8.70    6.00
  19   0   2   -8.10    7.70
 -19   0  -2    4.10    5.60
 -19   0   2    0.40    4.10
  19   0   2  -20.70    8.90
 -19   0  -2    5.90    4.90
 -19   0  -2   -2.70    4.20
 -19   0   2    4.20    4.00
 -19   0   2   -3.60    8.00
 -19   0  -2    1.90    4.80
 -19   0  -2    0.10    6.80
 -19   0   2    8.40    4.40
 -19   0  -2   -7.00    4.30
 -19   0   2   -2.10    4.10
 -19   0   2   -7.10    7.30
  19   0  -2   -0.90    7.20
  19   0  -2   -4.40    7.90
 -19   0   2   -5.40    5.20
 -19   0  -2    6.40    7.80
 -19   0  -2    2.90    6.40
 -19   0  -2    5.50    4.00
 -19   1  -2    3.50    4.40
 -19   1  -2    8.30    4.80
 -19   1  -2   12.50    5.40
  19  -1  -2    3.80    7.90
 -19  -1   2    5.40    4.90
 -19  -1   2    5.20    3.70
 -19   1  -2    7.40    8.10
 -19  -1   2  -11.00    7.60
 -19  -1   2    4.80    3.70
  19   1   2   -0.10   11.10
 -19   1  -2   13.00    5.30
 -19  -1   2    6.10    5.70
 -19   1  -2   -3.60    6.40
  19   1   2   14.30    8.60
 -19  -1   2   11.30    3.90
 -19   1  -2   -3.70    6.70
 -19  -1   2   10.00    3.90
 -19  -1   2    1.70    3.60
 -19   1  -2    5.40    7.90
  19  -1  -2    5.60    9.40
 -19  -1   2    9.10    7.30
 -19   1  -2    6.00    4.60
 -19   1   2    3.00    4.60
 -19  -1  -2    5.60    7.80
 -19  -1  -2    2.70    5.10
 -19   1   2    3.80    7.50
 -19   1   2   -1.50    4.60
 -19   1   2    7.90    6.20
 -19   1   2    7.50    8.70
  19  -1   2   14.40   13.20
  19   1  -2   -4.30    8.90
 -19  -1  -2   13.40    4.60
 -19   1   2    8.70    4.90
 -19   1   2   -1.40    7.90
 -19  -1  -2    0.90    7.00
  19   1  -2    9.50    7.70
 -19  -1  -2    9.30    4.30
 -19   1   2   -3.60    4.90
 -19  -1  -2    6.60    3.80
 -19   1   2    6.00    4.50
 -19  -1  -2   10.80    4.00
 -19  -1  -2    5.30    4.10
 -19  -1  -2   11.00    6.90
 -19   2  -2    7.60    5.90
  19   2   2    6.40    8.80
  19  -2  -2   -7.40   11.30
 -19   2  -2    8.60    5.90
 -19   2  -2   10.30    6.00
 -19  -2   2   -1.20    3.40
 -19  -2   2    0.40    3.50
 -19   2  -2    7.60    6.90
 -19  -2   2    0.30    5.30
 -19  -2   2   -1.80    3.40
 -19  -2   2   -7.20    6.90
 -19  -2   2   -8.70    8.20
  19   2   2   -5.40    9.80
 -19   2  -2    1.70    9.50
  19   2   2    4.10    8.60
 -19   2  -2    5.30    5.70
 -19  -2   2    7.80    4.50
 -19  -2   2    0.30    3.20
 -19   2  -2   -0.90    5.50
  19   2   2   17.10    7.40
 -19  -2   2    3.80    3.60
 -19   2  -2    8.70    9.30
 -19   2   2    9.10    6.70
 -19   2   2    7.70    6.20
 -19  -2  -2    0.90    3.70
  19   2  -2   15.30    8.30
 -19   2   2    1.40    9.00
 -19  -2  -2   -0.30    8.00
 -19  -2  -2   -1.30    3.50
 -19   2   2   -1.40    6.40
 -19  -2  -2    4.90    3.50
  19   2  -2   -7.50    5.90
 -19  -2  -2    2.70    5.60
 -19  -2  -2    5.50    9.80
 -19   2   2    1.10    5.90
 -19   2   2   -3.60    5.60
 -19  -2  -2    3.40    5.20
 -19   2   2   17.60    9.80
 -19   2   2  -11.40    8.20
  19   2  -2   10.10   10.80
 -19  -2  -2    7.50    4.10
 -19  -2  -2    4.90    3.60
  19   2  -2   15.70    8.60
 -19  -3   2    5.90    7.70
 -19  -3   2    8.30    3.50
 -19  -3   2   -4.80    4.80
 -19  -3   2   -0.60    3.50
  19   3   2    3.00   10.30
  19   3   2   16.30    8.60
 -19  -3   2    2.20    4.80
 -19  -3  -2   -0.30    3.80
  19   3  -2    2.10    7.70
 -19  -3  -2    2.30    3.80
 -19  -3  -2    1.40    3.50
 -19  -3  -2   18.80    7.00
  19   3  -2   -0.40    7.50
  19   3  -2    7.30   10.10
 -19  -3  -2   -1.10    3.60
 -20   0   2   27.50    5.60
 -20   0  -2   22.50    5.10
 -20   0   2   22.00    5.10
 -20   0   2   17.90    7.30
  20   0  -2   17.50    8.70
  20   0   2    7.10   10.90
 -20   0  -2   25.80    5.70
 -20   0  -2   12.90    7.90
 -20   0  -2    2.50    8.70
 -20   0  -2    4.80    9.20
 -20   0   2   17.50    8.60
 -20   0   2   17.20    8.90
 -20   0   2   19.40    6.10
 -20   0  -2   28.60    5.30
 -20   0   2   24.00    4.80
 -20   0   2    8.20    4.70
 -20   0  -2   17.50    6.80
 -20   0  -2   17.60    4.90
  20   0   2    8.20    9.00
 -20   0  -2   20.30    5.50
  20   0  -2   27.20   10.40
 -20  -1   2   12.30    5.80
 -20  -1   2   12.70    4.40
 -20  -1   2   14.10    4.00
 -20   1  -2   20.80    5.90
 -20  -1   2   -2.10    5.70
 -20   1  -2   13.60    5.10
 -20   1  -2   -7.40    8.00
 -20  -1   2   10.70    4.20
 -20  -1   2   10.50    7.90
 -20   1  -2   19.20    8.40
  20   1   2   10.90   10.40
 -20   1  -2   26.10    7.70
  20  -1  -2    8.50    8.80
  20   1   2   11.30    9.00
 -20  -1   2   14.20    8.00
 -20   1  -2   18.50    5.90
 -20   1  -2   16.50    5.10
 -20  -1   2   19.50    4.50
  20  -1  -2   -0.40   10.20
 -20   1  -2    5.50    7.70
 -20   1   2   10.50    8.10
  20  -1   2    0.50   11.90
  20   1  -2   37.40   11.20
 -20   1   2   11.10    7.10
 -20   1   2    4.60    6.70
  20   1  -2    8.90    8.40
 -20   1   2    7.60    8.10
 -20  -1  -2   12.60    7.30
 -20  -1  -2   14.40    4.10
 -20  -1  -2    9.60    8.10
 -20  -1  -2    3.20    7.30
 -20   1   2    8.60    5.40
 -20   1   2    2.80    8.50
 -20   1   2   22.50    5.80
 -20  -1  -2   10.50    4.80
 -20  -1  -2   11.40    4.80
 -20  -1  -2    9.60    5.60
 -20  -1  -2   11.40    4.20
 -20  -1  -2   11.00    4.60
 -20  -2   2    5.20    5.50
 -20   2  -2  -11.10    9.10
  20   2   2    0.60    8.20
 -20  -2   2  -15.10   11.40
 -20  -2   2   15.20    5.00
 -20  -2   2    5.80    7.40
 -20   2  -2   -8.60    6.50
 -20  -2   2    1.90    3.60
  20   2   2    4.60   10.30
 -20   2  -2    7.20    8.40
 -20  -2   2   -2.00    3.50
 -20  -2   2    1.30    3.70
 -20  -2  -2    3.40    7.30
  20   2  -2    3.40   10.60
  20   2  -2    2.00    7.60
 -20  -2  -2    2.80    3.80
 -20   2   2   13.30    8.70
 -20  -2  -2   -1.30    4.20
 -20  -2  -2   -2.80    3.80
 -20  -2  -2   -3.80    3.60
 -20   2   2    5.70    8.80
 -20   2   2   -8.20    8.50
 -20  -2  -2    2.50    6.40
 -21   0   2    1.70    8.10
  21   0  -2  -17.10    7.30
 -21   0   2  -15.70    6.50
 -21   0  -2   -6.00    5.90
 -21   0  -2   -0.10    5.10
 -21   0  -2   13.50    8.30
  21   0   2   11.70   10.90
 -21   0  -2    8.70    5.20
 -21   0   2   -1.10    6.00
 -21   0   2  -11.60    8.10
 -21   0  -2    1.80    9.10
 -21   0  -2   -5.90    6.70
  21   0  -2    0.80    9.50
  21   1   2    8.00    8.40
 -21  -1   2    6.30    9.50
  21  -1  -2  -12.40   13.80
  21   1   2    4.80   10.40
 -21  -1   2   -2.70    9.40
 -21  -1  -2    7.80    8.70
  21   1  -2  -11.80    9.20
 -21  -1  -2    1.90    5.80
 -21  -1  -2    9.50    7.80
 -21   1   2   -4.60    9.30
 -21  -1  -2   -3.50    6.70
  21   1  -2    3.30    7.60
   0   0   3    0.80    0.90
   0   0   3    0.40    0.70
   0   0  -3   -1.00    2.20
   0   0   3    0.00    0.60
   0   1  -3 4144.79  252.27
   0   1  -3 3691.73  252.37
   0   1  -3 3365.06  252.27
   0   1  -3 3667.63  252.37
   0   1  -3 3781.12  252.27
   0   1  -3 3693.23  252.27
   0   1   3 3719.43  252.37
   0   1   3 3444.06  252.17
   0   1  -3 4100.99  252.37
   0   1   3 3529.55  252.17
   0   1  -3 3929.41  252.37
   0   1  -3 4122.59  252.37
   0   1  -3 3962.80  252.27
   0   1  -3 3596.84  252.27
   0   1   3 3772.52  252.37
   0   1  -3 3653.73  252.27
   0   1  -3 3979.00  252.27
   0   1   3 3518.15  252.17
   0   1  -3 3873.81  252.27
   0   1   3 3974.10  252.27
   0   1   3 4146.08  252.37
   0   1   3 3852.41  252.27
   0   1  -3 3505.65  252.37
   0   1  -3 4004.40  252.27
   0   2  -3    4.00    2.60
   0   2   3    1.10    3.00
   0   2  -3    0.30    2.60
   0   2   3   -0.30    3.00
   0   2   3   -8.10    5.00
   0   2  -3    0.80    3.60
   0   2   3    0.60    2.00
   0   2   3    3.10    3.10
   0   2   3    2.30    2.30
   0   2  -3    3.10    3.20
   0   2   3   -0.90    6.50
   0   2  -3   -0.10    2.50
   0   2  -3   -1.20    2.60
   0   2  -3    2.70    2.60
   0   2  -3    0.40    3.00
   0   2  -3    1.50    2.40
   0   2   3    0.40    1.70
   0   2   3   -1.10    2.50
   0   2   3   -0.50    2.30
   0   2  -3    0.70    3.10
   0   2  -3    1.20    3.10
   0   2  -3   -2.10    5.00
   0   2   3    0.20    2.30
   0   2   3    0.70    6.20
   0   2  -3    2.40    2.50
   0   2  -3   -0.90    2.50
   0   3  -3  215.88   15.70
   0   3   3  207.28   15.50
   0   3  -3  211.98   15.80
   0   3  -3  242.48   16.50
   0   3  -3  223.88   16.10
   0   3  -3  230.28   15.80
   0   3   3  211.68   15.60
   0   3   3  222.48   15.10
   0   3  -3  201.88   16.10
   0   3  -3  203.38   15.90
   0   3   3  192.68   16.10
   0   3   3  203.08   15.90
   0   3   3  217.18   15.70
   0   3  -3  194.28   17.60
   0   3   3  174.98   18.50
   0   3  -3  209.48   15.50
   0   3  -3  197.38   16.20
   0   3  -3  216.98   15.80
   0   3  -3  223.18   16.10
   0   3  -3  208.28   16.10
   0   3   3  222.48   16.60
   0   3   3  220.68   15.60
   0   4  -3    4.80    4.20
   0   4  -3    0.40    4.30
   0   4   3    2.60    3.00
   0   4  -3    0.60    3.00
   0   4  -3   -1.50    2.90
   0   4  -3    0.80    3.30
   0   4  -3    0.80    3.80
   0   4   3   -2.00    3.80
   0   4   3    2.50    3.40
   0   4   3    2.90    4.70
   0   4  -3   -7.50    4.30
   0   4   3    1.80    2.90
   0   4  -3   -2.50    3.10
   0   4   3   -1.10    3.40
   0   4  -3    2.40    4.20
   0   4  -3    2.60    4.00
   0   5  -3   12.70    5.40
   0   5   3    7.00    5.10
   0   5   3   10.70    3.80
   0   5   3    9.30    5.20
   0   5  -3   13.00    5.00
   0   5   3    9.60    3.90
   0   5  -3    6.40    4.70
   0   5  -3    9.30    4.10
   0   5  -3   10.70    4.30
   0   5   3    3.90    4.10
   0   5  -3   13.80    4.40
   0   5  -3   -1.50    5.10
   0   5   3    4.70    5.20
   0   6  -3   -0.60    3.60
   0   6  -3   -1.40    4.90
   0   6   3    1.20    3.20
   0   6  -3    3.30    5.00
   0   6   3    4.10    4.80
   0   6   3    4.70    4.50
   0   6  -3   -2.00    3.30
   0   6   3    2.70    4.00
   0   6   3   -3.30    5.10
   0   6   3    9.60    3.60
   0   6   3    4.50    3.50
   0   6   3    9.00    4.60
   0   6  -3    7.40    4.80
   0   6  -3    1.10    4.10
   0   7  -3   -0.60    5.00
   0   7   3   22.10    5.80
  -1   0  -3    1.10    1.70
  -1   0   3    0.10    1.70
   1   0  -3    3.90    2.30
  -1   0   3   -0.10    0.60
   1   0   3    1.10    2.50
  -1   0  -3   -0.10    0.70
  -1   0  -3   -0.30    0.80
  -1   0  -3    1.80    0.90
  -1   0  -3   -0.50    1.50
  -1   0  -3   -0.20    0.70
   1   0   3    1.30    2.20
  -1   0  -3    1.60    0.90
  -1   0   3    0.30    0.90
  -1   0  -3    5.90    2.70
   1   0  -3    0.00    0.80
  -1   0  -3    1.50    1.20
  -1   1  -3  193.18   14.30
  -1   1  -3  200.98   13.50
  -1   1  -3  183.68   13.50
   1   1   3  175.68   13.90
   1   1   3  177.38   13.70
   1   1   3  199.38   13.50
   1   1   3  209.58   14.00
  -1   1  -3  208.58   14.00
  -1   1  -3  195.48   13.60
   1   1   3  203.78   13.50
  -1   1  -3  204.68   13.70
  -1   1  -3  170.58   13.60
   1   1   3  183.18   14.10
  -1   1  -3  194.08   13.90
  -1   1  -3  182.68   13.50
  -1   1  -3  195.48   13.50
   1   1   3  163.88   15.10
  -1   1  -3  202.28   13.70
  -1   1  -3  204.98   14.30
  -1   1  -3  215.08   13.80
  -1   1  -3  200.78   13.40
   1   1   3  181.48   13.60
   1   1   3  196.38   13.50
  -1   1  -3  196.38   13.50
  -1   1  -3  190.38   14.20
  -1   1  -3  201.58   13.60
  -1   1  -3  186.68   13.70
   1   1  -3  189.48   14.20
   1   1  -3  170.48   13.80
  -1   1   3  202.08   13.30
  -1   1   3  195.18   13.70
  -1   1   3  170.48   13.40
   1   1  -3  196.28   13.50
  -1   1   3  180.88   13.60
   1   1  -3  195.58   13.70
  -1   1   3  212.78   13.60
   1   1  -3  191.68   13.70
  -1   1   3  208.58   13.30
   1   1  -3  191.18   13.60
  -1   1   3  202.08   13.60
   1   1  -3  200.88   13.50
   1   1  -3  199.78   13.80
  -1   1   3  200.18   13.60
   1   1  -3  210.98   13.40
   1   1  -3  186.88   13.50
   1   1  -3  197.18   13.90
  -1   1   3  207.98   13.50
   1   1  -3  185.08   13.50
  -1   1   3  184.48   13.70
   1   1  -3  184.88   13.50
   1   1  -3  192.38   13.60
  -1   1   3  198.08   13.50
  -1   1   3  196.98   13.30
   1   1  -3  175.78   13.70
  -1   1   3  206.78   13.40
   1   1  -3  201.38   13.70
  -1   1   3  179.98   13.50
   1   2   3   82.99    7.30
  -1   2  -3   90.99    8.80
  -1   2  -3   88.59    7.60
   1   2   3   86.29    7.20
  -1   2  -3   90.89    8.10
  -1   2  -3   88.19    7.50
  -1   2  -3   99.59    7.90
  -1   2  -3   91.49    7.80
  -1   2  -3   78.69    7.70
   1   2   3   79.19    8.80
  -1   2  -3   82.79    7.70
  -1   2  -3   86.89    7.40
   1   2   3   77.39    6.90
   1   2   3   84.89    7.40
  -1   2  -3   89.59    7.50
  -1   2  -3   86.49    8.10
   1   2   3   81.19    8.40
  -1   2  -3   83.29    7.80
  -1   2  -3   81.99    8.10
   1   2   3   74.49   10.80
  -1   2  -3   91.69    9.90
  -1   2  -3   86.69    7.70
   1   2   3   92.99    8.00
  -1   2  -3   87.59    8.20
   1   2   3   77.89    8.20
   1   2   3   89.69    7.80
  -1   2   3   86.69    7.30
  -1   2   3   91.69    7.80
  -1   2   3   85.29    7.50
   1   2  -3   88.89    8.10
   1   2  -3   86.09    7.30
   1   2  -3   89.29    7.20
   1   2  -3   76.59    7.30
   1   2  -3   82.19    7.40
  -1   2   3   83.49    7.20
   1   2  -3   87.19    7.90
  -1   2   3   99.89    6.80
   1   2  -3   99.59    8.80
   1   2  -3   85.09    7.80
   1   2  -3   86.99    7.60
  -1   2   3   95.59    8.40
   1   2  -3   82.69    9.00
  -1   2   3   97.99    6.50
   1   2  -3   94.89    9.40
   1   2  -3   91.09    8.20
   1   2  -3   79.99    7.70
  -1   2   3   89.39    8.10
  -1   2   3   83.09    7.50
  -1   2   3   86.99    7.40
   1   2  -3   75.09    7.50
   1   3   3  114.29    9.20
  -1   3  -3  120.39   10.00
  -1   3  -3  117.49   10.40
   1   3   3  113.39   11.60
   1   3   3  126.59   10.70
  -1   3  -3  116.89   10.10
   1   3   3   96.89   13.90
  -1   3  -3  117.09   10.70
   1   3   3  122.19   10.10
   1   3   3  122.19    9.50
  -1   3  -3  117.39    9.80
  -1   3  -3  139.09   10.30
  -1   3  -3  115.99   10.00
  -1   3  -3  118.09    9.90
  -1   3  -3  113.79   10.20
  -1   3  -3  114.99   12.50
   1   3   3  115.59    9.70
  -1   3  -3  115.89    9.70
   1   3   3  115.59    9.70
  -1   3  -3  116.59   10.50
   1   3  -3  105.99    9.60
  -1   3   3  111.29    9.90
   1   3  -3  119.49   10.60
   1   3  -3  110.49   10.00
  -1   3   3  123.29   10.20
   1   3  -3  105.39    9.80
  -1   3   3  129.19   10.90
   1   3  -3  106.99   10.00
  -1   3   3  113.69    9.70
  -1   3   3  123.69    9.80
  -1   3   3  118.49    9.60
   1   3  -3  114.19   10.20
   1   3  -3  113.59    9.80
   1   3  -3  122.29    9.70
   1   3  -3  134.99   10.90
  -1   3   3  118.19   10.60
   1   3  -3  119.19   10.30
   1   3  -3  114.89   10.40
   1   3  -3  134.19   10.30
   1   3  -3  126.39   12.50
  -1   4  -3    9.30    4.30
  -1   4  -3    2.50    3.50
   1   4   3    2.40    4.80
   1   4   3    8.20    4.00
   1   4   3    1.20    4.00
   1   4   3    0.20    6.50
  -1   4  -3    0.60    4.10
  -1   4  -3    4.20    3.50
  -1   4  -3   10.50    4.60
   1   4   3    6.80    3.10
  -1   4  -3    8.30    3.50
  -1   4  -3    3.60    3.60
   1   4   3   -0.30    6.40
   1   4   3    5.90    2.90
   1   4   3    8.80    3.60
  -1   4  -3    7.70    3.60
   1   4  -3   10.30    4.60
  -1   4   3    3.40    3.00
  -1   4   3    7.80    3.70
  -1   4   3   11.70    4.40
   1   4  -3    7.60    4.70
   1   4  -3   14.20    4.80
   1   4  -3    8.40    3.40
   1   4  -3   10.70    3.50
   1   4  -3   10.20    4.10
   1   4  -3   15.90    7.50
   1   4  -3    7.60    4.10
   1   4  -3   10.10    4.50
  -1   4   3    2.90    3.90
  -1   4   3    5.70    3.00
   1   4  -3    8.00    4.10
  -1   4   3    3.50    3.60
   1   4  -3    5.30    3.40
  -1   4   3    6.80    3.20
   1   5   3    9.70    5.50
   1   5   3   20.80    4.40
   1   5   3   15.10    4.90
  -1   5  -3   14.30    4.90
  -1   5  -3   17.50    4.80
  -1   5  -3   12.00    4.50
   1   5   3   16.80    5.50
   1   5   3   11.70    4.50
  -1   5  -3   12.70    5.50
   1   5   3    9.60    3.90
  -1   5  -3   18.50    4.70
  -1   5  -3   18.20    5.70
  -1   5  -3   16.60    6.00
   1   5  -3   17.50    4.40
  -1   5   3   14.30    4.10
  -1   5   3   11.50    5.20
   1   5  -3    8.20    4.80
  -1   5   3   13.50    4.90
   1   5  -3   24.90    8.50
  -1   5   3   12.10    4.00
  -1   5   3    4.10    7.20
   1   5  -3   15.40    5.90
   1   5  -3   14.30    5.20
  -1   5   3   13.20    4.60
   1   5  -3   14.70    4.60
   1   6   3   18.00    4.00
   1   6   3   28.00    4.90
   1   6   3   23.00    4.50
   1   6   3   19.30    5.30
  -1   6  -3   23.60    4.70
   1   6   3   25.40    5.60
  -1   6  -3   30.10    5.30
  -1   6  -3   21.50    5.50
  -1   6  -3   17.40    5.00
   1   6   3   22.90    6.00
   1   6   3   11.90    4.00
  -1   6  -3   23.00    6.10
  -1   6  -3   15.00    5.90
   1   6   3   26.40    5.30
   1   6  -3   26.80    6.20
   1   6  -3   28.80    6.60
   1   6  -3   18.60    5.50
  -1   6   3   25.40    5.60
  -1   6   3   14.10    4.10
   1   6  -3   23.70    4.60
  -1   6   3   17.60    4.30
  -1   6   3   29.40    5.80
   1   6  -3   20.40    4.90
  -1   6   3   16.60    4.30
  -1   6   3   15.50    5.00
  -1   6   3   13.10    5.30
   1   6  -3   18.80    4.90
  -1   6   3   23.90    5.20
  -1   7  -3   11.20    5.70
   1   7   3    9.40    4.20
   1   7  -3    3.60    4.00
  -1   7   3    5.90    5.10
  -2   0  -3   57.09    4.70
  -2   0  -3   51.59    6.20
  -2   0  -3   48.00    6.50
   2   0  -3   62.69    7.60
  -2   0  -3   65.39    4.70
   2   0  -3   64.09    4.60
  -2   0   3   61.09    4.90
  -2   0  -3   74.89    5.60
  -2   0  -3   68.09    4.50
   2   0  -3   64.09    4.90
  -2   0   3   66.89    5.00
  -2   0   3   61.19    4.80
   2   0   3   70.99    5.80
  -2   0  -3   65.99    6.30
  -2   0   3   60.79    4.80
  -2   1  -3 1014.60   67.49
   2   1   3  920.21   67.59
  -2   1  -3  913.01   67.69
  -2   1  -3 1057.19   67.69
  -2   1  -3  908.71   67.99
   2   1   3 1039.00   67.39
  -2   1  -3  935.51   67.79
   2   1   3 1126.39   67.49
  -2   1  -3  891.81   67.59
   2   1   3 1123.89   67.89
   2   1   3  975.90   68.19
   2   1   3  903.11   67.39
  -2   1  -3 1080.59   67.49
  -2   1  -3 1032.10   67.49
  -2   1  -3 1074.69   67.49
   2   1   3  922.61   68.29
  -2   1  -3  941.31   67.49
  -2   1  -3  947.91   67.59
  -2   1  -3 1063.29   68.19
  -2   1  -3 1023.50   67.39
   2   1  -3  975.50   67.39
   2   1  -3 1079.39   67.49
   2   1  -3 1112.59   67.49
  -2   1   3 1087.19   67.39
  -2   1   3  973.80   67.49
   2   1  -3  984.40   67.49
  -2   1   3  983.40   67.39
  -2   1   3 1026.90   67.49
  -2   1   3  904.21   67.49
  -2   1   3 1107.79   67.49
   2   1  -3 1090.89   67.39
   2   1  -3  917.21   67.59
  -2   1   3 1110.29   67.49
   2   1  -3  908.91   67.59
  -2   1   3 1044.20   67.39
  -2   1   3 1129.09   67.59
   2   1  -3 1068.19   67.39
   2   1  -3 1062.19   67.59
  -2   1   3  941.61   67.29
  -2   1   3 1021.70   67.39
  -2   1   3 1077.59   67.49
  -2   1   3  972.50   67.29
  -2   1   3 1011.30   67.39
   2   1  -3 1031.60   67.49
  -2  -1  -3 1070.99   67.19
  -2  -1  -3  935.11   67.59
   2   1  -3 1013.30   67.49
  -2   1   3  955.20   67.39
  -2   1   3 1055.59   67.49
  -2   1   3  974.90   67.39
   2   1  -3  917.41   67.59
  -2   2  -3   34.80    4.80
  -2   2  -3   46.90    6.40
  -2   2  -3   37.20    5.50
   2   2   3   30.80    4.60
   2   2   3   35.00    4.40
   2   2   3   24.10    8.60
  -2   2  -3   28.70    4.10
  -2   2  -3   34.40    4.40
   2   2   3   45.30    5.20
   2   2   3   43.00    5.60
  -2   2  -3   39.00    5.20
   2   2   3   36.60    4.50
   2   2   3   31.80    3.90
  -2   2  -3   32.60    4.40
   2   2   3   34.80    5.00
  -2   2  -3   36.80    4.90
  -2   2  -3   28.10    4.20
  -2   2  -3   41.40    6.00
  -2   2  -3   31.20    4.50
  -2   2  -3   36.20    4.40
  -2   2  -3   31.40    4.40
  -2   2  -3   41.80    5.00
   2   2   3   45.80    7.30
  -2   2  -3   41.90    5.10
  -2   2  -3   39.40    4.70
  -2   2  -3   37.10    4.30
   2   2   3   34.30    8.00
   2   2   3   39.50    4.70
   2   2  -3   35.90    4.30
  -2   2   3   43.20    5.90
   2   2  -3   32.90    4.70
  -2   2   3   32.50    4.80
  -2   2   3   36.00    4.30
   2   2  -3   40.30    5.70
   2   2  -3   37.20    5.40
  -2   2   3   35.60    4.20
  -2   2   3   39.00    4.10
   2   2  -3   41.90    4.70
  -2   2   3   34.60    4.20
   2   2  -3   37.00    5.50
  -2   2   3   42.20    4.40
   2   2  -3   30.50    4.20
   2   2  -3   39.70    6.50
   2   2  -3   34.00    4.70
  -2   2   3   37.80    4.50
  -2   2   3   36.40    5.10
  -2   2   3   34.00    4.90
   2   2  -3   41.50    4.40
   2   2  -3   37.00    4.60
   2   2  -3   32.40    4.40
   2   2  -3   42.10    5.40
  -2   2   3   39.40    4.60
   2   2  -3   47.80    6.20
   2   2  -3   37.10    4.80
   2   3   3   22.70    3.50
   2   3   3   28.80    4.40
  -2  -3   3   21.50    2.80
  -2   3  -3   21.60    3.80
   2   3   3   28.80    4.80
  -2   3  -3   14.30    4.20
   2   3   3   25.60    4.70
  -2   3  -3   13.90    3.90
  -2   3  -3   22.10    4.20
  -2   3  -3   24.50    4.50
  -2   3  -3   22.00    3.80
   2   3   3   10.80    8.30
   2   3   3   26.10    3.70
  -2   3  -3   22.00    4.50
   2   3   3   27.30    3.00
  -2   3  -3   18.50    4.70
   2   3   3   13.40    3.60
  -2   3  -3   15.40    3.70
   2   3   3   16.60    3.40
  -2   3  -3   14.00    4.20
   2   3   3   15.60    4.80
   2   3   3   25.10    7.30
   2   3   3   10.50    3.90
  -2   3  -3   25.10    4.20
  -2   3  -3   19.50    3.80
   2   3  -3   32.80    5.00
   2   3  -3   18.70    4.20
  -2   3   3   20.60    3.80
   2   3  -3   14.40    4.50
   2   3  -3   22.40    4.30
  -2   3   3   24.70    3.70
   2   3  -3   18.20    3.60
   2   3  -3   15.90    6.00
   2   3  -3   27.80    4.70
  -2   3   3   17.60    4.10
   2   3  -3   15.20    3.80
   2   3  -3   27.10    4.40
   2   3  -3   28.80    6.50
  -2   3   3   28.30    4.60
  -2   3   3   19.20    3.60
  -2   3   3   17.10    3.50
  -2   3   3   19.70    3.80
   2   3  -3   15.80    5.90
   2   3  -3   20.40    3.80
  -2   3   3   27.30    4.20
   2   3  -3   22.50    4.20
   2   3  -3   21.20    3.60
  -2   3   3   22.60    3.00
   2   3  -3   25.40    4.60
  -2   4  -3   87.49    8.30
  -2   4  -3   86.59    8.40
  -2   4  -3   93.19    9.20
   2   4   3   77.19    7.50
  -2   4  -3   65.19    8.20
   2   4   3   89.99    9.00
  -2   4  -3   81.39    8.80
   2   4   3   62.79    7.70
  -2   4  -3   76.39    8.00
   2   4   3   65.19    7.60
   2   4   3   74.19    8.30
  -2   4  -3   72.69    8.10
  -2   4  -3   80.59    8.80
   2   4   3   72.59    9.60
   2   4   3   62.49   11.50
  -2   4   3   77.29    7.90
   2   4  -3   77.79    9.40
  -2   4   3   68.29    8.20
   2   4  -3   81.89    8.70
  -2   4   3   72.39    8.00
   2   4  -3   78.89    8.30
  -2   4   3   80.69    7.90
   2   4  -3   94.29    9.30
   2   4  -3   65.19    7.80
   2   4  -3   62.19   10.30
  -2   4   3   82.59    7.90
   2   4  -3   89.49    8.10
  -2   4   3   83.49    8.80
   2   4  -3   83.09    8.10
   2   4  -3   68.59    8.40
   2   4  -3   80.69    9.70
  -2   4   3   86.19    8.40
  -2   5  -3  122.09   12.10
  -2   5  -3  132.59   12.70
   2   5   3  145.69   12.60
  -2   5  -3  148.69   12.00
  -2   5  -3  129.69   11.90
   2   5   3  107.19   11.30
  -2   5  -3  126.39   11.90
  -2   5  -3  157.28   13.50
   2   5   3  131.89   11.20
  -2   5  -3  125.99   12.40
   2   5   3  141.39   12.10
   2   5  -3  138.09   11.70
  -2   5   3  129.09   11.40
   2   5  -3  111.09   11.70
  -2   5   3  142.19   12.30
   2   5  -3  137.59   13.10
  -2   5   3  143.39   12.60
  -2   5   3  131.29   11.50
   2   5  -3  135.29   12.40
   2   5  -3  116.19   11.40
  -2   5   3  113.39   11.60
   2   6   3   17.90    4.80
   2   6   3    9.30    5.70
  -2   6  -3   -3.00    4.20
   2   6   3    5.10    4.30
  -2   6  -3   15.10    4.40
  -2   6  -3    4.40    3.80
  -2   6  -3   14.60    5.70
   2   6   3   15.50    3.70
   2   6   3   11.00    5.00
   2   6   3   11.40    3.90
  -2   6  -3   19.00    6.20
   2   6   3    9.00    4.00
   2   6   3   10.10    3.50
  -2   6   3    3.50    5.10
   2   6  -3    7.70    5.10
   2   6  -3   -1.10    5.30
  -2   6   3    8.50    3.80
   2   6  -3    6.60    4.20
   2   6  -3   11.00    3.80
  -2   6   3    3.60    4.70
  -2   6   3    5.70    5.00
  -2   6   3    7.90    3.70
   2   6  -3   13.20    4.20
  -2   6   3    9.20    4.70
  -2   6   3    2.20    4.00
  -2   6   3    8.20    3.40
   2   6  -3    0.50    5.10
  -2   7  -3    2.90    5.70
  -2   7  -3    4.30    4.70
  -2   7  -3    1.10    7.20
   2   7   3    3.20    5.10
   2   7  -3   -5.00    5.20
  -2   7   3   -1.40    3.90
  -2   7   3    5.90    5.60
  -3   0   3    3.00    3.10
  -3   0  -3   -1.90    3.80
  -3   0   3    0.00    1.50
   3   0  -3   -0.90    1.10
  -3   0   3    1.70    2.20
  -3   0   3    3.80    2.20
  -3   0  -3    0.40    2.90
  -3   0  -3    0.90    2.00
  -3   0  -3    0.20    1.60
   3   0  -3    1.20    1.80
   3   0   3    0.90    3.20
  -3   0  -3   -2.10    1.60
  -3   0   3   -0.70    1.60
   3   0   3    5.00    2.70
  -3   0   3    0.80    1.50
  -3   0  -3   -0.50    1.60
   3   0  -3    0.30    1.50
  -3   0  -3   -0.70    1.30
  -3   0   3   -0.80    1.50
   3   0   3   -4.00    2.70
  -3   0  -3    0.30    1.60
  -3   0  -3    2.20    2.40
   3   1   3  796.52   50.49
  -3   1  -3  780.82   50.79
   3   1   3  735.03   50.69
  -3   1  -3  726.23   50.69
  -3   1  -3  816.72   50.89
  -3   1  -3  725.83   50.69
   3   1   3  744.93   50.59
  -3  -1   3  737.33   50.59
   3   1   3  777.12   50.89
  -3   1  -3  742.23   51.19
   3   1   3  754.72   50.49
  -3   1  -3  749.82   50.69
  -3   1  -3  689.93   50.69
   3   1   3  759.32   50.99
   3   1   3  695.43   51.49
  -3   1  -3  810.52   50.89
  -3   1  -3  742.43   50.49
  -3   1  -3  753.62   50.69
   3   1   3  699.53   51.59
  -3   1  -3  797.42   50.69
   3   1   3  737.93   51.89
  -3   1  -3  760.82   50.59
  -3   1  -3  666.03   51.29
  -3   1  -3  771.72   50.49
  -3   1  -3  813.42   50.89
  -3   1  -3  728.13   50.59
  -3   1  -3  791.52   50.79
  -3   1   3  785.72   50.79
  -3   1   3  772.32   50.59
  -3   1   3  752.52   50.69
   3   1  -3  734.43   50.49
   3   1  -3  734.73   50.89
  -3  -1  -3  790.52   50.69
  -3   1   3  796.82   50.69
  -3   1   3  759.52   50.49
  -3  -1  -3  799.42   50.39
  -3   1   3  726.83   50.49
  -3   1   3  751.02   50.69
  -3  -1  -3  802.22   51.09
   3   1  -3  690.83   50.69
  -3   1   3  730.13   50.39
  -3   1   3  786.62   50.59
   3   1  -3  712.43   50.79
  -3   1   3  718.53   50.49
   3   1  -3  675.33   50.79
   3   1  -3  731.33   50.49
  -3   1   3  779.62   50.69
   3   1  -3  725.83   50.79
  -3   1   3  752.32   50.49
  -3   1   3  752.92   50.49
  -3   1   3  800.42   50.79
  -3   1   3  750.92   50.59
  -3   1   3  780.92   50.69
  -3   1   3  734.53   50.49
   3   1  -3  753.02   50.69
   3   1  -3  746.23   50.59
   3   1  -3  740.23   50.69
   3   1  -3  823.72   50.79
  -3   1   3  796.22   50.69
  -3   1   3  753.22   50.59
   3   1  -3  740.43   50.69
  -3   1   3  795.52   50.59
   3   1  -3  734.33   50.59
  -3   1   3  783.02   50.59
   3   1  -3  723.63   50.69
  -3   2  -3   42.40    6.70
  -3   2  -3   47.20    6.60
  -3   2  -3   59.19    5.90
   3   2   3   50.69    7.00
   3   2   3   48.50    5.30
   3   2   3   49.90    5.70
  -3   2  -3   48.50    5.90
  -3   2  -3   58.59    6.60
  -3   2  -3   64.69    6.10
  -3   2  -3   54.09    7.40
  -3   2  -3   49.90    5.90
   3   2   3   45.00    6.90
   3   2   3   44.70    7.30
  -3   2  -3   45.70    6.50
  -3   2  -3   58.39    6.70
   3   2   3   46.40    5.10
   3   2   3   49.00    9.40
  -3   2  -3   45.80    6.00
   3   2   3   71.49    9.80
  -3  -2   3   49.50    4.80
   3   2   3   50.49    5.00
   3   2   3   60.29    6.40
  -3   2  -3   57.99    7.70
   3   2   3   42.90    6.10
  -3   2   3   60.69    5.50
   3   2  -3   42.90    5.80
  -3   2   3   47.00    6.30
  -3   2   3   58.19    5.00
  -3   2   3   57.59    5.90
  -3   2   3   53.49    5.00
  -3   2   3   59.59    4.90
   3   2  -3   51.69    5.20
   3   2  -3   49.50    5.60
  -3   2   3   46.30    5.60
   3   2  -3   56.39    6.40
   3   2  -3   42.90    6.10
   3   2  -3   51.89    5.60
  -3   2   3   45.20    5.80
   3   2  -3   44.60    6.40
   3   2  -3   48.70    6.90
  -3   2   3   54.79    5.70
   3   2  -3   44.30    5.30
  -3   2   3   48.70    6.80
  -3   2   3   58.29    5.40
   3   2  -3   49.40    5.20
   3   2  -3   50.99    7.00
   3   2  -3   47.50    5.90
   3   2  -3   48.00    6.60
  -3   2   3   62.09    5.80
  -3   2   3   63.39    6.40
   3   2  -3   47.70    5.50
  -3   2   3   41.10    5.70
  -3   2   3   57.59    5.30
  -3   2   3   49.70    5.40
  -3   2   3   49.80    5.40
   3   3   3  100.09   10.00
  -3  -3   3  108.09    7.50
  -3   3  -3   92.39    8.90
  -3   3  -3   97.79    9.00
   3   3   3   80.99    8.20
   3   3   3  101.79    8.30
  -3   3  -3   83.49    9.20
   3   3   3   94.69    8.80
   3   3   3   85.29   12.10
  -3   3  -3  108.99    8.80
   3   3   3   93.59    8.10
  -3   3  -3  109.89    8.40
  -3   3  -3  106.39    9.50
   3   3   3   91.39    9.70
  -3   3  -3  107.19    8.80
  -3   3  -3   92.49    8.60
  -3   3  -3   91.39    9.20
  -3   3  -3   88.79    9.00
   3   3   3   99.99    9.30
  -3   3  -3   81.89    8.70
   3   3   3   90.99    9.30
  -3   3   3   97.29    8.70
   3   3  -3   89.39    8.90
  -3   3   3   96.89    8.50
  -3   3   3   94.29    8.40
  -3   3   3  105.79    9.30
   3   3  -3   94.89    8.90
   3   3  -3   90.19    8.40
   3   3  -3  111.09   11.80
   3   3  -3  107.29    8.40
   3   3  -3   97.29    8.40
  -3   3   3   96.69    8.30
   3   3  -3   92.79    9.10
  -3   3   3   97.79    8.40
   3   3  -3   99.49    9.30
  -3   3   3   98.29    8.60
   3   3  -3   81.69   10.10
   3   3  -3   96.39    9.20
  -3   3   3   91.79    8.70
   3   3  -3   91.99    8.80
   3   4   3   30.40    5.80
  -3   4  -3   38.80    5.60
   3   4   3    8.10    8.90
  -3   4  -3   29.90    4.70
  -3   4  -3   30.80    5.20
   3   4   3   30.80    5.40
   3   4   3   32.20    9.30
   3   4   3   22.40    4.10
  -3   4  -3   22.40    4.40
   3   4   3   24.70    3.80
  -3   4  -3   24.80    4.60
  -3   4  -3   37.40    5.90
   3   4   3   28.60    5.00
   3   4   3   25.40    4.40
   3   4   3   12.50    7.70
   3   4   3   25.60    4.10
  -3   4  -3   21.20    4.50
  -3   4  -3   23.50    5.30
  -3   4   3   31.20    5.20
   3   4  -3   33.20    5.70
   3   4  -3   31.10    5.10
  -3   4   3   28.90    5.50
   3   4  -3   20.90    5.30
  -3   4   3   23.90    4.30
  -3   4   3   30.00    4.60
  -3  -4  -3   20.00    3.10
   3   4  -3   36.40    5.80
   3   4  -3   31.00    5.00
   3   4  -3   22.00    4.20
   3   4  -3   28.70    5.60
   3   4  -3   14.10    7.00
  -3   4   3   20.00    4.10
  -3   4   3   26.70    4.90
   3   4  -3   19.70    4.00
   3   5   3    2.30    3.20
  -3   5  -3    0.30    4.00
  -3   5  -3    5.70    5.10
  -3   5  -3    4.20    5.20
   3   5   3    0.20    7.60
  -3   5  -3    3.00    4.10
   3   5   3   11.90    6.30
  -3   5  -3   -0.90    3.90
  -3   5  -3    1.90    5.40
   3   5   3    5.00    4.80
  -3   5  -3   -3.30    3.60
   3   5   3   -2.10    3.60
   3   5   3    3.80    4.30
  -3   5   3    1.00    4.20
  -3   5   3    4.40    5.00
   3   5  -3    1.50    5.00
   3   5  -3   -5.60    5.80
   3   5  -3   -9.30    8.60
   3   5  -3    1.10    3.40
   3   5  -3    0.20    4.40
   3   5  -3   -1.40    4.10
  -3   5   3    4.80    3.70
   3   5  -3   -6.30    3.20
  -3   5   3   -4.30    3.20
  -3   5   3   -1.10    4.30
  -3   6  -3    6.30    5.50
   3   6   3    8.60    6.10
   3   6   3   12.70    4.70
  -3   6  -3    6.40    8.70
   3   6   3    4.80    3.20
   3   6   3    2.80    3.20
   3   6   3    6.40    4.20
  -3   6   3   13.60    7.00
  -3   6   3    6.30    5.70
   3   6  -3    6.30    5.70
  -3   6   3    4.60    4.50
  -3   6   3    2.80    4.50
  -3   6   3    6.50    3.50
   3   6  -3   -0.40    4.30
  -3   6   3    3.50    3.20
   3   6  -3    9.50    6.80
   3   6  -3    6.70    4.20
   3   6  -3    0.60    5.50
   4   0  -3  343.07   22.20
  -4   0   3  345.87   22.50
  -4   0  -3  321.67   22.30
   4   0   3  339.67   23.10
  -4   0   3  346.57   22.50
  -4   0   3  309.17   23.00
  -4   0  -3  294.57   22.20
   4   0  -3  337.77   22.20
   4   0  -3  313.37   22.20
  -4   0   3  331.37   22.50
   4   0   3  363.96   22.20
  -4   0   3  302.07   22.10
  -4   0  -3  352.66   22.20
  -4   0  -3  302.57   22.30
   4   0   3  328.87   22.80
  -4   0   3  313.57   23.20
  -4   1  -3 3307.37  218.68
   4   1   3 3366.76  219.58
   4   1   3 3327.87  218.48
  -4   1  -3 3234.78  218.98
  -4  -1   3 3533.05  218.58
  -4   1  -3 3128.19  218.68
  -4   1  -3 3230.58  219.18
  -4   1  -3 3353.26  218.68
  -4   1  -3 3280.17  218.58
  -4   1  -3 3369.86  218.58
  -4   1  -3 3088.69  218.58
  -4   1  -3 3504.75  218.68
  -4  -1   3 3260.87  218.58
   4   1   3 3216.98  219.28
   4   1   3 3410.66  218.98
  -4   1  -3 3430.96  218.78
  -4   1  -3 3307.87  218.68
   4   1   3 3118.19  219.28
   4   1   3 3453.35  218.88
  -4   1  -3 3324.47  218.58
   4   1   3 3313.87  218.48
  -4   1  -3 3208.68  218.68
   4   1   3 3215.38  218.48
   4   1  -3 3341.27  218.68
   4   1  -3 3225.08  218.68
   4   1  -3 3090.29  218.88
  -4   1   3 3057.19  218.48
  -4   1   3 3276.87  218.78
  -4  -1  -3 3275.57  218.48
  -4   1   3 3381.36  218.38
  -4   1   3 3083.19  218.48
  -4   1   3 3155.88  218.48
  -4   1   3 3113.89  218.48
  -4   1   3 3350.76  218.58
  -4   1   3 3548.74  218.98
  -4   1   3 3401.16  218.48
  -4   1   3 3090.59  218.48
  -4   1   3 3382.36  218.48
  -4  -1  -3 3627.04  219.08
   4   1  -3 3101.89  218.68
   4   1  -3 3210.58  218.78
  -4   1   3 3132.99  218.48
   4   1  -3 3165.58  218.58
  -4   1   3 3118.19  218.48
  -4   1   3 3309.07  218.78
  -4   1   3 3267.87  218.78
   4  -1   3 3550.84  218.68
  -4   1   3 3513.95  218.88
   4   1  -3 3241.58  218.58
   4   1  -3 3077.69  218.58
  -4   1   3 3112.89  218.48
  -4   1   3 3528.05  218.78
   4   1  -3 3317.07  218.68
  -4  -1  -3 3599.14  218.78
  -4   1   3 3127.29  218.38
   4   1  -3 3165.08  218.48
  -4   2  -3  446.96   31.20
   4   2   3  403.26   31.30
  -4  -2   3  472.65   30.60
   4   2   3  426.06   32.50
  -4   2  -3  439.56   31.00
  -4   2  -3  431.16   32.10
   4   2   3  436.96   30.90
  -4   2  -3  491.65   31.20
   4   2   3  421.96   32.90
  -4   2  -3  399.86   31.30
  -4   2  -3  447.06   31.20
  -4   2  -3  459.95   31.10
  -4   2  -3  463.35   31.00
   4   2   3  458.65   30.70
  -4   2  -3  473.25   31.20
  -4  -2   3  431.96   30.70
  -4   2  -3  432.36   31.30
   4   2   3  478.55   30.80
   4   2   3  416.46   31.10
  -4   2  -3  396.66   31.30
   4   2   3  430.06   32.50
  -4   2  -3  474.45   31.10
   4   2   3  497.35   31.70
  -4   2   3  452.05   30.90
  -4   2   3  402.06   31.00
   4   2  -3  418.96   31.10
  -4   2   3  460.25   30.80
  -4   2   3  491.35   31.00
   4   2  -3  464.15   30.90
  -4   2   3  488.15   31.00
   4   2  -3  465.05   31.00
  -4   2   3  441.46   31.00
   4   2  -3  486.75   31.50
   4   2  -3  445.06   30.80
   4   2  -3  476.15   31.00
  -4   2   3  428.66   30.90
  -4   2   3  438.76   30.90
   4   2  -3  479.35   31.60
   4   2  -3  475.25   31.20
  -4   2   3  488.95   30.90
   4   2  -3  449.06   31.90
  -4  -2  -3  458.15   30.40
   4   2  -3  420.26   31.30
   4   2  -3  447.76   31.30
  -4   2   3  401.86   31.20
   4   2  -3  491.75   31.10
  -4   2   3  442.66   30.80
  -4   2   3  435.06   30.80
   4   2  -3  459.05   30.80
  -4   2   3  411.76   30.90
  -4   2   3  430.66   30.80
   4   2  -3  502.15   31.20
  -4   2   3  498.95   30.80
   4   3   3   95.49    9.50
  -4   3  -3   91.69    8.80
   4   3   3   89.59    9.50
  -4   3  -3   83.19    9.10
  -4   3  -3   72.59    9.20
   4   3   3   73.99   11.50
  -4   3  -3   78.69    9.40
   4   3   3   94.59    7.80
  -4   3  -3   99.39    8.80
  -4  -3   3  105.89    7.40
  -4   3  -3   88.29    8.90
   4   3   3   87.59    7.90
   4   3   3   93.29    7.80
   4   3   3   95.19    8.90
  -4   3  -3   86.99    8.90
  -4   3  -3   95.79    9.00
  -4   3  -3  105.39    9.20
   4   3   3   77.69   12.20
  -4   3  -3  106.89    8.80
  -4  -3   3   96.19    7.70
  -4   3  -3   80.69    9.30
  -4   3  -3   89.89    8.30
   4   3   3   97.49    8.60
   4   3  -3   94.59   10.80
   4   3  -3   95.39    8.60
  -4  -3  -3   96.79    7.30
  -4   3   3   93.99    8.50
   4   3  -3   90.79    8.80
  -4   3   3  100.89    8.30
  -4   3   3   96.49    8.30
   4   3  -3   90.09    9.00
   4   3  -3   91.09    8.50
  -4   3   3  100.69    8.50
   4   3  -3   81.79   10.80
   4   3  -3   92.39    9.00
   4   3  -3   83.59    8.80
   4   3  -3   84.59   10.40
  -4   3   3   95.39    9.00
  -4   3   3  104.39    8.40
  -4   3   3   89.49    8.20
   4   3  -3  102.09    8.40
  -4   3   3   95.19    8.70
  -4   3   3   86.59    8.80
   4   3  -3   96.49    8.90
   4   3  -3   97.29    8.20
  -4   4  -3   37.60    5.50
  -4  -4   3   49.90    5.10
  -4   4  -3   43.20    6.50
  -4   4  -3   36.30    6.10
  -4   4  -3   39.10    5.60
  -4   4  -3   40.70    5.90
   4   4   3   44.50    6.80
  -4   4  -3   37.00    6.20
   4   4   3   42.70    7.00
   4   4   3   36.90    5.60
   4   4   3   51.39    5.70
  -4   4  -3   46.00    6.80
   4   4   3   38.90    5.50
   4   4   3   35.80    5.40
   4   4   3   31.30    9.20
  -4   4  -3   48.00    6.70
   4   4   3   26.60    6.50
  -4   4   3   41.60    5.80
   4   4  -3   47.90    6.70
   4   4  -3   45.20    5.90
   4   4  -3   45.90    5.90
  -4   4   3   28.30    4.90
   4   4  -3   40.40    8.70
   4   4  -3   21.30    9.40
  -4   4   3   37.60    5.30
  -4   4   3   42.30    6.40
   4   4  -3   50.49    6.80
  -4   4   3   39.00    5.50
  -4  -4  -3   42.10    4.70
  -4   4   3   46.30    6.20
  -4   4   3   35.00    5.90
   4   4  -3   38.10    5.30
   4   4  -3   35.00    6.60
  -4   4   3   44.00    5.50
   4   4  -3   49.20    6.50
   4   4  -3   32.10    5.40
  -4   5  -3   72.79    8.30
   4   5   3   71.09    7.10
   4   5   3   59.49    7.30
  -4   5  -3   70.79    8.10
  -4   5  -3   68.59    8.30
   4   5   3   56.09    8.70
  -4   5  -3   59.19    7.70
  -4   5  -3   55.89    8.90
  -4   5  -3   63.99    9.60
  -4   5  -3   61.29    8.80
   4   5   3   72.59    8.40
  -4   5   3   73.49    8.00
   4   5  -3   41.70   10.90
  -4   5   3   64.49    8.40
   4   5  -3   62.29    9.40
   4   5  -3   60.19    7.50
  -4   5   3   58.89    7.20
  -4   5   3   65.79    7.50
   4   5  -3   56.29    7.70
  -4   5   3   57.19    7.60
  -4   5   3   57.39    7.00
   4   5  -3   44.80    7.70
   4   5  -3   68.49    8.70
   4   5  -3   47.90    8.70
   4   5  -3   56.59    7.40
   4   5  -3   74.09   11.20
  -4   5   3   63.99    9.90
  -4   5   3   68.49    8.80
   4   6   3    0.60    3.30
   4   6   3    5.00    3.30
  -4   6  -3    1.20    4.10
   4   6   3    0.30    3.20
   4   6   3   -3.00    4.60
  -4   6  -3    5.50    7.60
  -4   6  -3   -5.70    6.10
   4   6   3   13.60    6.10
   4   6   3    1.40    4.00
   4   6   3    0.50    4.20
  -4   6  -3   -2.50    4.00
   4   6  -3    3.10    5.40
   4   6  -3   -3.80    5.00
  -4   6   3    2.10    5.00
   4   6  -3    8.90    6.90
   4   6  -3   -0.60    4.30
  -4   6   3   -0.50    4.20
  -4   6   3   -3.20    3.10
  -4   6   3    6.90    3.50
  -4   6   3    7.90    4.80
   4   6  -3   -6.90    3.20
  -4   6   3   -3.00    2.80
  -5   0   3   -1.60    3.50
   5   0  -3    1.20    1.60
  -5   0  -3    2.30    2.30
  -5   0  -3    1.50    2.00
   5   0   3    1.90    2.00
  -5   0  -3   -3.60    3.60
  -5   0   3   -0.20    1.40
  -5   0  -3    1.30    1.70
   5   0  -3    0.40    1.70
   5   0  -3   -0.30    1.70
  -5   0   3   -1.10    1.90
   5   0  -3    0.50    1.50
  -5   0   3   -3.30    1.70
   5   0  -3   -0.80    2.10
  -5   0  -3    1.50    2.00
  -5   0   3   -3.50    4.60
  -5   0   3    1.30    1.60
[truncated: 2,813,353 more chars]
