# Supplementary material for: 4-Bromo-N,N′-di­phenyl­benzimidamide N′-oxide
Source: IUCrdata. 2024 Oct 8;9(Pt 10):x240968. doi: 10.1107/S2414314624009684 (PMC11660173; doi:10.1107/S2414314624009684)
Supplement: Supplementary file 2 [file x-09-x240968-Isup2.hkl]

data_I                                                                          
_shelx_title ' gar1891_a.res in Pna2(1)'                                        
_shelx_refln_list_code          4                                               
_shelx_F_calc_maximum      378.96                                               
_exptl_crystal_F_000      1488.00                                               
_reflns_d_resolution_high  0.8197                                               
                                                                                
loop_                                                                           
 _space_group_symop_operation_xyz                                               
 'x, y, z'                                                                      
 '-x, -y, z+1/2'                                                                
 'x+1/2, -y+1/2, z'                                                             
 '-x+1/2, y+1/2, z+1/2'                                                         
                                                                                
_cell_length_a    17.7036                                                       
_cell_length_b     5.8468                                                       
_cell_length_c    31.4179                                                       
_cell_angle_alpha  90.000                                                       
_cell_angle_beta   90.000                                                       
_cell_angle_gamma  90.000                                                       
                                                                                
_shelx_F_squared_multiplier     1.000                                           
                                                                                
loop_                                                                           
 _refln_index_h                                                                 
 _refln_index_k                                                                 
 _refln_index_l                                                                 
 _refln_F_squared_calc                                                          
 _refln_F_squared_meas                                                          
 _refln_F_squared_sigma                                                         
 _refln_observed_status                                                         
   0   0 -38       1063.49       1229.72       147.97 o                         
   2   0 -38        143.45        208.87        58.63 o                         
   2   0 -37        248.50        267.19        29.37 o                         
   4   0 -37        654.92        628.94        57.51 o                         
   0   1 -37       1008.10        989.76        49.80 o                         
   1   1 -37        184.65        101.87        22.10 o                         
   2   1 -37         83.04         60.56        23.33 o                         
   3   1 -37         28.84         35.37        25.65 o                         
   4   1 -37       1648.15       2168.52        74.54 o                         
   0   0 -36       1957.73       1452.60        89.04 o                         
   2   0 -36        112.96        110.51        23.20 o                         
   4   0 -36        167.95        178.82        27.17 o                         
   6   0 -36         29.87         21.56        34.58 o                         
   1   1 -36          2.87        -16.33        16.33 o                         
   2   1 -36        153.31        154.08        18.06 o                         
   3   1 -36         13.73         20.32        18.83 o                         
   4   1 -36        241.45        203.77        21.80 o                         
   5   1 -36        145.22        113.07        24.34 o                         
   6   1 -36        611.86        654.22        35.28 o                         
   0   2 -36        733.92        691.75        41.12 o                         
   1   2 -36        164.88        111.60        22.01 o                         
   2   2 -36         32.16         12.58        21.74 o                         
   3   2 -36        138.95        113.46        23.84 o                         
   4   2 -36        479.94        504.80        44.26 o                         
   2   0 -35        384.31        340.52        26.64 o                         
   4   0 -35        873.72       1032.24        39.33 o                         
   6   0 -35        529.34        473.14        43.21 o                         
   8   0 -35        345.16        284.34        41.06 o                         
   0   1 -35       1154.06       1075.97        45.59 o                         
   1   1 -35         69.73         59.73        16.11 o                         
   2   1 -35         56.05         72.68        16.00 o                         
   3   1 -35        167.71        167.73        17.46 o                         
   4   1 -35       1190.54       1366.06        36.90 o                         
   5   1 -35        132.36        135.21        18.84 o                         
   6   1 -35         13.41         19.38        22.89 o                         
   7   1 -35         46.76         43.39        22.49 o                         
   8   1 -35        226.11        236.18        30.18 o                         
   1   2 -35         51.90         47.99        18.04 o                         
   2   2 -35        144.54        114.01        19.14 o                         
   3   2 -35         55.18         57.87        19.49 o                         
   4   2 -35        297.62        338.96        25.49 o                         
   5   2 -35        216.75        241.83        36.62 o                         
   6   2 -35        359.81        327.74        32.28 o                         
   0   0 -34       3546.24       3940.64       109.32 o                         
   2   0 -34         61.29        105.35        23.38 o                         
   4   0 -34       3956.76       4462.82       190.36 o                         
   6   0 -34         45.44         19.51        24.95 o                         
   8   0 -34       1238.17       1388.24        68.61 o                         
   1   1 -34        174.88        150.35        18.97 o                         
   2   1 -34        437.20        390.88        22.98 o                         
   3   1 -34         88.10         84.63        19.10 o                         
   4   1 -34        534.12        556.81        24.41 o                         
   5   1 -34         14.68         -4.99        16.56 o                         
   6   1 -34        587.77        625.38        31.96 o                         
   7   1 -34         64.54         70.77        23.31 o                         
   8   1 -34        383.70        397.87        28.65 o                         
   9   1 -34        220.87        239.21        26.80 o                         
   0   2 -34       1423.71       1570.06        60.01 o                         
   1   2 -34        100.85         79.96        17.85 o                         
   2   2 -34         18.85         16.29        16.92 o                         
   3   2 -34        157.62        131.18        19.07 o                         
   4   2 -34        741.02        603.12        37.82 o                         
   5   2 -34        186.73        170.63        21.66 o                         
   6   2 -34         56.89         14.21        23.00 o                         
   7   2 -34         60.83         50.30        27.94 o                         
   1   3 -34         71.16         57.26        24.99 o                         
   2   3 -34        205.00        138.29        28.92 o                         
   3   3 -34         25.81         10.51        28.86 o                         
   4   3 -34         19.47         59.18        63.13 o                         
   2   0 -33        907.02        915.12        47.80 o                         
   4   0 -33        193.93        196.41        32.00 o                         
   6   0 -33        832.19       1000.98        46.02 o                         
   8   0 -33       1827.86       1718.48        72.72 o                         
  10   0 -33        110.58         75.13        33.42 o                         
   0   1 -33       2983.81       3236.17        83.50 o                         
   1   1 -33         85.73         42.93        15.16 o                         
   2   1 -33        145.28         96.69        15.33 o                         
   3   1 -33         19.89         24.59        14.72 o                         
   4   1 -33       1124.45       1107.42        31.36 o                         
   5   1 -33          4.97         19.37        18.52 o                         
   6   1 -33         53.51         79.07        17.41 o                         
   7   1 -33        259.16        257.15        20.54 o                         
   8   1 -33        274.96        259.66        21.91 o                         
   9   1 -33         19.52         26.87        21.13 o                         
  10   1 -33        119.04        145.88        26.65 o                         
   1   2 -33         71.19         18.98        24.49 o                         
   2   2 -33        253.02        101.36        22.27 o                         
   3   2 -33         35.94         38.66        17.57 o                         
   4   2 -33        354.87        414.48        25.69 o                         
   5   2 -33         56.55         85.16        20.08 o                         
   6   2 -33         14.57         -5.88        17.78 o                         
   7   2 -33        213.96        217.91        24.69 o                         
   8   2 -33        441.12        435.90        38.35 o                         
   9   2 -33        114.24        152.36        31.72 o                         
   0   3 -33        336.41        258.85        41.29 o                         
   1   3 -33        153.73        141.48        22.89 o                         
   2   3 -33        113.16         66.29        25.38 o                         
   3   3 -33        106.31         85.89        22.60 o                         
   4   3 -33        347.95        325.35        26.31 o                         
   5   3 -33         59.85         33.68        25.11 o                         
   6   3 -33         27.29         23.19        37.91 o                         
   0   0 -32        464.02        489.59        35.77 o                         
   2   0 -32        243.32        266.97        23.39 o                         
   4   0 -32       1613.94       1748.19        55.89 o                         
   6   0 -32         33.80         -7.00        23.02 o                         
   8   0 -32       1491.15       1756.34       122.71 o                         
  10   0 -32         29.30         89.26        29.71 o                         
   1   1 -32         28.33          4.22        14.55 o                         
   2   1 -32        118.11        100.00        18.30 o                         
   3   1 -32        131.75        116.88        17.83 o                         
   4   1 -32       1314.78       1498.90        39.71 o                         
   5   1 -32        104.74         84.39        17.10 o                         
   6   1 -32       1556.72       1651.37        39.97 o                         
   7   1 -32         31.58        -20.82        20.82 o                         
   8   1 -32       1453.03       1594.71        50.33 o                         
   9   1 -32        126.84        133.24        18.75 o                         
  10   1 -32        257.45        336.57        24.80 o                         
  11   1 -32         32.20        -13.02        24.78 o                         
   0   2 -32       1019.27       1203.88        56.76 o                         
   1   2 -32        278.16        252.02        19.88 o                         
   2   2 -32        118.31        107.23        17.60 o                         
   3   2 -32        267.85        213.05        20.15 o                         
   4   2 -32        456.73        339.59        26.81 o                         
   5   2 -32         29.53         44.71        20.37 o                         
   6   2 -32          8.69          8.02        16.21 o                         
   7   2 -32        394.01        367.46        22.56 o                         
   8   2 -32        379.24        364.55        30.81 o                         
   9   2 -32          6.03        -13.23        20.78 o                         
  10   2 -32         39.72         21.99        28.76 o                         
   1   3 -32         34.08         33.63        19.11 o                         
   2   3 -32        129.40        124.96        20.70 o                         
   3   3 -32         68.79         76.43        19.77 o                         
   4   3 -32        175.47        122.79        24.97 o                         
   5   3 -32        233.67        149.40        26.29 o                         
   6   3 -32        386.15        372.84        34.92 o                         
   7   3 -32         12.32          8.09        32.75 o                         
   2   0 -31         59.69         41.39        20.39 o                         
   4   0 -31        107.77        110.07        22.82 o                         
   6   0 -31       1642.02       1848.89        58.06 o                         
   8   0 -31       2447.81       2734.62        93.79 o                         
  10   0 -31       1044.79       1175.47        80.00 o                         
  12   0 -31        624.37        937.54        82.28 o                         
   0   1 -31       3836.89       4282.27        93.18 o                         
   1   1 -31         63.14         52.77        15.39 o                         
   2   1 -31        262.64        250.68        17.64 o                         
   3   1 -31        250.76        225.68        16.69 o                         
   4   1 -31       1981.22       2061.33        39.91 o                         
   5   1 -31        535.15        467.32        23.23 o                         
   6   1 -31        161.40        111.38        19.52 o                         
   7   1 -31         35.12         28.30        16.37 o                         
   8   1 -31       1389.77       1632.22        51.08 o                         
   9   1 -31         50.94         28.29        17.97 o                         
  10   1 -31         11.77         12.91        17.71 o                         
  11   1 -31         54.05         38.07        22.98 o                         
  12   1 -31         55.66         61.87        30.08 o                         
   1   2 -31        334.49        289.91        22.77 o                         
   2   2 -31        189.46        186.89        22.19 o                         
   3   2 -31        113.43         92.78        17.41 o                         
   4   2 -31        373.86        411.12        21.19 o                         
   5   2 -31        246.09        214.63        17.87 o                         
   6   2 -31       1246.57       1340.55        41.71 o                         
   7   2 -31         16.62         17.10        17.32 o                         
   8   2 -31        728.05        803.60        34.24 o                         
   9   2 -31        378.89        413.93        23.23 o                         
  10   2 -31        324.75        349.48        24.24 o                         
  11   2 -31         58.66         54.79        29.43 o                         
   0   3 -31        187.36         49.79        38.02 o                         
   1   3 -31        163.26        148.45        22.01 o                         
   2   3 -31          4.50         30.72        18.25 o                         
   3   3 -31        268.01        173.44        23.42 o                         
   4   3 -31        303.43        211.19        19.32 o                         
   5   3 -31        139.92         73.68        18.89 o                         
   6   3 -31         86.64         57.67        19.91 o                         
   7   3 -31         22.27         45.25        22.92 o                         
   8   3 -31         64.38         78.61        27.58 o                         
   1   4 -31         70.61         38.61        27.80 o                         
   2   4 -31        193.68        225.19        36.15 o                         
   3   4 -31        112.42         60.39        39.13 o                         
   0   0 -30       8069.53       8640.84       237.73 o                         
   2   0 -30        120.69        149.85        22.89 o                         
   4   0 -30       1813.58       1664.14        61.12 o                         
   6   0 -30        406.15        464.60        30.79 o                         
   8   0 -30        482.88        550.09        45.59 o                         
  10   0 -30        124.73        137.91        30.71 o                         
  12   0 -30          1.69        -33.02        33.02 o                         
   1   1 -30         72.52         39.27        16.01 o                         
   2   1 -30        478.05        485.05        20.69 o                         
   3   1 -30         75.39         64.19        16.34 o                         
   4   1 -30         14.83         15.83        15.55 o                         
   5   1 -30        299.93        246.18        22.00 o                         
   6   1 -30        233.14        246.92        17.88 o                         
   7   1 -30        102.57        125.44        20.02 o                         
   8   1 -30       1421.37       1535.07        45.83 o                         
   9   1 -30         57.75         57.71        19.18 o                         
  10   1 -30        249.47        309.29        21.34 o                         
  11   1 -30          2.78        -17.95        17.95 o                         
  12   1 -30       1667.51       2013.26        81.23 o                         
  13   1 -30          9.77         28.03        29.07 o                         
   0   2 -30       2704.49       3106.68        80.22 o                         
   1   2 -30        232.74        241.52        18.66 o                         
   2   2 -30         84.07         97.64        17.80 o                         
   3   2 -30        491.79        477.91        19.77 o                         
   4   2 -30       2367.44       2367.85        51.62 o                         
   5   2 -30        256.59        240.32        21.04 o                         
   6   2 -30        119.90         76.64        15.71 o                         
   7   2 -30         56.14         61.40        17.49 o                         
   8   2 -30        348.68        279.10        33.23 o                         
   9   2 -30         55.63         41.77        17.37 o                         
  10   2 -30        274.31        249.08        22.45 o                         
  11   2 -30         81.19         58.56        23.36 o                         
  12   2 -30         95.76        -19.73        82.20 o                         
   1   3 -30         87.45         61.57        18.43 o                         
   2   3 -30         75.45         62.23        20.29 o                         
   3   3 -30         57.46         24.83        16.90 o                         
   4   3 -30        162.99        145.52        24.29 o                         
   5   3 -30        154.29        111.58        17.24 o                         
   6   3 -30         35.49         27.52        16.89 o                         
   7   3 -30        141.51        122.81        18.87 o                         
   8   3 -30        552.60        557.92        41.30 o                         
   9   3 -30        457.11        482.50        35.18 o                         
   0   4 -30        145.97         54.10        34.25 o                         
   1   4 -30        117.82         90.25        29.48 o                         
   2   4 -30        125.58        159.28        27.11 o                         
   3   4 -30        189.26        140.02        38.70 o                         
   4   4 -30        172.69        152.01        36.56 o                         
   5   4 -30         63.54         -0.49        39.84 o                         
   2   0 -29       2046.45       2265.45        55.36 o                         
   4   0 -29        116.10         89.53        25.20 o                         
   6   0 -29         85.08        112.63        24.96 o                         
   8   0 -29       2319.97       2426.32        85.25 o                         
  10   0 -29        156.39        190.40        26.16 o                         
  12   0 -29       1971.07       1532.59       104.29 o                         
  14   0 -29        400.79        479.73        48.47 o                         
   0   1 -29       7991.62       8796.53       164.95 o                         
   1   1 -29        280.22        246.98        17.95 o                         
   2   1 -29        391.55        489.63        21.19 o                         
   3   1 -29        132.87        107.11        15.75 o                         
   4   1 -29       1355.63       1332.45        30.98 o                         
   5   1 -29         80.77         93.45        15.39 o                         
   6   1 -29        180.16        190.90        16.71 o                         
   7   1 -29        372.23        372.16        19.56 o                         
   8   1 -29        512.76        629.15        30.41 o                         
   9   1 -29         49.67         74.33        17.46 o                         
  10   1 -29        119.33        114.59        18.21 o                         
  11   1 -29        116.33        127.07        17.47 o                         
  12   1 -29         46.21         51.22        18.59 o                         
  13   1 -29         14.71        -18.51        20.52 o                         
   1   2 -29         55.21         35.72        15.67 o                         
   2   2 -29        300.63        233.91        18.39 o                         
   3   2 -29        170.10        128.37        17.18 o                         
   4   2 -29         83.38         99.85        15.66 o                         
   5   2 -29        697.85        665.34        26.23 o                         
   6   2 -29        329.55        369.30        18.88 o                         
   7   2 -29        130.92        124.61        16.61 o                         
   8   2 -29       1605.52       1707.60        41.03 o                         
   9   2 -29        154.87        151.07        22.38 o                         
  10   2 -29        125.33        145.56        18.65 o                         
  11   2 -29        195.88        170.55        20.79 o                         
  12   2 -29        589.55        579.00        47.29 o                         
   0   3 -29        854.81        784.09        42.78 o                         
   1   3 -29         45.71         18.69        18.12 o                         
   2   3 -29        310.68        281.29        23.66 o                         
   3   3 -29        572.22        550.58        31.58 o                         
   4   3 -29        619.91        512.59        32.57 o                         
   5   3 -29        385.55        293.96        21.33 o                         
   6   3 -29        222.32        217.08        30.57 o                         
   7   3 -29        135.18        117.07        17.46 o                         
   8   3 -29        119.28        126.69        19.32 o                         
   9   3 -29        245.06        218.34        24.14 o                         
  10   3 -29        126.30        132.38        27.74 o                         
   1   4 -29        111.21         60.93        20.39 o                         
   2   4 -29         78.26         65.28        26.98 o                         
   3   4 -29         17.48        -11.11        23.55 o                         
   4   4 -29          2.81          6.26        34.34 o                         
   5   4 -29        164.55        124.85        26.18 o                         
   6   4 -29         53.05         65.17        33.80 o                         
   7   4 -29         16.04         38.47        35.25 o                         
   0   0 -28       6708.35       7679.97       204.00 o                         
   2   0 -28         34.42         19.78        20.97 o                         
   4   0 -28       6832.42       8143.81       172.44 o                         
   6   0 -28        174.30        164.24        23.39 o                         
   8   0 -28       2263.31       2474.10       109.46 o                         
  10   0 -28         37.83        101.79        31.41 o                         
  12   0 -28         21.31         16.86        26.07 o                         
  14   0 -28          3.94         20.70        30.66 o                         
   1   1 -28        259.11        257.84        18.80 o                         
   2   1 -28       2681.78       2788.67        50.93 o                         
   3   1 -28        157.36         96.28        17.62 o                         
   4   1 -28       1476.75       1572.90        41.02 o                         
   5   1 -28        503.73        474.63        20.81 o                         
   6   1 -28        339.38        365.93        18.13 o                         
   7   1 -28         67.59         37.71        14.95 o                         
   8   1 -28       1790.42       1818.94        43.89 o                         
   9   1 -28         54.10         43.84        17.67 o                         
  10   1 -28        425.97        475.66        21.61 o                         
  11   1 -28         91.63        104.75        17.74 o                         
  12   1 -28       1227.11       1273.72        51.22 o                         
  13   1 -28        185.63        155.65        21.36 o                         
  14   1 -28         85.81        103.67        27.75 o                         
   0   2 -28        171.33        165.01        23.43 o                         
   1   2 -28        192.30        159.70        17.13 o                         
   2   2 -28        658.63        790.69        27.49 o                         
   3   2 -28        410.85        403.92        18.76 o                         
   4   2 -28       1280.46       1200.75        29.28 o                         
   5   2 -28        509.47        483.47        20.24 o                         
   6   2 -28         46.52         52.80        15.68 o                         
   7   2 -28        377.94        352.57        18.73 o                         
   8   2 -28        417.84        396.89        23.63 o                         
   9   2 -28        435.67        372.69        20.29 o                         
  10   2 -28         59.34        -17.72        26.64 o                         
  11   2 -28        201.98        221.82        19.73 o                         
  12   2 -28        139.35        128.77        20.71 o                         
  13   2 -28         73.90         44.81        28.58 o                         
   1   3 -28         57.97         61.02        17.46 o                         
   2   3 -28        896.17        785.68        29.55 o                         
   3   3 -28        166.11        137.72        19.35 o                         
   4   3 -28        256.16        234.92        22.02 o                         
   5   3 -28         68.72         48.96        17.73 o                         
   6   3 -28        185.48        125.01        19.28 o                         
   7   3 -28        315.08        255.65        27.61 o                         
   8   3 -28        222.05        213.85        24.99 o                         
   9   3 -28        104.66         90.92        21.98 o                         
  10   3 -28        234.91        262.78        27.61 o                         
  11   3 -28        192.78        206.96        27.67 o                         
   0   4 -28        150.62        101.57        33.00 o                         
   1   4 -28         33.70         -4.33        19.89 o                         
   2   4 -28          8.00         18.85        19.43 o                         
   3   4 -28        237.05        226.48        23.24 o                         
   4   4 -28         20.79         32.80        20.91 o                         
   5   4 -28         58.36          8.38        20.84 o                         
   6   4 -28         35.24         41.18        23.85 o                         
   7   4 -28         19.14        -11.49        28.67 o                         
   8   4 -28        131.20         67.55        30.31 o                         
   2   0 -27        987.88       1102.16        38.55 o                         
   4   0 -27       6152.28       6610.83       126.36 o                         
   6   0 -27        455.26        532.09        28.32 o                         
   8   0 -27       2614.93       2917.28        75.92 o                         
  10   0 -27       1090.48       1151.93        45.61 o                         
  12   0 -27        709.90        595.83        38.32 o                         
  14   0 -27        421.77        537.66        39.28 o                         
   0   1 -27        473.07        452.20        25.13 o                         
   1   1 -27         56.51         67.51        14.30 o                         
   2   1 -27         32.13         26.81        15.03 o                         
   3   1 -27        785.78        718.74        24.39 o                         
   4   1 -27       6068.11       6462.22       103.67 o                         
   5   1 -27        379.73        325.38        18.18 o                         
   6   1 -27         70.68         44.67        17.77 o                         
   7   1 -27        134.43        157.96        16.58 o                         
   8   1 -27       2569.17       2485.65        48.64 o                         
   9   1 -27         35.65         37.12        15.61 o                         
  10   1 -27         54.16         62.18        17.52 o                         
  11   1 -27         36.57         36.72        15.64 o                         
  12   1 -27        101.96         86.29        18.32 o                         
  13   1 -27         54.59         15.59        17.34 o                         
  14   1 -27        368.72        493.70        46.65 o                         
  15   1 -27         59.02         63.79        39.47 o                         
   1   2 -27        170.02        128.91        16.59 o                         
   2   2 -27         74.41          8.11        16.20 o                         
   3   2 -27         37.41         28.94        16.45 o                         
   4   2 -27       1619.60       1637.29        37.05 o                         
   5   2 -27        120.90         83.49        15.87 o                         
   6   2 -27        299.23        289.97        22.63 o                         
   7   2 -27        269.73        217.30        16.99 o                         
   8   2 -27       1318.85       1546.46        34.52 o                         
   9   2 -27       1235.81       1364.03        40.31 o                         
  10   2 -27         24.54         29.54        16.36 o                         
  11   2 -27         41.71         17.77        17.85 o                         
  12   2 -27        598.93        633.82        38.25 o                         
  13   2 -27        146.06        194.92        23.91 o                         
  14   2 -27        240.24        307.44        41.42 o                         
   0   3 -27       1155.83       1288.51        60.31 o                         
   1   3 -27         51.90         20.47        17.48 o                         
   2   3 -27        105.94         97.21        20.56 o                         
   3   3 -27       1124.65       1196.22        35.99 o                         
   4   3 -27        425.50        376.86        20.83 o                         
   5   3 -27         62.26         58.95        17.93 o                         
   6   3 -27        341.60        400.24        29.02 o                         
   7   3 -27        501.88        468.67        31.85 o                         
   8   3 -27       1391.58       1467.81        63.70 o                         
   9   3 -27          6.79         20.94        22.30 o                         
  10   3 -27        114.81        110.57        21.83 o                         
  11   3 -27         86.63         82.85        23.35 o                         
  12   3 -27         26.09         21.30        23.53 o                         
   1   4 -27        118.56         99.41        26.79 o                         
   2   4 -27        135.65         63.36        22.54 o                         
   3   4 -27          2.22        -21.36        21.67 o                         
   4   4 -27        211.03        121.12        22.46 o                         
   5   4 -27         38.07          2.26        19.77 o                         
   6   4 -27        157.01        102.86        21.34 o                         
   7   4 -27        113.64         30.15        24.71 o                         
   8   4 -27          1.12         -9.22        25.13 o                         
   9   4 -27        286.19        254.52        39.21 o                         
   0   5 -27         17.92        376.47       249.88 o                         
   1   5 -27        151.28         89.84        59.63 o                         
   2   5 -27        140.56        193.99        98.64 o                         
   0   0 -26       7009.38       6905.03       211.45 o                         
   2   0 -26        143.42        146.18        20.58 o                         
   4   0 -26       4069.72       4103.69        84.11 o                         
   6   0 -26        884.42        961.62        44.72 o                         
   8   0 -26        818.98        973.73        39.87 o                         
  10   0 -26        114.76         86.40        21.77 o                         
  12   0 -26          5.20         26.06        21.54 o                         
  14   0 -26        261.14        293.99        40.37 o                         
   1   1 -26        430.20        411.23        17.19 o                         
   2   1 -26         16.28         30.80        13.79 o                         
   3   1 -26        185.63        137.24        15.93 o                         
   4   1 -26        226.17        296.99        17.33 o                         
   5   1 -26        583.31        529.77        19.54 o                         
   6   1 -26        200.67        243.49        17.35 o                         
   7   1 -26         27.77         -2.36        14.11 o                         
   8   1 -26       2149.23       2281.31        41.16 o                         
   9   1 -26        109.21        105.02        15.44 o                         
  10   1 -26       1340.12       1568.64        35.72 o                         
  11   1 -26        119.58        130.48        23.62 o                         
  12   1 -26       1277.45       1277.45        40.70 o                         
  13   1 -26          3.56         -9.59        15.64 o                         
  14   1 -26        419.72        454.31        29.71 o                         
  15   1 -26         86.78         83.65        26.38 o                         
   0   2 -26       5122.45       5414.60       169.19 o                         
   1   2 -26       1180.52       1089.08        36.52 o                         
   2   2 -26         33.27          7.04        15.99 o                         
   3   2 -26        422.75        434.51        20.62 o                         
   4   2 -26       2955.70       3221.49        60.24 o                         
   5   2 -26        399.17        341.72        20.27 o                         
   6   2 -26        816.08        759.91        23.08 o                         
   7   2 -26       1002.71        989.16        28.15 o                         
   8   2 -26        627.25        638.66        23.99 o                         
   9   2 -26        100.28         67.52        16.70 o                         
  10   2 -26         30.69         40.36        17.41 o                         
  11   2 -26         43.57         57.76        16.67 o                         
  12   2 -26          9.05         12.83        16.29 o                         
  13   2 -26         27.01         26.72        17.68 o                         
  14   2 -26         61.93         69.88        22.16 o                         
   1   3 -26        779.14        733.96        30.69 o                         
   2   3 -26        110.13         70.12        18.56 o                         
   3   3 -26        626.94        503.62        25.08 o                         
   4   3 -26         46.48         24.80        16.88 o                         
   5   3 -26        621.14        544.53        26.18 o                         
   6   3 -26         90.18         99.01        18.06 o                         
   7   3 -26         73.01         89.03        20.38 o                         
   8   3 -26        412.28        336.89        30.44 o                         
   9   3 -26        285.82        245.36        21.90 o                         
  10   3 -26          1.48         18.20        17.89 o                         
  11   3 -26         45.02         67.35        17.96 o                         
  12   3 -26        356.80        295.53        29.21 o                         
  13   3 -26        209.27        166.25        54.90 o                         
   0   4 -26        708.81        647.53        57.55 o                         
   1   4 -26        341.41        260.69        23.41 o                         
   2   4 -26        100.58        133.90        20.57 o                         
   3   4 -26        145.41        138.72        22.17 o                         
   4   4 -26         63.56         15.91        21.45 o                         
   5   4 -26         71.35         60.64        25.19 o                         
   6   4 -26         34.78         63.93        20.98 o                         
   7   4 -26         96.97        110.18        22.22 o                         
   8   4 -26        220.10        242.76        30.32 o                         
   9   4 -26        166.56        106.49        22.75 o                         
  10   4 -26        160.67        218.87        44.33 o                         
   1   5 -26         42.03         43.53        42.00 o                         
   2   5 -26         65.64        110.34        40.98 o                         
   3   5 -26         24.57         -9.99        35.44 o                         
   4   5 -26         52.11         22.31        40.30 o                         
   2   0 -25        991.48        998.20        35.68 o                         
   4   0 -25        179.82        224.38        22.63 o                         
   6   0 -25       2217.46       2409.80        59.57 o                         
   8   0 -25       1708.29       1822.19        52.42 o                         
  10   0 -25        229.51        235.30        23.77 o                         
  12   0 -25       3198.31       2792.48        87.69 o                         
  14   0 -25        109.75        115.16        23.60 o                         
  16   0 -25       1214.90       1634.79       103.92 o                         
   0   1 -25       9807.81      10089.14       193.85 o                         
   1   1 -25        868.60        837.61        23.13 o                         
   2   1 -25        473.89        525.82        17.35 o                         
   3   1 -25        346.76        308.43        16.41 o                         
   4   1 -25       5437.02       5562.79        82.17 o                         
   5   1 -25        652.19        563.50        19.61 o                         
   6   1 -25         32.16         -1.72        13.12 o                         
   7   1 -25         71.29         80.84        14.65 o                         
   8   1 -25        754.22        959.26        31.07 o                         
   9   1 -25         41.30         20.05        14.44 o                         
  10   1 -25        263.63        193.16        17.45 o                         
  11   1 -25        196.14        161.03        16.28 o                         
  12   1 -25         16.24         15.46        16.02 o                         
  13   1 -25          2.77         15.12        16.75 o                         
  14   1 -25        159.52        185.89        17.37 o                         
  15   1 -25         25.71         76.67        22.67 o                         
  16   1 -25         10.37         20.95        31.22 o                         
   1   2 -25       1211.16       1157.25        30.26 o                         
   2   2 -25       1975.72       2119.11        42.46 o                         
   3   2 -25        203.03        162.96        17.62 o                         
   4   2 -25         45.21         48.46        18.07 o                         
   5   2 -25        412.42        374.46        21.34 o                         
   6   2 -25        644.43        758.66        24.58 o                         
   7   2 -25        472.78        475.56        19.62 o                         
   8   2 -25        870.09        954.87        30.65 o                         
   9   2 -25        318.35        312.28        17.37 o                         
  10   2 -25        328.57        348.58        20.75 o                         
  11   2 -25         99.98         92.88        15.93 o                         
  12   2 -25       1592.05       1687.93        46.18 o                         
  13   2 -25        337.85        339.94        24.07 o                         
  14   2 -25         79.08         73.86        20.27 o                         
  15   2 -25         41.15         42.37        28.69 o                         
   0   3 -25       1544.33       1418.28        59.47 o                         
   1   3 -25       1043.85        901.31        38.03 o                         
   2   3 -25        111.63        187.71        19.88 o                         
   3   3 -25        338.62        285.48        21.69 o                         
   4   3 -25        521.59        482.96        25.82 o                         
   5   3 -25        454.41        409.54        22.55 o                         
   6   3 -25         51.84         24.80        17.97 o                         
   7   3 -25        755.04        769.27        28.75 o                         
   8   3 -25        510.43        600.68        39.01 o                         
   9   3 -25         11.23        -17.12        17.12 o                         
  10   3 -25         53.21         29.11        19.64 o                         
  11   3 -25         15.88         17.15        17.96 o                         
  12   3 -25         49.01         24.68        18.06 o                         
  13   3 -25         42.74         36.10        23.66 o                         
   1   4 -25        298.79        145.24        29.78 o                         
   2   4 -25        216.43        195.01        24.50 o                         
   3   4 -25        126.48         98.06        19.58 o                         
   4   4 -25          4.14         18.55        19.42 o                         
   5   4 -25          6.94         -8.13        21.13 o                         
   6   4 -25        146.45         91.70        23.68 o                         
   7   4 -25         51.46         83.97        20.71 o                         
   8   4 -25        280.36        253.61        30.57 o                         
   9   4 -25         19.72         38.46        20.15 o                         
  10   4 -25          4.43         -5.37        19.96 o                         
  11   4 -25        108.50         41.10        55.89 o                         
   0   5 -25        244.02         27.52       105.20 o                         
   1   5 -25         14.92          4.23        35.54 o                         
   2   5 -25         27.12         54.03        31.73 o                         
   3   5 -25         46.82         74.58        30.04 o                         
   4   5 -25         57.54         25.76        30.72 o                         
   5   5 -25         48.84         13.15        35.31 o                         
   6   5 -25         41.91         81.88        94.53 o                         
   0   0 -24       7088.53       7217.25       238.51 o                         
   2   0 -24        313.72        372.76        28.07 o                         
   4   0 -24       8592.80       9124.23       174.12 o                         
   6   0 -24        456.99        639.95        26.75 o                         
   8   0 -24        747.45        882.12        34.96 o                         
  10   0 -24         59.63         34.75        22.51 o                         
  12   0 -24       1059.32       1032.69        49.80 o                         
  14   0 -24        138.68        173.03        25.55 o                         
  16   0 -24         53.15         66.50        30.52 o                         
   1   1 -24        427.09        446.35        17.79 o                         
   2   1 -24       2495.08       2631.94        41.96 o                         
   3   1 -24        104.22         73.84        13.52 o                         
   4   1 -24       1071.03       1193.18        26.76 o                         
   5   1 -24         12.12         15.64        13.77 o                         
   6   1 -24        515.50        606.14        18.80 o                         
   7   1 -24         70.95         49.46        13.82 o                         
   8   1 -24       4336.24       4546.91        66.87 o                         
   9   1 -24        679.29        686.56        22.05 o                         
  10   1 -24        286.09        285.62        17.16 o                         
  11   1 -24         15.05         21.73        15.19 o                         
  12   1 -24       1444.42       1474.61        35.47 o                         
  13   1 -24         16.06         14.30        14.82 o                         
  14   1 -24        303.02        268.13        19.94 o                         
  15   1 -24         39.36         59.39        18.19 o                         
  16   1 -24        494.67        471.31        40.08 o                         
   0   2 -24       5106.49       5122.95       121.82 o                         
   1   2 -24        686.19        705.74        24.12 o                         
   2   2 -24        733.44        835.65        25.54 o                         
   3   2 -24        751.89        728.34        27.94 o                         
   4   2 -24       2169.59       2317.88        45.04 o                         
   5   2 -24        126.54         96.11        17.28 o                         
   6   2 -24        385.05        367.15        22.77 o                         
   7   2 -24        734.15        720.43        23.31 o                         
   8   2 -24       1814.41       2013.96        44.09 o                         
   9   2 -24         44.06         33.94        13.93 o                         
  10   2 -24        137.51        147.04        17.82 o                         
  11   2 -24        257.51        313.00        18.21 o                         
  12   2 -24        184.99        148.01        16.45 o                         
  13   2 -24         25.86         38.28        16.88 o                         
  14   2 -24         95.20         94.60        17.17 o                         
  15   2 -24          3.63          3.55        20.54 o                         
   1   3 -24        253.66        203.72        22.24 o                         
   2   3 -24        610.24        596.64        25.77 o                         
   3   3 -24        186.67        166.75        20.83 o                         
   4   3 -24       1037.37       1203.34        39.43 o                         
   5   3 -24         49.98         32.35        17.07 o                         
   6   3 -24        173.58        131.12        18.36 o                         
   7   3 -24         91.75         44.83        17.27 o                         
   8   3 -24        625.64        668.81        25.65 o                         
   9   3 -24        729.11        952.57        43.91 o                         
  10   3 -24        119.37        100.67        18.16 o                         
  11   3 -24        263.45        248.21        24.12 o                         
  12   3 -24        173.23        158.40        19.48 o                         
  13   3 -24        359.51        432.51        30.38 o                         
  14   3 -24         55.47         48.05        38.95 o                         
   0   4 -24        289.80        218.51        34.18 o                         
   1   4 -24        543.19        532.69        31.00 o                         
   2   4 -24        622.69        691.12        39.49 o                         
   3   4 -24        258.46        340.98        22.79 o                         
   4   4 -24        189.17        111.37        26.09 o                         
   5   4 -24         57.24         47.54        22.26 o                         
   6   4 -24        112.93         85.22        20.97 o                         
   7   4 -24        267.35        190.42        24.40 o                         
   8   4 -24        201.85        178.91        23.04 o                         
   9   4 -24         19.20          8.33        21.04 o                         
  10   4 -24         46.74         61.05        21.36 o                         
  11   4 -24        109.07         56.74        29.81 o                         
   1   5 -24         38.27         15.96        24.92 o                         
   2   5 -24        268.68        247.41        30.20 o                         
   3   5 -24         24.77         40.97        30.02 o                         
   4   5 -24          0.90          6.17        28.76 o                         
   5   5 -24          4.37         14.40        24.58 o                         
   6   5 -24         52.98         60.68        36.11 o                         
   7   5 -24         24.29         35.25        41.91 o                         
   2   0 -23       1556.76       1694.06        50.78 o                         
   4   0 -23       3214.50       3347.23        68.55 o                         
   6   0 -23        105.34         93.13        18.04 o                         
   8   0 -23       3524.96       3820.82        76.17 o                         
  10   0 -23         65.25         79.74        21.17 o                         
  12   0 -23       1352.63       1222.53        40.38 o                         
  14   0 -23       1159.14       1405.54        53.87 o                         
  16   0 -23       1606.78       1387.95        64.18 o                         
   0   1 -23       4751.10       4646.22        99.83 o                         
   1   1 -23        431.05        435.45        15.84 o                         
   2   1 -23        247.36        257.29        14.67 o                         
   3   1 -23        342.17        282.49        15.94 o                         
   4   1 -23       9953.21      10720.01       142.69 o                         
   5   1 -23        510.42        473.49        16.82 o                         
   6   1 -23        292.29        299.64        16.14 o                         
   7   1 -23        146.63        145.75        13.83 o                         
   8   1 -23        986.48       1024.15        27.47 o                         
   9   1 -23         61.56         31.14        13.93 o                         
  10   1 -23        528.33        622.88        21.19 o                         
  11   1 -23        195.41        164.83        16.12 o                         
  12   1 -23         52.35         52.06        14.44 o                         
  13   1 -23         57.27         41.39        22.71 o                         
  14   1 -23        178.72        258.03        18.28 o                         
  15   1 -23         22.58          3.37        15.56 o                         
  16   1 -23        128.31        156.23        24.18 o                         
  17   1 -23         37.97        100.70        52.72 o                         
   1   2 -23       2563.94       2440.11        45.68 o                         
   2   2 -23        771.00        710.12        23.10 o                         
   3   2 -23         14.60         10.69        16.46 o                         
   4   2 -23       3068.68       3297.93        54.41 o                         
   5   2 -23         71.13         49.51        15.76 o                         
   6   2 -23        620.32        685.46        23.41 o                         
   7   2 -23        127.58        115.96        18.15 o                         
   8   2 -23        680.31        734.23        23.22 o                         
   9   2 -23        390.41        393.46        19.40 o                         
  10   2 -23        624.60        695.03        28.29 o                         
  11   2 -23        313.52        324.21        20.44 o                         
  12   2 -23       1007.31       1300.05        40.53 o                         
  13   2 -23         83.77         75.27        19.06 o                         
  14   2 -23        128.67        110.95        16.34 o                         
  15   2 -23        234.28        210.13        36.35 o                         
  16   2 -23        418.21        457.72        47.48 o                         
   0   3 -23        499.45        503.71        37.20 o                         
   1   3 -23       1425.26       1411.28        49.33 o                         
   2   3 -23         64.10         79.49        18.66 o                         
   3   3 -23        178.17        169.35        19.20 o                         
   4   3 -23        977.35        891.43        36.82 o                         
   5   3 -23        359.52        299.74        21.48 o                         
   6   3 -23         46.37         39.20        17.33 o                         
   7   3 -23        282.12        254.40        19.65 o                         
   8   3 -23       1788.80       1941.72        42.58 o                         
   9   3 -23         89.76         90.99        18.02 o                         
  10   3 -23        409.89        409.24        25.09 o                         
  11   3 -23        200.08        215.78        19.51 o                         
  12   3 -23         20.60         20.39        16.28 o                         
  13   3 -23         33.34         12.46        18.01 o                         
  14   3 -23         30.47         51.11        33.69 o                         
   1   4 -23        176.05        173.91        22.84 o                         
   2   4 -23        281.29        318.70        23.05 o                         
   3   4 -23        181.22        114.85        19.68 o                         
   4   4 -23        772.21        805.08        32.56 o                         
   5   4 -23        276.63        228.10        26.23 o                         
   6   4 -23        145.66        126.27        22.84 o                         
   7   4 -23         73.88         55.24        19.74 o                         
   8   4 -23         72.38         55.60        21.55 o                         
   9   4 -23        338.44        287.69        24.07 o                         
  10   4 -23         40.77         66.23        21.32 o                         
  11   4 -23          0.64         15.40        22.83 o                         
  12   4 -23         63.36         96.61        34.71 o                         
   0   5 -23        195.62        175.75        35.44 o                         
   1   5 -23         85.17         87.70        23.95 o                         
   2   5 -23         40.56         94.58        24.60 o                         
   3   5 -23        181.93        204.31        25.08 o                         
   4   5 -23         78.68         82.51        25.33 o                         
   5   5 -23         45.64        -12.44        24.95 o                         
   6   5 -23         37.17         27.66        31.08 o                         
   7   5 -23         23.33        -17.47        27.30 o                         
   8   5 -23        181.50         33.97        32.77 o                         
   0   0 -22      13089.86      13951.53       437.78 o                         
   2   0 -22         53.91         44.86        19.01 o                         
   4   0 -22      11547.75      12573.06       242.12 o                         
   6   0 -22         13.42         -8.21        16.36 o                         
   8   0 -22       3709.92       4065.03        86.51 o                         
  10   0 -22         26.18         55.87        20.41 o                         
  12   0 -22        462.58        582.87        28.95 o                         
  14   0 -22        658.13        806.47        45.20 o                         
  16   0 -22        223.89        167.13        31.21 o                         
   1   1 -22         78.23         80.11        13.12 o                         
   2   1 -22        628.34        723.34        23.26 o                         
   3   1 -22       1026.74        925.22        23.63 o                         
   4   1 -22       4296.97       4544.93        62.08 o                         
   5   1 -22        859.17        700.36        19.65 o                         
   6   1 -22        788.34        927.81        21.67 o                         
   7   1 -22        244.60        246.41        14.85 o                         
   8   1 -22       3724.17       4186.32        58.72 o                         
   9   1 -22        205.99        176.44        15.33 o                         
  10   1 -22        299.23        312.81        17.49 o                         
  11   1 -22        123.71         73.04        15.22 o                         
  12   1 -22       1613.10       1672.09        35.71 o                         
  13   1 -22        719.57        729.83        22.01 o                         
  14   1 -22        223.52        186.43        17.58 o                         
  15   1 -22         11.58         22.85        17.26 o                         
  16   1 -22        750.58        670.95        45.56 o                         
  17   1 -22         88.92        141.89        28.68 o                         
   0   2 -22       3090.63       3094.42        72.81 o                         
   1   2 -22       2951.36       2730.84        49.27 o                         
   2   2 -22       1041.60       1175.31        31.46 o                         
   3   2 -22        469.27        478.56        20.74 o                         
   4   2 -22       1093.38       1036.10        26.59 o                         
   5   2 -22        730.77        701.14        22.33 o                         
   6   2 -22         53.75         34.29        14.77 o                         
   7   2 -22       1642.16       1587.60        34.53 o                         
   8   2 -22         95.32         90.49        18.42 o                         
   9   2 -22        547.45        542.63        20.98 o                         
  10   2 -22         77.12         64.81        14.54 o                         
  11   2 -22        259.09        246.59        17.47 o                         
  12   2 -22         46.42         45.10        14.62 o                         
  13   2 -22          2.59          2.05        14.73 o                         
  14   2 -22        145.27        107.35        19.69 o                         
  15   2 -22        104.38        110.84        23.07 o                         
  16   2 -22        157.96        139.98        31.40 o                         
   1   3 -22        258.20        242.14        19.30 o                         
   2   3 -22        311.61        258.85        19.44 o                         
   3   3 -22       1507.02       1394.76        35.32 o                         
   4   3 -22         36.80         35.20        18.36 o                         
   5   3 -22        280.82        259.54        20.79 o                         
   6   3 -22        774.25        827.58        30.21 o                         
   7   3 -22          9.34          6.68        15.27 o                         
   8   3 -22        396.88        354.26        19.80 o                         
   9   3 -22        187.97        158.20        17.91 o                         
  10   3 -22        181.59        158.76        20.04 o                         
  11   3 -22         52.46         28.33        15.52 o                         
  12   3 -22        347.79        344.07        29.18 o                         
  13   3 -22        111.18        112.50        16.63 o                         
  14   3 -22         57.56         35.39        22.39 o                         
  15   3 -22        111.17        211.12        42.80 o                         
   0   4 -22        223.38        171.49        30.07 o                         
   1   4 -22         52.72         42.51        18.27 o                         
   2   4 -22        109.72        119.48        20.03 o                         
   3   4 -22        439.99        444.92        23.24 o                         
   4   4 -22        131.16        132.32        20.13 o                         
   5   4 -22        241.76        155.76        22.71 o                         
   6   4 -22        309.40        330.53        23.78 o                         
   7   4 -22         66.76         69.33        21.38 o                         
   8   4 -22         57.70         67.62        19.86 o                         
   9   4 -22          8.77        -21.64        23.20 o                         
  10   4 -22         73.09         75.91        20.10 o                         
  11   4 -22         86.29         73.48        20.14 o                         
  12   4 -22         50.29         51.98        27.76 o                         
   1   5 -22         32.26          2.16        23.73 o                         
   2   5 -22        251.05        219.75        24.93 o                         
   3   5 -22         26.07         37.90        22.74 o                         
   4   5 -22         24.80         75.36        22.68 o                         
   5   5 -22        197.54        146.46        24.36 o                         
   6   5 -22         98.86         67.47        24.89 o                         
   7   5 -22         11.20          2.76        28.37 o                         
   8   5 -22          4.14        -25.28        25.28 o                         
   9   5 -22         40.38        -29.08        59.86 o                         
   2   0 -21        272.98        274.21        23.29 o                         
   4   0 -21       1479.83       1606.52        42.02 o                         
   6   0 -21       2931.26       3507.23        69.13 o                         
   8   0 -21       3035.60       3053.84        62.43 o                         
  10   0 -21       5390.37       6099.67       122.77 o                         
  12   0 -21       3956.40       3996.93        84.37 o                         
  14   0 -21        151.78        120.65        21.12 o                         
  16   0 -21        291.29        310.11        26.36 o                         
  18   0 -21        311.74        745.63       108.97 o                         
   0   1 -21      20940.03      21644.62       449.89 o                         
   1   1 -21        183.65        164.29        13.32 o                         
   2   1 -21       1965.86       2337.92        38.56 o                         
   3   1 -21        544.56        539.24        18.19 o                         
   4   1 -21       7109.03       7573.20       101.04 o                         
   5   1 -21         29.95         19.44        12.41 o                         
   6   1 -21         81.33         46.20        12.44 o                         
   7   1 -21        971.76        858.36        24.66 o                         
   8   1 -21       1270.57       1286.31        28.89 o                         
   9   1 -21        133.41        120.95        14.60 o                         
  10   1 -21         63.89         54.61        15.20 o                         
  11   1 -21        195.71        232.04        16.92 o                         
  12   1 -21        326.52        381.13        20.44 o                         
  13   1 -21        112.21         79.70        14.27 o                         
  14   1 -21         10.87         19.02        21.36 o                         
  15   1 -21         59.44         67.74        16.35 o                         
  16   1 -21         36.13         62.90        16.94 o                         
  17   1 -21         62.66         42.93        19.65 o                         
   1   2 -21         17.00         26.01        14.30 o                         
   2   2 -21        324.98        357.05        16.69 o                         
   3   2 -21        581.00        588.83        19.89 o                         
   4   2 -21        491.19        591.62        20.39 o                         
   5   2 -21       1883.88       1689.26        35.48 o                         
   6   2 -21       1529.21       1476.86        32.01 o                         
   7   2 -21       1111.96       1042.14        27.47 o                         
   8   2 -21       1570.96       1754.24        34.40 o                         
   9   2 -21        626.85        591.18        22.95 o                         
  10   2 -21        280.16        248.10        17.51 o                         
  11   2 -21         61.58         93.66        15.03 o                         
  12   2 -21        772.13        770.21        26.70 o                         
  13   2 -21        169.25        286.92        28.46 o                         
  14   2 -21         67.74         84.60        16.63 o                         
  15   2 -21         86.66         51.83        16.34 o                         
  16   2 -21        711.41        811.28        46.48 o                         
  17   2 -21        107.64        158.84       134.22 o                         
   0   3 -21       2431.20       2433.48        66.98 o                         
   1   3 -21        692.52        694.22        22.79 o                         
   2   3 -21         67.69        141.31        17.50 o                         
   3   3 -21       1959.94       1960.67        43.91 o                         
   4   3 -21       2331.01       2454.30        47.19 o                         
   5   3 -21        172.58        180.73        18.11 o                         
   6   3 -21        573.87        588.93        23.89 o                         
   7   3 -21        169.99        160.97        16.48 o                         
   8   3 -21         73.83         54.88        16.65 o                         
   9   3 -21        216.62        168.66        18.06 o                         
  10   3 -21        241.78        188.49        18.65 o                         
  11   3 -21        197.28        241.45        22.17 o                         
  12   3 -21          8.79          8.35        15.51 o                         
  13   3 -21         13.68         20.20        15.85 o                         
  14   3 -21        178.78        181.41        18.59 o                         
  15   3 -21         48.21         15.86        27.74 o                         
   1   4 -21        231.33        167.43        18.97 o                         
   2   4 -21        591.38        576.92        25.81 o                         
   3   4 -21          4.70         16.85        17.39 o                         
   4   4 -21         73.04         43.13        16.89 o                         
   5   4 -21        203.89        226.04        21.73 o                         
   6   4 -21        750.44        703.64        36.81 o                         
   7   4 -21         13.97          3.17        19.39 o                         
   8   4 -21         26.39         34.88        20.64 o                         
   9   4 -21        275.16        221.84        21.73 o                         
  10   4 -21         21.20         13.99        21.16 o                         
  11   4 -21         90.49         93.56        19.23 o                         
  12   4 -21        126.89         94.47        22.18 o                         
  13   4 -21         54.33         51.74        65.35 o                         
   0   5 -21        624.62        534.82        47.04 o                         
   1   5 -21        151.10        146.27        26.13 o                         
   2   5 -21          2.01         47.78        22.39 o                         
   3   5 -21         28.26         11.20        22.03 o                         
   4   5 -21         15.65        -10.37        26.45 o                         
   5   5 -21        186.27        129.49        24.35 o                         
   6   5 -21         54.48         57.71        24.21 o                         
   7   5 -21         23.81        -22.66        22.66 o                         
   8   5 -21          7.82        -25.58        25.58 o                         
   9   5 -21         17.41         15.43        41.17 o                         
   0   0 -20      15784.65      15821.67       494.48 o                         
   2   0 -20       1354.00       1415.44        47.53 o                         
   4   0 -20       7756.79       7478.84       136.83 o                         
   6   0 -20       2738.07       2966.12        59.34 o                         
   8   0 -20       2966.54       3167.88        70.84 o                         
  10   0 -20        839.52       1078.29        36.67 o                         
  12   0 -20         29.30         -8.61        19.03 o                         
  14   0 -20        275.05        327.45        32.01 o                         
  16   0 -20        194.86        160.94        29.05 o                         
  18   0 -20        242.04        428.53        63.90 o                         
   1   1 -20        200.77        211.81        13.95 o                         
   2   1 -20       1608.83       1723.93        34.54 o                         
   3   1 -20        546.81        570.63        17.77 o                         
   4   1 -20       1962.81       2146.93        36.23 o                         
   5   1 -20        549.83        534.67        17.04 o                         
   6   1 -20        671.76        783.33        18.79 o                         
   7   1 -20        157.53        135.03        13.04 o                         
   8   1 -20       1322.24       1476.02        26.91 o                         
   9   1 -20         45.74         52.52        12.81 o                         
  10   1 -20         75.67        102.17        14.49 o                         
  11   1 -20        547.04        533.74        19.24 o                         
  12   1 -20       2665.83       2696.09        47.90 o                         
  13   1 -20          7.70         -4.38        13.72 o                         
  14   1 -20        166.03        125.13        15.12 o                         
  15   1 -20          9.84        -14.66        14.66 o                         
  16   1 -20        971.10        897.38        43.42 o                         
  17   1 -20         20.62         -3.61        19.21 o                         
  18   1 -20        100.15        111.05        37.58 o                         
   0   2 -20      13069.96      13698.63       255.51 o                         
   1   2 -20        709.27        675.49        21.43 o                         
   2   2 -20        207.58        227.47        15.83 o                         
   3   2 -20       2062.43       2043.51        38.03 o                         
   4   2 -20      10692.78      11194.52       157.08 o                         
   5   2 -20        415.52        397.51        18.00 o                         
   6   2 -20        169.39        149.04        15.28 o                         
   7   2 -20        196.76        176.61        15.56 o                         
   8   2 -20        476.05        522.54        19.84 o                         
   9   2 -20         19.54         -8.88        14.33 o                         
  10   2 -20         87.37         89.04        16.04 o                         
  11   2 -20        141.52        134.76        15.33 o                         
  12   2 -20        779.85        891.64        34.11 o                         
  13   2 -20          0.17          6.33        14.54 o                         
  14   2 -20        232.01        217.53        16.57 o                         
  15   2 -20        111.43         83.52        16.91 o                         
  16   2 -20          9.28        -16.18        16.56 o                         
  17   2 -20        130.08        152.63        36.10 o                         
   1   3 -20       1060.24        994.14        30.45 o                         
   2   3 -20        576.23        487.68        21.93 o                         
   3   3 -20        124.12        182.62        17.01 o                         
   4   3 -20         80.19         79.65        17.23 o                         
   5   3 -20       1440.21       1424.83        35.57 o                         
   6   3 -20        185.59        200.08        17.39 o                         
   7   3 -20         37.58         22.16        15.92 o                         
   8   3 -20       1297.35       1474.78        34.67 o                         
   9   3 -20        684.63        662.82        23.68 o                         
  10   3 -20         85.46        115.07        18.49 o                         
  11   3 -20        164.70        186.70        17.66 o                         
  12   3 -20        463.78        492.98        20.90 o                         
  13   3 -20         27.23         15.02        18.26 o                         
  14   3 -20         61.36         66.36        17.26 o                         
  15   3 -20         53.57         92.68        26.97 o                         
  16   3 -20        113.40        198.04        67.03 o                         
   0   4 -20       1582.51       1538.77        59.61 o                         
   1   4 -20        718.97        744.87        26.63 o                         
   2   4 -20         54.80        148.13        19.18 o                         
   3   4 -20        240.04        273.62        20.19 o                         
   4   4 -20         28.66         -9.15        16.33 o                         
   5   4 -20         77.66         80.73        19.44 o                         
   6   4 -20        123.36        135.70        20.95 o                         
   7   4 -20        137.79        110.45        19.22 o                         
   8   4 -20        118.33        113.25        19.48 o                         
   9   4 -20        319.05        282.44        21.22 o                         
  10   4 -20         87.53         73.06        21.74 o                         
  11   4 -20         82.46         84.44        22.00 o                         
  12   4 -20        112.38         97.38        19.95 o                         
  13   4 -20          7.89        -23.26        23.26 o                         
   1   5 -20         10.31         -6.52        20.77 o                         
   2   5 -20        152.59        173.17        23.07 o                         
   3   5 -20        118.59         91.57        23.24 o                         
   4   5 -20         22.61         50.70        22.71 o                         
   5   5 -20         27.50         -1.73        25.09 o                         
   6   5 -20         72.59        105.00        22.23 o                         
   7   5 -20         23.06          7.92        24.33 o                         
   8   5 -20         20.43         11.23        25.13 o                         
   9   5 -20         19.81         49.69        25.97 o                         
  10   5 -20         56.63         43.38        42.09 o                         
   0   6 -20          1.64       -169.33       169.33 o                         
   1   6 -20         70.57       -116.52       116.52 o                         
   2   6 -20         31.92         25.85       128.21 o                         
   2   0 -19       2003.50       2052.99        49.57 o                         
   4   0 -19       4976.98       5342.51        99.17 o                         
   6   0 -19        158.64        193.21        16.05 o                         
   8   0 -19       9861.54      10492.22       180.59 o                         
  10   0 -19        444.32        528.83        25.67 o                         
  12   0 -19       4737.76       4852.63        95.44 o                         
  14   0 -19        296.08        239.30        27.49 o                         
  16   0 -19        750.27        721.11        43.06 o                         
  18   0 -19        156.00        158.39        33.11 o                         
   0   1 -19      12481.57      12757.52       265.48 o                         
   1   1 -19       1363.27       1300.03        29.05 o                         
   2   1 -19        726.38        874.32        23.53 o                         
   3   1 -19       2068.60       2011.62        34.77 o                         
   4   1 -19       3684.00       3624.85        53.56 o                         
   5   1 -19        209.39        215.74        13.63 o                         
   6   1 -19        119.56        134.19        12.33 o                         
   7   1 -19        750.92        688.96        18.10 o                         
   8   1 -19       2770.02       2876.19        42.87 o                         
   9   1 -19        308.85        291.86        14.24 o                         
  10   1 -19        318.78        396.07        19.07 o                         
  11   1 -19        164.37        155.18        15.03 o                         
  12   1 -19       2023.13       2158.47        40.39 o                         
  13   1 -19        119.17         87.66        14.15 o                         
  14   1 -19         27.87         34.77        13.90 o                         
  15   1 -19         50.79         70.20        18.85 o                         
  16   1 -19         55.57         44.07        17.33 o                         
  17   1 -19         26.49        -12.35        16.29 o                         
  18   1 -19         25.37         51.26        26.92 o                         
   1   2 -19         75.58         92.57        12.94 o                         
   2   2 -19       1691.28       1709.90        31.92 o                         
   3   2 -19         34.40         31.16        12.45 o                         
   4   2 -19       2662.84       2735.59        44.06 o                         
   5   2 -19       3082.46       3048.29        46.88 o                         
   6   2 -19         60.00         64.90        13.64 o                         
   7   2 -19        593.70        596.68        18.40 o                         
   8   2 -19       5158.05       5526.07        76.58 o                         
   9   2 -19        542.25        523.96        18.86 o                         
  10   2 -19         44.01         43.70        14.45 o                         
  11   2 -19         86.18         75.27        14.87 o                         
  12   2 -19        872.56        910.88        30.44 o                         
  13   2 -19        303.47        347.56        22.11 o                         
  14   2 -19        369.06        408.33        37.25 o                         
  15   2 -19         37.16         33.36        17.25 o                         
  16   2 -19        309.98        284.49        18.89 o                         
  17   2 -19        397.94        360.46        28.53 o                         
   0   3 -19       1974.06       2054.35        56.20 o                         
   1   3 -19        909.73        875.56        23.89 o                         
   2   3 -19        357.49        444.38        20.22 o                         
   3   3 -19       2604.88       2551.19        47.20 o                         
   4   3 -19         86.42         71.70        14.95 o                         
   5   3 -19         61.54         74.17        14.03 o                         
   6   3 -19       1052.95       1304.09        32.54 o                         
   7   3 -19        462.08        451.25        19.34 o                         
   8   3 -19         52.65         35.89        16.33 o                         
   9   3 -19        124.86        102.87        16.05 o                         
  10   3 -19       1190.68       1245.50        30.58 o                         
  11   3 -19        264.47        282.13        18.04 o                         
  12   3 -19         20.87          0.45        16.37 o                         
  13   3 -19         31.53          3.67        14.88 o                         
  14   3 -19          7.98         21.79        15.73 o                         
  15   3 -19        138.01        120.36        21.79 o                         
  16   3 -19        156.52        158.84        45.47 o                         
   1   4 -19         55.43         25.67        17.12 o                         
   2   4 -19        640.07        681.86        26.48 o                         
   3   4 -19         64.95         23.33        18.19 o                         
   4   4 -19          9.73         31.21        17.93 o                         
   5   4 -19        285.01        276.14        20.80 o                         
   6   4 -19       1085.61       1148.07        33.92 o                         
   7   4 -19        247.99        182.76        19.46 o                         
   8   4 -19       1094.91       1114.38        32.27 o                         
   9   4 -19        114.99         83.55        21.65 o                         
  10   4 -19         49.49         20.40        20.41 o                         
  11   4 -19        132.88        116.88        19.99 o                         
  12   4 -19        264.41        228.28        20.53 o                         
  13   4 -19         92.40         97.67        28.68 o                         
  14   4 -19          3.77        -42.12        42.12 o                         
   0   5 -19        173.48         24.10        54.38 o                         
   1   5 -19         85.84        121.13        52.04 o                         
   2   5 -19        329.68        256.33        33.32 o                         
   3   5 -19        200.87        171.87        30.86 o                         
   4   5 -19         65.39         67.56        21.16 o                         
   5   5 -19          2.54         12.15        20.37 o                         
   6   5 -19         41.32         37.81        22.58 o                         
   7   5 -19        121.68        125.44        21.25 o                         
   8   5 -19         21.19         -4.81        24.34 o                         
   9   5 -19         73.29         45.37        21.96 o                         
  10   5 -19         79.11        105.18        37.30 o                         
  11   5 -19        120.19        323.86       103.57 o                         
   1   6 -19         19.00        -42.33        42.33 o                         
   2   6 -19         49.45         -3.03        52.59 o                         
   3   6 -19         92.57         45.07        77.80 o                         
   4   6 -19          0.67        -82.20       190.70 o                         
   0   0 -18      36624.03      40212.73      1187.02 o                         
   2   0 -18       3701.55       4482.46        92.30 o                         
   4   0 -18      11668.02      12499.89       235.77 o                         
   6   0 -18       1229.59       1534.84        35.23 o                         
   8   0 -18       2338.15       2440.05        52.80 o                         
  10   0 -18        974.09       1134.84        34.24 o                         
  12   0 -18         33.22         48.04        17.84 o                         
  14   0 -18        308.44        301.80        30.23 o                         
  16   0 -18        271.41        332.67        28.30 o                         
  18   0 -18        103.82         49.32        27.69 o                         
   1   1 -18       1048.78       1030.45        26.18 o                         
   2   1 -18        166.23        206.82        13.87 o                         
   3   1 -18        438.66        407.36        15.79 o                         
   4   1 -18       2704.86       2836.90        46.09 o                         
   5   1 -18        334.72        389.51        14.49 o                         
   6   1 -18       1118.75       1300.81        25.18 o                         
   7   1 -18        347.75        291.40        15.89 o                         
   8   1 -18       3358.90       3466.53        47.06 o                         
   9   1 -18        268.69        282.18        13.25 o                         
  10   1 -18       1671.30       1770.82        33.71 o                         
  11   1 -18        220.69        186.66        14.32 o                         
  12   1 -18       4084.52       4294.76        62.82 o                         
  13   1 -18        225.88        205.76        15.12 o                         
  14   1 -18        887.97        881.17        31.89 o                         
  15   1 -18         21.85          9.34        14.04 o                         
  16   1 -18       1305.41       1344.84        36.60 o                         
  17   1 -18         27.87         39.35        16.34 o                         
  18   1 -18         58.12         60.50        22.64 o                         
   0   2 -18       6042.16       6223.47       124.18 o                         
   1   2 -18       1745.19       1755.93        33.03 o                         
   2   2 -18        202.80        268.77        14.28 o                         
   3   2 -18       1488.95       1308.63        29.35 o                         
   4   2 -18       3520.71       3454.19        52.07 o                         
   5   2 -18       1031.82        878.36        22.39 o                         
   6   2 -18        552.43        532.25        17.79 o                         
   7   2 -18        688.90        740.32        19.61 o                         
   8   2 -18        960.54        914.11        22.11 o                         
   9   2 -18        306.96        323.32        15.63 o                         
  10   2 -18        850.48        939.93        24.71 o                         
  11   2 -18        186.75        187.17        16.90 o                         
  12   2 -18         73.27         86.40        13.88 o                         
  13   2 -18         28.20          8.78        13.66 o                         
  14   2 -18         87.36         72.31        14.61 o                         
  15   2 -18        367.34        346.64        21.55 o                         
  16   2 -18         81.57         88.90        16.47 o                         
  17   2 -18         75.65         42.52        21.57 o                         
  18   2 -18          8.09         59.28        39.55 o                         
   1   3 -18        123.91        131.58        14.57 o                         
   2   3 -18        624.18        582.53        19.80 o                         
   3   3 -18        295.39        289.34        17.30 o                         
   4   3 -18       2760.09       2995.37        49.89 o                         
   5   3 -18       2186.51       2159.58        40.22 o                         
   6   3 -18        195.00        215.62        17.27 o                         
   7   3 -18        310.23        277.85        17.76 o                         
   8   3 -18        507.85        565.47        25.53 o                         
   9   3 -18          4.41         14.75        15.58 o                         
  10   3 -18       1015.63       1132.64        29.95 o                         
  11   3 -18         45.41         21.44        14.26 o                         
  12   3 -18        569.77        617.78        21.86 o                         
  13   3 -18        264.95        282.10        20.05 o                         
  14   3 -18        325.11        290.25        19.62 o                         
  15   3 -18        132.24        118.81        22.17 o                         
  16   3 -18         30.54         16.49        23.33 o                         
   0   4 -18        600.97        566.33        32.48 o                         
   1   4 -18        621.73        652.01        24.29 o                         
   2   4 -18        100.84        149.50        18.22 o                         
   3   4 -18        426.23        469.74        21.14 o                         
   4   4 -18        592.12        562.59        24.41 o                         
   5   4 -18        305.87        265.47        22.49 o                         
   6   4 -18         27.86         68.44        17.75 o                         
   7   4 -18        529.78        600.64        23.46 o                         
   8   4 -18        512.50        494.49        21.81 o                         
   9   4 -18         12.98         -4.56        16.48 o                         
  10   4 -18        122.45        109.02        20.57 o                         
  11   4 -18         80.85         34.18        19.30 o                         
  12   4 -18         23.50         20.05        17.11 o                         
  13   4 -18          1.05        -15.83        20.69 o                         
  14   4 -18         31.25         18.34        37.05 o                         
   1   5 -18         36.35         29.18        21.08 o                         
   2   5 -18        255.10        224.52        23.98 o                         
   3   5 -18         94.24         43.54        24.94 o                         
   4   5 -18        197.14        162.26        27.84 o                         
   5   5 -18        116.81        121.55        21.90 o                         
   6   5 -18         57.32         54.26        20.19 o                         
   7   5 -18         73.50         71.69        21.99 o                         
   8   5 -18        105.63        116.04        23.96 o                         
   9   5 -18        100.08        104.16        27.12 o                         
  10   5 -18         63.98         12.34        38.59 o                         
  11   5 -18          5.85         40.53        53.56 o                         
   0   6 -18        113.12         88.72        63.08 o                         
   1   6 -18          3.57          5.02        32.86 o                         
   2   6 -18         64.85         33.51        28.64 o                         
   3   6 -18         87.35         52.73        33.61 o                         
   4   6 -18         39.41         44.93        75.02 o                         
   5   6 -18         27.13         40.42        95.38 o                         
   2   0 -17       3668.83       4724.49       107.30 o                         
   4   0 -17       2282.24       2279.59        48.64 o                         
   6   0 -17       1864.37       2011.77        41.14 o                         
   8   0 -17       2970.11       3067.40        64.16 o                         
  10   0 -17        244.26        219.32        19.43 o                         
  12   0 -17       1097.15        967.40        34.40 o                         
  14   0 -17        244.60        221.72        23.67 o                         
  16   0 -17       2213.51       2843.85       107.01 o                         
  18   0 -17        446.77        417.64        34.45 o                         
   0   1 -17      33112.11      35459.67       690.52 o                         
   1   1 -17        132.49        140.16        12.41 o                         
   2   1 -17        472.30        554.91        16.18 o                         
   3   1 -17         74.86         82.80        11.46 o                         
   4   1 -17      19523.25      20701.96       290.78 o                         
   5   1 -17        123.36        118.57        11.18 o                         
   6   1 -17        742.38        885.92        21.11 o                         
   7   1 -17         73.11         58.66        11.85 o                         
   8   1 -17       2854.95       2898.48        42.79 o                         
   9   1 -17        236.79        287.61        13.52 o                         
  10   1 -17        446.57        537.29        16.72 o                         
  11   1 -17        660.55        634.83        20.00 o                         
  12   1 -17         65.46         45.24        12.81 o                         
  13   1 -17         85.94         73.21        14.18 o                         
  14   1 -17        196.37        251.87        15.41 o                         
  15   1 -17         49.58         33.04        14.01 o                         
  16   1 -17        310.93        305.11        20.40 o                         
  17   1 -17          9.09        -10.82        17.02 o                         
  18   1 -17        117.63        131.90        20.39 o                         
  19   1 -17         64.14         60.30        52.94 o                         
   1   2 -17       1330.22       1270.72        26.82 o                         
   2   2 -17        221.67        281.44        13.98 o                         
   3   2 -17        439.66        375.52        15.68 o                         
   4   2 -17       1439.00       1703.08        30.86 o                         
   5   2 -17        294.41        323.01        14.91 o                         
   6   2 -17       2407.62       2595.69        39.70 o                         
   7   2 -17        644.88        693.21        18.72 o                         
   8   2 -17        410.60        514.19        16.01 o                         
   9   2 -17         69.93         82.45        12.77 o                         
  10   2 -17        353.54        380.09        17.51 o                         
  11   2 -17        318.99        374.48        18.27 o                         
  12   2 -17       1147.72       1259.68        30.74 o                         
  13   2 -17        341.03        322.62        17.24 o                         
  14   2 -17         57.34         77.35        14.32 o                         
  15   2 -17        342.80        387.27        19.62 o                         
  16   2 -17       1035.72       1089.66        40.66 o                         
  17   2 -17        102.96        119.54        20.37 o                         
  18   2 -17         50.91        105.39        41.09 o                         
   0   3 -17       7563.11       7892.83       172.44 o                         
   1   3 -17       1221.37       1229.06        29.08 o                         
   2   3 -17        237.25        301.06        15.86 o                         
   3   3 -17        517.41        636.68        19.60 o                         
   4   3 -17       3129.37       3124.05        49.58 o                         
   5   3 -17       1589.69       1568.13        33.35 o                         
   6   3 -17       1371.69       1711.74        34.57 o                         
   7   3 -17        210.05        255.66        16.32 o                         
   8   3 -17       3103.71       3269.60        51.98 o                         
   9   3 -17        143.38        135.12        15.50 o                         
  10   3 -17        796.83        825.67        25.10 o                         
  11   3 -17        239.79        233.88        17.22 o                         
  12   3 -17          7.57          1.90        14.12 o                         
  13   3 -17        183.11        172.08        21.65 o                         
  14   3 -17        131.85        140.46        17.05 o                         
  15   3 -17         93.39        112.95        16.37 o                         
  16   3 -17         15.57         24.27        21.78 o                         
  17   3 -17        250.14        165.30        66.62 o                         
   1   4 -17        344.27        329.82        19.38 o                         
   2   4 -17        640.80        692.62        23.58 o                         
   3   4 -17        139.41         95.68        16.98 o                         
   4   4 -17         29.41         22.93        16.10 o                         
   5   4 -17        999.98       1031.16        38.74 o                         
   6   4 -17        747.34        678.95        24.64 o                         
   7   4 -17         35.16         46.92        17.71 o                         
   8   4 -17          7.08          0.25        16.50 o                         
   9   4 -17        261.84        285.73        20.16 o                         
  10   4 -17        300.11        336.93        20.30 o                         
  11   4 -17        149.61        122.38        18.78 o                         
  12   4 -17         44.30         34.26        18.24 o                         
  13   4 -17        138.86        133.63        20.87 o                         
  14   4 -17          0.76         -0.15        29.96 o                         
  15   4 -17         43.89         51.25        57.58 o                         
   0   5 -17        516.31        522.28        41.92 o                         
   1   5 -17        241.66        257.06        25.44 o                         
   2   5 -17         86.33        128.92        21.72 o                         
   3   5 -17        216.99        202.37        22.54 o                         
   4   5 -17        340.03        256.87        24.45 o                         
   5   5 -17         79.61         93.19        38.78 o                         
   6   5 -17        252.75        247.68        23.84 o                         
   7   5 -17          4.88         19.13        19.33 o                         
   8   5 -17         32.38          5.11        21.37 o                         
   9   5 -17         10.55          5.19        20.60 o                         
  10   5 -17        113.51        105.47        24.20 o                         
  11   5 -17         62.54        -16.86        58.51 o                         
  12   5 -17         33.08          6.58        90.42 o                         
   1   6 -17         60.51        -27.56        27.56 o                         
   2   6 -17         52.89         74.78        33.62 o                         
   3   6 -17          5.78        -48.13        48.13 o                         
   4   6 -17         34.15         29.92        35.13 o                         
   5   6 -17         28.28         -7.24        46.05 o                         
   6   6 -17         79.12        -80.09        80.09 o                         
   0   0 -16      30811.89      32026.24       972.57 o                         
   2   0 -16       2748.57       2789.94        62.08 o                         
   4   0 -16      21448.92      22564.36       380.13 o                         
   6   0 -16        136.41        148.68        14.38 o                         
   8   0 -16       7309.43       8262.58       155.47 o                         
  10   0 -16         42.81         60.34        17.17 o                         
  12   0 -16       1102.59       1417.04        44.68 o                         
  14   0 -16         52.52         76.90        19.45 o                         
  16   0 -16         23.48         -7.48        21.72 o                         
  18   0 -16       1262.11       1342.54        57.78 o                         
   1   1 -16       1846.36       1586.38        31.54 o                         
   2   1 -16        531.94        565.57        16.62 o                         
   3   1 -16        462.99        511.76        15.63 o                         
   4   1 -16       7247.08       8719.88       125.70 o                         
   5   1 -16        205.67        193.04        12.37 o                         
   6   1 -16        619.56        672.12        18.58 o                         
   7   1 -16        303.73        333.08        14.07 o                         
   8   1 -16       5937.82       6387.97        79.07 o                         
   9   1 -16       1546.31       1616.49        27.67 o                         
  10   1 -16        267.49        285.02        14.60 o                         
  11   1 -16         47.00         31.22        12.88 o                         
  12   1 -16       2818.57       2987.55        45.64 o                         
  13   1 -16        720.49        758.96        24.60 o                         
  14   1 -16        294.78        298.06        18.06 o                         
  15   1 -16         54.64         41.80        14.16 o                         
  16   1 -16       1295.48       1714.89        56.29 o                         
  17   1 -16        229.08        235.01        19.99 o                         
  18   1 -16         74.08         72.72        18.13 o                         
  19   1 -16         41.58         23.16        34.17 o                         
   0   2 -16       5484.34       5399.06       108.50 o                         
   1   2 -16       1170.43       1166.07        27.40 o                         
   2   2 -16        367.83        432.56        15.95 o                         
   3   2 -16       1623.21       1611.10        29.24 o                         
   4   2 -16       3255.76       3116.93        46.51 o                         
   5   2 -16       1658.90       1576.84        29.45 o                         
   6   2 -16        656.19        706.38        23.13 o                         
   7   2 -16       1340.55       1400.16        26.31 o                         
   8   2 -16       1408.87       1339.13        25.96 o                         
   9   2 -16        329.58        336.41        14.20 o                         
  10   2 -16        190.04        221.40        14.40 o                         
  11   2 -16       1116.59       1060.68        25.27 o                         
  12   2 -16         54.67         68.54        14.61 o                         
  13   2 -16        782.29        789.99        28.71 o                         
  14   2 -16         75.66        112.97        14.53 o                         
  15   2 -16          4.42         20.86        18.01 o                         
  16   2 -16         45.47         27.39        17.36 o                         
  17   2 -16         64.17         33.87        17.60 o                         
  18   2 -16         72.51         45.92        23.02 o                         
   1   3 -16        192.57        208.80        14.31 o                         
   2   3 -16       1050.32        966.27        25.27 o                         
   3   3 -16         72.26         62.18        12.23 o                         
   4   3 -16        263.65        301.22        14.92 o                         
   5   3 -16         48.47         56.32        12.38 o                         
   6   3 -16        163.12        189.12        14.27 o                         
   7   3 -16       1308.40       1397.76        33.81 o                         
   8   3 -16        204.94        223.65        16.43 o                         
   9   3 -16        587.17        594.50        19.18 o                         
  10   3 -16        178.84        212.08        16.83 o                         
  11   3 -16          3.46          9.59        14.88 o                         
  12   3 -16       1152.52       1218.93        28.31 o                         
  13   3 -16        676.61        687.88        26.13 o                         
  14   3 -16         12.94         17.54        15.24 o                         
  15   3 -16        190.26        180.12        22.28 o                         
  16   3 -16        240.24        165.51        19.92 o                         
  17   3 -16         34.09         22.61        40.99 o                         
   0   4 -16        307.57        377.79        28.52 o                         
   1   4 -16        733.45        746.52        26.33 o                         
   2   4 -16         37.91        131.02        17.85 o                         
   3   4 -16        366.06        387.76        19.47 o                         
   4   4 -16        758.15        760.31        25.52 o                         
   5   4 -16        257.40        237.28        19.69 o                         
   6   4 -16        170.81        246.03        20.01 o                         
   7   4 -16        176.46        221.05        20.07 o                         
   8   4 -16          7.45         -3.35        16.45 o                         
   9   4 -16         62.47         39.92        16.46 o                         
  10   4 -16        123.01        101.34        20.41 o                         
  11   4 -16        185.20        162.94        20.19 o                         
  12   4 -16         11.94         -1.70        18.70 o                         
  13   4 -16         16.11        -12.90        20.76 o                         
  14   4 -16         74.51         78.39        27.10 o                         
  15   4 -16         10.01         40.39        43.33 o                         
   1   5 -16         10.71         18.00        20.27 o                         
   2   5 -16        225.88        268.03        25.20 o                         
   3   5 -16         29.50        -15.69        19.26 o                         
   4   5 -16         22.08          9.90        19.42 o                         
   5   5 -16         94.87        119.14        20.40 o                         
   6   5 -16         46.36         32.48        36.28 o                         
   7   5 -16        172.41        132.14        22.21 o                         
   8   5 -16         11.68         58.97        22.06 o                         
   9   5 -16        134.30        142.12        24.65 o                         
  10   5 -16         56.82         33.96        20.51 o                         
  11   5 -16         75.21         91.14        37.90 o                         
  12   5 -16        120.43        195.06        55.60 o                         
   0   6 -16         58.29        167.62        40.66 o                         
   1   6 -16        176.73        188.58        27.14 o                         
   2   6 -16         57.43         98.18        26.23 o                         
   3   6 -16         37.39         70.58        28.89 o                         
   4   6 -16          6.78        -14.11        30.59 o                         
   5   6 -16          5.65         20.82        38.78 o                         
   6   6 -16          8.22         36.87        53.19 o                         
   7   6 -16         38.49       -110.15       110.15 o                         
   2   0 -15        890.23        951.33        27.33 o                         
   4   0 -15       4812.99       4889.19        91.21 o                         
   6   0 -15       2118.15       2377.82        48.63 o                         
   8   0 -15       9962.27      10311.08       182.76 o                         
  10   0 -15        205.28        215.43        18.56 o                         
  12   0 -15       7883.59       8312.85       191.03 o                         
  14   0 -15       1828.25       2114.68        49.77 o                         
  16   0 -15        733.94        688.92        47.99 o                         
  18   0 -15        201.61        180.91        31.69 o                         
   0   1 -15      29026.24      31188.90       612.41 o                         
   1   1 -15       2050.37       1616.15        31.68 o                         
   2   1 -15       2042.01       2342.03        38.75 o                         
   3   1 -15       1808.42       1656.95        30.23 o                         
   4   1 -15       2483.01       2174.03        35.68 o                         
   5   1 -15       1384.12       1295.33        24.57 o                         
   6   1 -15        144.59        113.28        11.28 o                         
   7   1 -15        806.07        748.50        18.06 o                         
   8   1 -15       3856.54       3953.06        51.51 o                         
   9   1 -15        962.10        905.24        21.12 o                         
  10   1 -15        372.34        505.00        15.26 o                         
  11   1 -15        148.14        140.35        12.57 o                         
  12   1 -15        564.18        678.59        26.82 o                         
  13   1 -15        858.67        892.75        25.31 o                         
  14   1 -15        225.55        276.76        15.69 o                         
  15   1 -15          6.46          3.81        14.31 o                         
  16   1 -15         57.67         52.58        15.34 o                         
  17   1 -15        155.19        118.38        20.20 o                         
  18   1 -15         13.08        -16.43        17.94 o                         
  19   1 -15         28.67          5.25        23.38 o                         
   1   2 -15         51.04         39.60        11.23 o                         
   2   2 -15        538.59        596.30        17.77 o                         
   3   2 -15        158.72        132.75        11.81 o                         
   4   2 -15        830.20        910.95        22.91 o                         
   5   2 -15       2177.49       2068.68        34.61 o                         
   6   2 -15        579.21        739.27        19.87 o                         
   7   2 -15        325.54        305.28        12.58 o                         
   8   2 -15       6801.95       6931.12        86.97 o                         
   9   2 -15       1212.93       1319.25        26.54 o                         
  10   2 -15        274.44        288.41        14.82 o                         
  11   2 -15        579.07        583.32        18.68 o                         
  12   2 -15       3404.25       3620.79        58.78 o                         
  13   2 -15       1041.60       1047.41        25.94 o                         
  14   2 -15         41.68         17.10        13.35 o                         
  15   2 -15        226.41        204.30        16.87 o                         
  16   2 -15        198.37        184.29        16.51 o                         
  17   2 -15         43.67         80.16        17.64 o                         
  18   2 -15        134.20        130.15        24.96 o                         
   0   3 -15         59.60         41.76        18.36 o                         
   1   3 -15       1299.03       1216.82        27.11 o                         
   2   3 -15        402.62        536.75        18.14 o                         
   3   3 -15       1000.95       1018.87        24.46 o                         
   4   3 -15       2427.24       2702.85        40.90 o                         
   5   3 -15        485.23        531.30        16.34 o                         
   6   3 -15        212.12        261.32        13.69 o                         
   7   3 -15       2119.09       2146.74        39.03 o                         
   8   3 -15        348.84        505.47        18.41 o                         
   9   3 -15         77.23         64.92        14.34 o                         
  10   3 -15        121.83        106.29        14.50 o                         
  11   3 -15        192.33        193.36        15.99 o                         
  12   3 -15        249.81        250.29        16.36 o                         
  13   3 -15         10.20          1.78        14.64 o                         
  14   3 -15         96.29        127.95        18.38 o                         
  15   3 -15          4.31        -16.58        17.84 o                         
  16   3 -15        121.66        112.27        17.29 o                         
  17   3 -15         12.98          3.04        25.63 o                         
   1   4 -15        325.85        358.60        20.31 o                         
   2   4 -15        854.82        880.77        25.65 o                         
   3   4 -15        247.49        190.53        16.58 o                         
   4   4 -15        228.21        254.19        19.05 o                         
   5   4 -15        254.47        213.80        19.91 o                         
   6   4 -15        497.39        605.42        27.43 o                         
   7   4 -15        140.26        168.90        16.79 o                         
   8   4 -15        770.36        800.41        28.18 o                         
   9   4 -15        228.46        229.03        24.08 o                         
  10   4 -15         54.14         74.51        16.39 o                         
  11   4 -15         38.94         50.81        18.22 o                         
  12   4 -15        162.95         92.34        15.90 o                         
  13   4 -15        141.72        148.03        21.80 o                         
  14   4 -15         76.65         26.91        24.19 o                         
  15   4 -15         97.37         44.38        31.89 o                         
   0   5 -15        145.20        152.58        30.60 o                         
   1   5 -15        142.46        153.70        22.20 o                         
   2   5 -15        193.36        266.06        23.71 o                         
   3   5 -15         56.28         51.16        20.45 o                         
   4   5 -15         48.61          4.00        19.80 o                         
   5   5 -15        181.03        169.27        21.31 o                         
   6   5 -15        182.76        221.97        20.87 o                         
   7   5 -15         78.72        106.29        24.69 o                         
   8   5 -15          8.67         46.76        20.34 o                         
   9   5 -15         28.89         10.02        19.47 o                         
  10   5 -15         36.79         74.05        18.31 o                         
  11   5 -15        140.94         46.90        28.19 o                         
  12   5 -15         18.80        -17.62        42.90 o                         
   1   6 -15         35.89         22.84        24.21 o                         
   2   6 -15         32.06         28.42        24.65 o                         
   3   6 -15         69.82         73.82        25.20 o                         
   4   6 -15         42.68        107.93        31.47 o                         
   5   6 -15         38.31         14.59        39.32 o                         
   6   6 -15         34.18         26.21        31.86 o                         
   7   6 -15          2.52        -13.38        54.63 o                         
   0   0 -14      19460.66      20595.88       685.59 o                         
   2   0 -14       6818.96       8238.40       152.63 o                         
   4   0 -14       4959.28       5109.74        98.54 o                         
   6   0 -14       3309.73       3814.27        75.36 o                         
   8   0 -14       8240.69       8525.05       149.30 o                         
  10   0 -14        216.37        284.97        18.29 o                         
  12   0 -14        657.81        628.61        30.55 o                         
  14   0 -14        106.90        113.59        20.90 o                         
  16   0 -14        434.96        472.83        28.24 o                         
  18   0 -14          0.33        -14.68        23.26 o                         
  20   0 -14        764.75        820.34       149.60 o                         
   1   1 -14        504.79        421.98        13.35 o                         
   2   1 -14       1088.53       1373.41        28.01 o                         
   3   1 -14         72.63         48.48        10.16 o                         
   4   1 -14       2886.83       3048.33        44.23 o                         
   5   1 -14       1515.77       1506.09        27.78 o                         
   6   1 -14        791.84        938.13        21.08 o                         
   7   1 -14        645.77        662.43        16.53 o                         
   8   1 -14       5534.65       5389.74        66.36 o                         
   9   1 -14        110.96         91.94        11.61 o                         
  10   1 -14       2078.06       2377.45        36.78 o                         
  11   1 -14        144.81        161.50        12.12 o                         
  12   1 -14       3175.48       3359.35        55.80 o                         
  13   1 -14         60.20         41.67        12.82 o                         
  14   1 -14        439.27        402.24        17.30 o                         
  15   1 -14        254.80        249.59        16.80 o                         
  16   1 -14        474.18        488.85        24.31 o                         
  17   1 -14         45.18         25.29        15.63 o                         
  18   1 -14         63.71         52.58        17.68 o                         
  19   1 -14         50.51         25.31        26.70 o                         
   0   2 -14      26992.68      28772.64       522.01 o                         
   1   2 -14       1985.46       1838.27        32.50 o                         
   2   2 -14         46.32         66.85        10.87 o                         
   3   2 -14        835.90        858.86        20.88 o                         
   4   2 -14      11549.52      12185.95       160.50 o                         
   5   2 -14        539.91        606.83        16.08 o                         
   6   2 -14        125.45        126.11        11.58 o                         
   7   2 -14       1331.44       1212.35        24.21 o                         
   8   2 -14       6399.64       6667.77        81.66 o                         
   9   2 -14         19.45         22.56        11.19 o                         
  10   2 -14       1114.97       1232.39        25.94 o                         
  11   2 -14       1504.03       1618.75        31.32 o                         
  12   2 -14        272.38        301.71        17.48 o                         
  13   2 -14          8.00         28.70        13.47 o                         
  14   2 -14         77.75         93.65        14.88 o                         
  15   2 -14        466.78        441.73        20.38 o                         
  16   2 -14         35.09         13.77        15.16 o                         
  17   2 -14         24.79        -16.40        16.99 o                         
  18   2 -14         14.68          6.59        21.29 o                         
  19   2 -14         21.90        -10.96        42.43 o                         
   1   3 -14        688.90        705.96        20.24 o                         
   2   3 -14        551.73        569.59        19.30 o                         
   3   3 -14        339.09        299.78        14.03 o                         
   4   3 -14         13.26         37.07        11.06 o                         
   5   3 -14       1656.13       1733.33        30.23 o                         
   6   3 -14        336.27        422.56        15.10 o                         
   7   3 -14         97.11        136.15        13.30 o                         
   8   3 -14       3122.55       3370.10        55.47 o                         
   9   3 -14       1515.59       1485.20        30.44 o                         
  10   3 -14        193.75        174.50        14.80 o                         
  11   3 -14        110.05        110.35        14.65 o                         
  12   3 -14        543.73        519.12        18.58 o                         
  13   3 -14       1042.94       1114.22        34.09 o                         
  14   3 -14        107.57        111.26        16.92 o                         
  15   3 -14         99.25         96.18        17.30 o                         
  16   3 -14        268.72        305.62        18.79 o                         
  17   3 -14         17.31          2.77        28.24 o                         
   0   4 -14       1819.11       1800.94        57.72 o                         
   1   4 -14        464.99        408.53        22.32 o                         
   2   4 -14          8.89        118.17        16.74 o                         
   3   4 -14       1181.67       1164.91        34.15 o                         
   4   4 -14        847.54        847.40        29.31 o                         
   5   4 -14        684.94        722.04        25.59 o                         
   6   4 -14        306.35        417.37        19.31 o                         
   7   4 -14        311.89        396.53        18.72 o                         
   8   4 -14       1128.41       1380.37        32.63 o                         
   9   4 -14         82.94         67.67        18.13 o                         
  10   4 -14         78.87         85.61        16.60 o                         
  11   4 -14        125.00        121.48        15.64 o                         
  12   4 -14        141.51        103.23        16.11 o                         
  13   4 -14         54.19         27.91        19.23 o                         
  14   4 -14         88.27         56.93        20.92 o                         
  15   4 -14         17.98         30.17        28.10 o                         
  16   4 -14         51.94        102.15        60.36 o                         
   1   5 -14         89.46         50.80        22.12 o                         
   2   5 -14        259.46        278.27        23.34 o                         
   3   5 -14         28.99         16.46        19.49 o                         
   4   5 -14         38.94         57.42        20.89 o                         
   5   5 -14         22.35         44.44        21.89 o                         
   6   5 -14        107.10        104.71        20.21 o                         
   7   5 -14         77.79         53.49        21.21 o                         
   8   5 -14         64.62         36.42        18.99 o                         
   9   5 -14         13.43         20.34        20.76 o                         
  10   5 -14         93.02         71.18        20.26 o                         
  11   5 -14        115.17         93.51        24.36 o                         
  12   5 -14        141.09        184.39        36.83 o                         
  13   5 -14         23.86         19.35        69.45 o                         
   0   6 -14         10.00         -2.65        35.43 o                         
   1   6 -14         10.70        -23.28        23.28 o                         
   2   6 -14          8.80         54.37        24.26 o                         
   3   6 -14         51.78         64.35        24.20 o                         
   4   6 -14         25.73         25.89        24.01 o                         
   5   6 -14         41.35         59.35        26.12 o                         
   6   6 -14         17.69         44.33        35.79 o                         
   7   6 -14         16.00         -8.79        50.33 o                         
   8   6 -14         23.27        -53.53        53.53 o                         
   2   0 -13       2415.49       2816.90        58.23 o                         
   4   0 -13      13057.84      15229.85       284.48 o                         
   6   0 -13       1739.01       1976.04        43.62 o                         
   8   0 -13       1745.05       1728.42        38.17 o                         
  10   0 -13        876.64        941.24        30.13 o                         
  12   0 -13       3862.74       4250.52        84.62 o                         
  14   0 -13        156.95        241.73        20.69 o                         
  16   0 -13       5704.59       6372.06       152.01 o                         
  18   0 -13        172.32        118.49        26.09 o                         
  20   0 -13        118.62        113.39        49.47 o                         
   0   1 -13       9991.05       8897.65       178.86 o                         
   1   1 -13       3501.69       3232.05        48.92 o                         
   2   1 -13        417.67        435.26        13.09 o                         
   3   1 -13       1762.63       1645.56        27.54 o                         
   4   1 -13      37116.18      39606.71       473.83 o                         
   5   1 -13       1529.60       1584.65        27.13 o                         
   6   1 -13       2751.55       2927.29        41.68 o                         
   7   1 -13       1103.17       1103.79        22.05 o                         
   8   1 -13      11261.43      12035.07       144.93 o                         
   9   1 -13        158.19        178.55        12.20 o                         
  10   1 -13        319.90        370.45        13.86 o                         
  11   1 -13        993.33        995.94        21.13 o                         
  12   1 -13        103.37        112.32        12.41 o                         
  13   1 -13         18.36         21.77        12.20 o                         
  14   1 -13         26.65         17.69        13.16 o                         
  15   1 -13        139.46        102.42        15.75 o                         
  16   1 -13         30.28         34.61        14.55 o                         
  17   1 -13         38.23         33.70        16.01 o                         
  18   1 -13         13.21         14.08        17.56 o                         
  19   1 -13          8.20        -19.15        19.15 o                         
  20   1 -13          2.15        -37.69        62.14 o                         
   1   2 -13       2436.32       2221.63        35.64 o                         
   2   2 -13        238.41        196.65        11.50 o                         
   3   2 -13        809.74        857.00        20.98 o                         
   4   2 -13       3519.10       3842.40        54.07 o                         
   5   2 -13        400.93        422.07        13.48 o                         
   6   2 -13        776.42        928.88        20.41 o                         
   7   2 -13         59.22         70.00        11.10 o                         
   8   2 -13        790.22        906.60        19.61 o                         
   9   2 -13       2081.65       1860.23        30.07 o                         
  10   2 -13         84.27         76.28        12.05 o                         
  11   2 -13        884.35        886.24        22.32 o                         
  12   2 -13       2576.89       2777.04        44.92 o                         
  13   2 -13        600.17        664.32        25.18 o                         
  14   2 -13        138.16        148.49        15.73 o                         
  15   2 -13        344.92        340.70        16.60 o                         
  16   2 -13        519.82        652.10        36.23 o                         
  17   2 -13        217.90        192.84        19.51 o                         
  18   2 -13         16.43        -17.87        17.87 o                         
  19   2 -13         11.38          3.54        38.73 o                         
   0   3 -13       2378.64       2373.25        55.10 o                         
   1   3 -13       1303.89       1240.58        26.91 o                         
   2   3 -13        244.89        359.65        15.14 o                         
   3   3 -13       1027.33       1025.18        23.77 o                         
   4   3 -13       2894.19       2568.65        39.76 o                         
   5   3 -13       1004.31       1061.86        22.83 o                         
   6   3 -13        367.80        498.48        16.84 o                         
   7   3 -13        705.16        739.10        19.60 o                         
   8   3 -13        965.85        946.20        23.51 o                         
   9   3 -13         42.44         59.67        12.92 o                         
  10   3 -13        485.18        515.78        19.36 o                         
  11   3 -13       1456.64       1479.63        32.58 o                         
  12   3 -13        271.18        300.14        16.86 o                         
  13   3 -13        245.02        201.64        16.61 o                         
  14   3 -13        291.98        279.52        17.70 o                         
  15   3 -13         51.92         52.25        16.57 o                         
  16   3 -13         27.66         57.82        16.14 o                         
  17   3 -13         33.51         23.61        21.53 o                         
  18   3 -13         12.67         85.30        53.76 o                         
   1   4 -13         13.64         15.73        13.51 o                         
   2   4 -13        484.52        526.40        20.38 o                         
   3   4 -13        104.92        118.65        17.62 o                         
   4   4 -13        993.83       1193.46        35.86 o                         
   5   4 -13        121.22        137.92        19.17 o                         
   6   4 -13        594.96        674.17        23.75 o                         
   7   4 -13        418.70        481.19        23.36 o                         
   8   4 -13         80.56         93.64        15.66 o                         
   9   4 -13        234.73        278.89        21.46 o                         
  10   4 -13        209.20        231.96        18.37 o                         
  11   4 -13         24.94         23.12        14.86 o                         
  12   4 -13          9.59         47.23        23.53 o                         
  13   4 -13        210.06        201.82        19.77 o                         
  14   4 -13         44.78         97.70        20.25 o                         
  15   4 -13        119.77        156.58        27.12 o                         
  16   4 -13         34.08         75.78        87.80 o                         
   0   5 -13        384.01        496.03        39.41 o                         
   1   5 -13        183.55        198.57        22.96 o                         
   2   5 -13         12.90         79.04        20.31 o                         
   3   5 -13        170.05        189.60        21.20 o                         
   4   5 -13        239.17        213.21        22.89 o                         
   5   5 -13         94.53         70.41        21.73 o                         
   6   5 -13         82.68        119.22        19.80 o                         
   7   5 -13        135.09        147.35        20.05 o                         
   8   5 -13        289.03        264.29        44.74 o                         
   9   5 -13         40.11        -21.03        23.54 o                         
  10   5 -13        176.04        189.94        27.80 o                         
  11   5 -13         24.17         23.21        21.78 o                         
  12   5 -13         13.05        -20.80        29.33 o                         
  13   5 -13        111.42         45.24        60.90 o                         
   1   6 -13         33.51        -12.00        23.05 o                         
   2   6 -13         80.57         82.52        29.26 o                         
   3   6 -13         53.02         18.02        23.29 o                         
   4   6 -13          1.72         -3.63        22.64 o                         
   5   6 -13         13.22         12.21        22.97 o                         
   6   6 -13         85.38         81.40        26.54 o                         
   7   6 -13          7.42         56.47        39.95 o                         
   8   6 -13          6.37        -53.47        53.47 o                         
   0   0 -12      49094.27      51516.32      1975.59 o                         
   2   0 -12        903.53        905.41        27.35 o                         
   4   0 -12      53752.17      59557.25      1065.78 o                         
   6   0 -12        110.13         71.82        15.27 o                         
   8   0 -12       1123.70       1063.22        31.62 o                         
  10   0 -12         81.35         81.07        14.67 o                         
  12   0 -12         16.07         44.01        15.88 o                         
  14   0 -12        612.76        697.86        37.83 o                         
  16   0 -12        130.21        103.29        21.64 o                         
  18   0 -12        330.85        304.30        34.13 o                         
  20   0 -12         26.27         -7.62        32.65 o                         
   1   1 -12       1702.56       1451.70        25.66 o                         
   2   1 -12        939.08        938.44        19.63 o                         
   3   1 -12        642.90        638.83        16.13 o                         
   4   1 -12       1267.09       1509.38        29.69 o                         
   5   1 -12       3310.36       3219.04        44.51 o                         
   6   1 -12       1266.76       1415.44        25.18 o                         
   7   1 -12        679.28        636.99        15.55 o                         
   8   1 -12       6123.33       6708.86        85.41 o                         
   9   1 -12       1024.71       1017.41        21.73 o                         
  10   1 -12        335.41        349.27        17.08 o                         
  11   1 -12        298.30        280.03        12.22 o                         
  12   1 -12       5309.76       5628.97        77.70 o                         
  13   1 -12        225.95        187.36        14.02 o                         
  14   1 -12         15.12         12.22        12.98 o                         
  15   1 -12         39.09         40.37        14.68 o                         
  16   1 -12       2500.09       2571.01        49.82 o                         
  17   1 -12        408.84        459.81        28.56 o                         
  18   1 -12        155.20        137.99        18.73 o                         
  19   1 -12         41.94         21.15        20.65 o                         
  20   1 -12        180.70        143.29        34.55 o                         
   0   2 -12       5624.71       4816.70        99.28 o                         
   1   2 -12       1514.06       1356.95        26.62 o                         
   2   2 -12        141.63        244.91        12.25 o                         
   3   2 -12       3342.83       3220.93        46.85 o                         
   4   2 -12       3570.49       3089.02        44.28 o                         
   5   2 -12       1108.83       1065.01        22.03 o                         
   6   2 -12        242.10        216.26        11.05 o                         
   7   2 -12        851.63        769.86        18.19 o                         
   8   2 -12       2735.30       2861.91        41.82 o                         
   9   2 -12       2174.61       2058.34        32.52 o                         
  10   2 -12        214.13        181.86        12.31 o                         
  11   2 -12        653.43        597.73        19.69 o                         
  12   2 -12        731.31        892.78        25.14 o                         
  13   2 -12        329.15        293.48        16.07 o                         
  14   2 -12        213.70        230.69        16.30 o                         
  15   2 -12        270.61        266.30        15.77 o                         
  16   2 -12        604.01        656.47        25.28 o                         
  17   2 -12          5.21         -0.22        16.35 o                         
  18   2 -12        126.04        145.24        19.48 o                         
  19   2 -12         19.54         34.73        23.20 o                         
   1   3 -12         10.72         15.89        11.26 o                         
   2   3 -12        467.18        429.47        15.28 o                         
   3   3 -12        435.48        444.06        14.71 o                         
   4   3 -12       1724.10       1967.80        30.22 o                         
   5   3 -12        647.44        699.96        18.73 o                         
   6   3 -12        877.26        890.00        21.77 o                         
   7   3 -12        270.69        236.63        14.00 o                         
   8   3 -12        681.12        734.66        19.90 o                         
   9   3 -12        682.29        744.64        21.71 o                         
  10   3 -12         89.98        113.48        14.01 o                         
  11   3 -12        889.84        975.65        25.89 o                         
  12   3 -12        231.96        245.23        15.16 o                         
  13   3 -12         53.33         33.29        14.65 o                         
  14   3 -12         52.57         50.07        16.19 o                         
  15   3 -12        125.65        107.28        17.77 o                         
  16   3 -12        453.29        435.83        22.17 o                         
  17   3 -12         83.91         88.21        19.08 o                         
  18   3 -12          1.74        -46.19        49.14 o                         
   0   4 -12        311.26        391.58        24.83 o                         
   1   4 -12        423.05        503.81        18.57 o                         
   2   4 -12         57.98        230.01        16.21 o                         
   3   4 -12        924.98        989.95        35.05 o                         
   4   4 -12         80.85         90.80        16.06 o                         
   5   4 -12        782.62        701.98        28.41 o                         
   6   4 -12        444.98        578.30        24.72 o                         
   7   4 -12        350.75        351.90        18.82 o                         
   8   4 -12        703.93        669.46        24.32 o                         
   9   4 -12         19.65        -14.66        15.20 o                         
  10   4 -12        102.16        122.71        16.20 o                         
  11   4 -12        272.02        238.29        17.02 o                         
  12   4 -12         12.49          6.98        14.47 o                         
  13   4 -12          0.23        -13.13        17.67 o                         
  14   4 -12         82.74        101.35        21.53 o                         
  15   4 -12        103.30         84.92        23.95 o                         
  16   4 -12        233.95        196.23        48.93 o                         
   1   5 -12         32.73         36.08        20.83 o                         
   2   5 -12        275.92        357.39        23.63 o                         
   3   5 -12         57.82         73.11        19.21 o                         
   4   5 -12         94.80        101.17        20.69 o                         
   5   5 -12        269.18        291.33        22.98 o                         
   6   5 -12        205.79        239.12        24.06 o                         
   7   5 -12        106.84         94.47        17.91 o                         
   8   5 -12        131.03        121.88        19.79 o                         
   9   5 -12         81.55         95.88        19.69 o                         
  10   5 -12         36.32         35.57        19.42 o                         
  11   5 -12         12.96        -10.03        19.72 o                         
  12   5 -12         11.83         17.80        27.72 o                         
  13   5 -12         82.06         34.33        34.99 o                         
   0   6 -12         37.77        -16.58        33.49 o                         
   1   6 -12        140.34        171.85        25.65 o                         
   2   6 -12         79.13         93.24        24.17 o                         
   3   6 -12         89.48         38.50        23.65 o                         
   4   6 -12         18.89         24.71        23.23 o                         
   5   6 -12         34.14         52.03        22.75 o                         
   6   6 -12         93.03         49.73        25.35 o                         
   7   6 -12         52.62         34.33        32.72 o                         
   8   6 -12         74.52         92.46        38.71 o                         
   9   6 -12         18.82       -104.67       318.11 o                         
   2   0 -11       4017.59       4353.41        94.21 o                         
   4   0 -11       5795.20       5716.16       103.71 o                         
   6   0 -11       7778.97       9480.15       176.05 o                         
   8   0 -11      15533.71      15748.19       269.79 o                         
  10   0 -11        631.66        734.48        24.74 o                         
  12   0 -11       6290.70       6370.83       120.67 o                         
  14   0 -11        312.89        327.08        29.94 o                         
  16   0 -11        319.84        239.30        29.19 o                         
  18   0 -11        738.19        707.14        37.38 o                         
  20   0 -11        225.82        243.83        36.86 o                         
   0   1 -11      27704.02      30724.78       610.70 o                         
   1   1 -11         30.37         19.73         8.74 o                         
   2   1 -11        305.92        361.80        11.81 o                         
   3   1 -11         51.46         64.66         8.40 o                         
   4   1 -11      15774.17      16479.05       210.97 o                         
   5   1 -11        852.90        825.22        18.58 o                         
   6   1 -11        539.43        557.74        18.01 o                         
   7   1 -11        484.83        536.97        16.22 o                         
   8   1 -11       3832.29       3715.08        55.78 o                         
   9   1 -11        515.65        551.33        17.35 o                         
  10   1 -11        946.25        937.12        19.97 o                         
  11   1 -11        174.17        163.80        11.60 o                         
  12   1 -11         46.11         47.37        11.35 o                         
  13   1 -11        373.86        390.28        16.35 o                         
  14   1 -11        539.99        663.79        19.14 o                         
  15   1 -11        140.73        132.60        15.41 o                         
  16   1 -11         30.03         24.05        14.45 o                         
  17   1 -11         16.27         -8.63        15.01 o                         
  18   1 -11         37.77         84.37        17.84 o                         
  19   1 -11         24.77         -6.91        20.18 o                         
  20   1 -11        249.99        157.46        28.19 o                         
   1   2 -11         19.07         14.31         9.08 o                         
   2   2 -11       2632.83       2605.61        38.66 o                         
   3   2 -11        822.12        820.65        21.57 o                         
   4   2 -11        681.15        589.72        14.46 o                         
   5   2 -11        768.41        807.31        17.77 o                         
   6   2 -11       1897.91       1923.88        31.16 o                         
   7   2 -11        219.67        299.39        11.77 o                         
   8   2 -11       6140.36       6404.65        84.90 o                         
   9   2 -11        254.88        242.97        15.17 o                         
  10   2 -11         48.00         85.80        11.10 o                         
  11   2 -11        365.48        363.05        14.21 o                         
  12   2 -11       4468.49       4730.35        67.59 o                         
  13   2 -11        263.78        245.86        15.61 o                         
  14   2 -11         65.11         52.80        14.01 o                         
  15   2 -11        138.57        142.84        14.86 o                         
  16   2 -11        374.76        370.13        25.06 o                         
  17   2 -11        189.73        185.95        17.76 o                         
  18   2 -11         49.86         22.28        18.48 o                         
  19   2 -11         52.45         19.64        29.06 o                         
   0   3 -11       5950.96       5832.10       119.26 o                         
   1   3 -11        464.94        467.42        15.11 o                         
   2   3 -11         11.89        145.28        11.99 o                         
   3   3 -11       1529.46       1490.75        29.43 o                         
   4   3 -11       3484.62       3453.52        46.18 o                         
   5   3 -11       1624.33       1586.42        27.57 o                         
   6   3 -11        208.15        290.26        14.21 o                         
   7   3 -11       1527.34       1613.46        32.60 o                         
   8   3 -11        915.65        920.05        22.97 o                         
   9   3 -11        885.44        793.08        21.12 o                         
  10   3 -11        363.02        407.05        16.61 o                         
  11   3 -11        283.13        269.95        15.09 o                         
  12   3 -11       1066.93       1135.79        27.29 o                         
  13   3 -11         79.57         83.61        15.40 o                         
  14   3 -11         97.99         86.45        16.97 o                         
  15   3 -11         82.81         67.25        30.36 o                         
  16   3 -11         28.74         10.83        16.24 o                         
  17   3 -11         30.85         51.16        18.80 o                         
  18   3 -11        142.75        176.96        27.80 o                         
   1   4 -11        273.97        317.61        16.31 o                         
   2   4 -11        672.40        663.85        21.66 o                         
   3   4 -11          9.33         11.30        15.26 o                         
   4   4 -11         16.05         28.08        15.43 o                         
   5   4 -11       1720.30       1692.71        42.61 o                         
   6   4 -11        835.77        885.49        28.23 o                         
   7   4 -11        477.02        438.31        19.26 o                         
   8   4 -11        619.40        658.20        26.14 o                         
   9   4 -11        569.96        630.90        23.90 o                         
  10   4 -11        406.44        438.91        20.46 o                         
  11   4 -11        127.91        143.66        15.98 o                         
  12   4 -11        279.93        240.84        17.02 o                         
  13   4 -11        279.12        294.99        21.45 o                         
  14   4 -11         54.84         84.57        20.81 o                         
  15   4 -11         31.70         27.74        20.52 o                         
  16   4 -11         55.38         87.29        25.30 o                         
   0   5 -11        450.49        556.01        42.64 o                         
   1   5 -11        264.94        313.15        24.33 o                         
   2   5 -11         77.85        141.40        26.61 o                         
   3   5 -11        474.00        464.48        28.01 o                         
   4   5 -11         27.27         -9.53        19.78 o                         
   5   5 -11        121.30        105.34        18.77 o                         
   6   5 -11         64.67        107.48        18.13 o                         
   7   5 -11        277.54        338.79        23.36 o                         
   8   5 -11        191.98        224.39        20.79 o                         
   9   5 -11         50.32         67.92        24.70 o                         
  10   5 -11        117.80        154.54        22.44 o                         
  11   5 -11         18.32        -19.51        19.51 o                         
  12   5 -11          2.07         29.21        21.42 o                         
  13   5 -11          9.83         16.90        48.39 o                         
  14   5 -11         59.14         35.86        56.87 o                         
   1   6 -11         77.05         78.23        23.95 o                         
   2   6 -11        106.60        175.12        26.74 o                         
   3   6 -11        259.57        274.04        29.85 o                         
   4   6 -11         76.30         70.40        23.20 o                         
   5   6 -11         55.67         61.34        22.20 o                         
   6   6 -11         52.68         65.41        23.42 o                         
   7   6 -11         55.41         60.87        25.55 o                         
   8   6 -11         17.79         52.37        43.03 o                         
   9   6 -11        115.53        -35.26        92.58 o                         
   0   0 -10      80410.80      98115.28      5757.19 o                         
   2   0 -10       7092.00       7357.09       176.97 o                         
   4   0 -10      22056.52      24005.12       463.83 o                         
   6   0 -10       1398.51       1917.25        41.40 o                         
   8   0 -10      18692.73      20552.73       364.84 o                         
  10   0 -10        147.82        207.32        14.69 o                         
  12   0 -10       2362.95       2484.55        58.96 o                         
  14   0 -10       1284.07       1627.41        46.10 o                         
  16   0 -10        194.97        286.40        23.69 o                         
  18   0 -10        155.02        176.14        25.60 o                         
  20   0 -10        140.56        111.52        51.31 o                         
   1   1 -10        715.69        687.59        16.73 o                         
   2   1 -10       2163.12       2155.26        36.12 o                         
   3   1 -10       2232.02       1955.58        31.53 o                         
   4   1 -10       1288.87       1330.95        23.00 o                         
   5   1 -10        551.59        539.35        14.64 o                         
   6   1 -10       4925.55       5731.02        73.92 o                         
   7   1 -10       1442.60       1537.68        25.17 o                         
   8   1 -10      23530.69      24723.71       304.83 o                         
   9   1 -10        765.54        706.45        16.67 o                         
  10   1 -10         13.47         28.19         9.18 o                         
  11   1 -10        133.61        168.80        11.07 o                         
  12   1 -10       5535.84       5835.49        74.88 o                         
  13   1 -10        574.51        565.79        23.94 o                         
  14   1 -10        350.76        341.76        18.78 o                         
  15   1 -10        191.21        181.15        15.01 o                         
  16   1 -10        172.32        187.06        16.75 o                         
  17   1 -10        132.23        159.37        16.94 o                         
  18   1 -10        209.28        152.83        18.70 o                         
  19   1 -10        287.16        294.44        23.42 o                         
  20   1 -10        158.71        157.57        23.41 o                         
   0   2 -10       7613.53       7298.99       131.71 o                         
   1   2 -10        183.99        158.88         9.99 o                         
   2   2 -10       2099.76       2327.41        33.87 o                         
   3   2 -10       5338.69       4776.03        62.86 o                         
   4   2 -10      10614.48      11071.69       136.60 o                         
   5   2 -10       1393.01       1310.15        25.02 o                         
   6   2 -10       1038.28       1090.04        20.90 o                         
   7   2 -10       1778.85       1819.59        31.87 o                         
   8   2 -10       1075.21        938.84        20.29 o                         
   9   2 -10       1341.97       1226.23        24.62 o                         
  10   2 -10        471.12        519.23        17.34 o                         
  11   2 -10        715.35        717.57        19.09 o                         
  12   2 -10       3242.71       3478.33        61.49 o                         
  13   2 -10        103.33         76.00        13.63 o                         
  14   2 -10        259.49        230.40        15.50 o                         
  15   2 -10        132.70        111.44        14.65 o                         
  16   2 -10         98.62         56.83        15.32 o                         
  17   2 -10         13.02        -15.81        15.81 o                         
  18   2 -10         12.99         29.98        18.07 o                         
  19   2 -10         58.19         41.57        25.23 o                         
   1   3 -10        101.31         80.28        11.20 o                         
   2   3 -10        802.87        724.50        18.84 o                         
   3   3 -10        346.31        376.70        13.71 o                         
   4   3 -10        299.24        278.91        12.91 o                         
   5   3 -10        736.08        729.77        18.80 o                         
   6   3 -10        494.05        518.38        17.05 o                         
   7   3 -10         44.87         63.66        12.02 o                         
   8   3 -10       2830.54       2905.43        44.63 o                         
   9   3 -10       1297.01       1385.69        28.23 o                         
  10   3 -10        236.87        352.65        18.67 o                         
  11   3 -10        365.08        399.46        16.89 o                         
  12   3 -10       1036.84        990.53        25.18 o                         
  13   3 -10        377.93        369.51        19.17 o                         
  14   3 -10         10.81         45.57        16.43 o                         
  15   3 -10          1.32         11.01        16.73 o                         
  16   3 -10          5.70        -16.00        16.00 o                         
  17   3 -10        455.10        422.49        29.41 o                         
  18   3 -10         30.51         12.54        22.88 o                         
   0   4 -10       2158.37       2213.57        58.18 o                         
   1   4 -10        577.65        588.49        19.76 o                         
   2   4 -10         52.65        171.60        14.87 o                         
   3   4 -10        651.78        809.66        26.76 o                         
   4   4 -10        205.06        235.76        17.53 o                         
   5   4 -10        368.92        261.49        18.76 o                         
   6   4 -10        905.07       1104.15        29.12 o                         
   7   4 -10        835.42        841.17        25.56 o                         
   8   4 -10        338.88        332.37        20.13 o                         
   9   4 -10        236.03        237.78        16.83 o                         
  10   4 -10        386.14        499.70        20.46 o                         
  11   4 -10        272.10        292.46        17.74 o                         
  12   4 -10        108.24         86.56        17.14 o                         
  13   4 -10        241.41        200.16        37.41 o                         
  14   4 -10         80.03         53.20        21.22 o                         
  15   4 -10         15.02          9.19        19.23 o                         
  16   4 -10         59.67         38.41        26.69 o                         
   1   5 -10         41.81         33.03        19.74 o                         
   2   5 -10        299.11        341.03        27.56 o                         
   3   5 -10        187.75        204.41        22.54 o                         
   4   5 -10          0.36         31.69        19.65 o                         
   5   5 -10        161.04        195.03        20.45 o                         
   6   5 -10        195.28        207.59        20.47 o                         
   7   5 -10         50.68         46.71        17.46 o                         
   8   5 -10        106.81         70.48        19.43 o                         
   9   5 -10        288.91        342.12        29.65 o                         
  10   5 -10         22.65         54.10        18.98 o                         
  11   5 -10        110.04         92.02        21.43 o                         
  12   5 -10         12.85         44.73        28.01 o                         
  13   5 -10        152.31        131.67        29.12 o                         
  14   5 -10         38.83        105.74        59.83 o                         
   0   6 -10        287.13        178.25        37.29 o                         
   1   6 -10         28.36         15.04        22.49 o                         
   2   6 -10         44.66         81.90        23.83 o                         
   3   6 -10        781.20        768.90        35.95 o                         
   4   6 -10         18.23          7.99        22.86 o                         
   5   6 -10        115.83         52.11        23.81 o                         
   6   6 -10         28.52         79.93        23.42 o                         
   7   6 -10          7.61          6.43        24.26 o                         
   8   6 -10         13.24        -23.61        28.09 o                         
   9   6 -10         98.40         -2.61        74.27 o                         
  10   6 -10         32.65         47.65        95.34 o                         
   2   0  -9       2546.68       2569.94        60.67 o                         
   4   0  -9         35.30         24.86        13.50 o                         
   6   0  -9        182.15        165.56        13.18 o                         
   8   0  -9      13892.82      14753.72       282.42 o                         
  10   0  -9        893.46        847.92        25.71 o                         
  12   0  -9       6834.35       6947.85       124.78 o                         
  14   0  -9       1606.27       1772.91        44.93 o                         
  16   0  -9        981.26        997.07        50.14 o                         
  18   0  -9        159.71        125.27        31.07 o                         
  20   0  -9       1453.19       1457.05       143.61 o                         
   0   1  -9      20427.45      18696.54       353.66 o                         
   1   1  -9       2983.61       2673.74        37.85 o                         
   2   1  -9       4508.60       5254.35        74.84 o                         
   3   1  -9       5922.73       5118.85        68.32 o                         
   4   1  -9      35712.38      35972.09       469.95 o                         
   5   1  -9        996.58        886.53        18.08 o                         
   6   1  -9       3141.62       3301.84        44.43 o                         
   7   1  -9       3156.71       2864.08        44.30 o                         
   8   1  -9       4749.42       4948.08        65.22 o                         
   9   1  -9        936.39        934.12        22.86 o                         
  10   1  -9        923.39        995.45        19.62 o                         
  11   1  -9        532.55        589.26        15.73 o                         
  12   1  -9       1396.72       1695.97        29.57 o                         
  13   1  -9         51.23         67.26        11.27 o                         
  14   1  -9         14.04         52.04        13.02 o                         
  15   1  -9         70.06         54.40        13.73 o                         
  16   1  -9        986.21       1000.74        26.38 o                         
  17   1  -9         90.66         60.41        15.79 o                         
  18   1  -9         28.78        -15.86        17.01 o                         
  19   1  -9         74.10         81.96        20.35 o                         
  20   1  -9         65.53        -27.90        32.16 o                         
   1   2  -9       2367.11       2137.57        31.84 o                         
   2   2  -9        287.11        286.65        10.97 o                         
   3   2  -9       1843.63       1871.62        29.09 o                         
   4   2  -9        305.39        368.08        11.71 o                         
   5   2  -9       1978.30       1754.75        28.63 o                         
   6   2  -9       4358.20       5007.55        66.51 o                         
   7   2  -9        328.26        311.33        12.18 o                         
   8   2  -9       4567.07       4775.84        67.89 o                         
   9   2  -9       8586.59       8409.99       121.35 o                         
  10   2  -9        976.33       1109.21        22.97 o                         
  11   2  -9        250.81        266.77        11.74 o                         
  12   2  -9        970.22        940.26        21.98 o                         
  13   2  -9         55.26         37.21        13.22 o                         
  14   2  -9        336.15        316.45        16.40 o                         
  15   2  -9        135.05        110.62        15.66 o                         
  16   2  -9       1492.62       1625.16        43.64 o                         
  17   2  -9          0.57          4.36        16.82 o                         
  18   2  -9         35.76        -17.15        17.80 o                         
  19   2  -9        143.56         99.96        20.54 o                         
  20   2  -9        171.07        129.05        86.50 o                         
   0   3  -9       7517.27       7271.70       131.83 o                         
   1   3  -9       2463.06       2398.56        39.49 o                         
   2   3  -9        185.56        385.04        14.07 o                         
   3   3  -9       4362.57       3895.70        57.45 o                         
   4   3  -9        671.81        538.60        15.51 o                         
   5   3  -9        509.03        472.60        15.80 o                         
   6   3  -9        327.39        369.77        16.01 o                         
   7   3  -9        616.74        577.09        17.42 o                         
   8   3  -9        332.10        316.78        14.42 o                         
   9   3  -9         70.52         85.12        12.20 o                         
  10   3  -9       2328.56       2552.34        42.28 o                         
  11   3  -9        363.50        396.02        19.65 o                         
  12   3  -9       1552.63       1842.81        36.31 o                         
  13   3  -9         97.31         79.04        15.05 o                         
  14   3  -9        197.50        187.34        17.24 o                         
  15   3  -9        126.46        119.47        18.16 o                         
  16   3  -9         96.30         68.33        16.08 o                         
  17   3  -9         56.47         54.38        18.56 o                         
  18   3  -9         18.19         48.98        28.81 o                         
   1   4  -9        217.86        247.05        15.34 o                         
   2   4  -9        569.25        596.95        21.09 o                         
   3   4  -9         52.12         68.88        15.26 o                         
   4   4  -9        243.46        212.69        16.84 o                         
   5   4  -9        467.48        398.77        19.21 o                         
   6   4  -9        501.89        452.71        20.39 o                         
   7   4  -9         13.36         26.08        14.00 o                         
   8   4  -9          2.41         20.86        14.76 o                         
   9   4  -9        299.07        329.09        20.02 o                         
  10   4  -9        197.85        242.67        20.31 o                         
  11   4  -9        744.81        780.54        25.54 o                         
  12   4  -9        486.48        506.35        22.71 o                         
  13   4  -9         34.32          7.67        21.12 o                         
  14   4  -9          1.25         23.33        17.81 o                         
  15   4  -9          8.91         29.59        21.39 o                         
  16   4  -9         95.04         56.13        23.80 o                         
  17   4  -9          1.08        -68.34        68.34 o                         
   0   5  -9        706.93        737.71        51.02 o                         
   1   5  -9        472.89        516.61        31.21 o                         
   2   5  -9        304.45        336.21        23.03 o                         
   3   5  -9        117.70         80.36        20.91 o                         
   4   5  -9        275.17        294.01        23.17 o                         
   5   5  -9        261.08        289.97        23.14 o                         
   6   5  -9        246.98        284.37        20.67 o                         
   7   5  -9         35.19         40.97        18.08 o                         
   8   5  -9         16.71          5.24        17.27 o                         
   9   5  -9        290.24        263.51        20.94 o                         
  10   5  -9        118.40        141.59        20.65 o                         
  11   5  -9         25.84        -14.64        18.06 o                         
  12   5  -9        124.34        110.81        21.20 o                         
  13   5  -9         79.10         89.46        47.43 o                         
  14   5  -9         53.58         92.87        46.84 o                         
   1   6  -9         68.17         71.03        25.46 o                         
   2   6  -9         82.00        129.49        24.23 o                         
   3   6  -9        429.11        327.68        26.97 o                         
   4   6  -9         20.63         75.49        21.79 o                         
   5   6  -9         37.99         -4.86        23.43 o                         
   6   6  -9        168.91        147.58        26.63 o                         
   7   6  -9        164.00        139.58        24.58 o                         
   8   6  -9         15.65         34.74        28.47 o                         
   9   6  -9         53.76         49.20        39.84 o                         
  10   6  -9         34.57        -19.90       159.46 o                         
   2   0  -8      16011.66      17555.79       338.74 o                         
   4   0  -8      13619.65      13715.83       265.65 o                         
   6   0  -8        300.36        390.50        17.66 o                         
   8   0  -8       5642.22       5736.56       134.44 o                         
  10   0  -8         86.56         97.05        12.39 o                         
  12   0  -8        126.71        109.79        16.60 o                         
  14   0  -8        131.34        144.20        21.02 o                         
  16   0  -8       1964.35       2250.81        54.17 o                         
  18   0  -8         94.01        115.95        36.28 o                         
  20   0  -8         67.24         39.50        29.93 o                         
   1   1  -8        878.29        904.22        17.68 o                         
   2   1  -8      15498.36      16236.81       219.77 o                         
   3   1  -8       4316.03       3676.54        57.64 o                         
   4   1  -8        464.19        509.97        13.10 o                         
   5   1  -8       1187.38       1085.87        20.20 o                         
   6   1  -8         19.62         27.82         8.26 o                         
   7   1  -8        129.24        146.13         9.33 o                         
   8   1  -8       5531.56       5953.26        78.83 o                         
   9   1  -8        193.49        213.35         9.49 o                         
  10   1  -8         91.67        104.34         9.11 o                         
  11   1  -8       1165.65       1150.75        23.08 o                         
  12   1  -8       3839.75       3879.99        54.35 o                         
  13   1  -8         72.91         75.32        11.36 o                         
  14   1  -8        746.93        757.66        21.02 o                         
  15   1  -8         24.96         23.44        12.82 o                         
  16   1  -8       2784.55       2960.82        51.77 o                         
  17   1  -8        230.25        163.13        17.95 o                         
  18   1  -8        144.72        122.39        19.43 o                         
  19   1  -8         35.24          8.19        19.47 o                         
  20   1  -8        530.83        562.63        38.68 o                         
   0   2  -8      22842.29      21852.60       381.44 o                         
   1   2  -8       6677.73       5871.85        74.27 o                         
   2   2  -8        344.14        479.44        12.30 o                         
   3   2  -8         74.72         92.09        10.44 o                         
   4   2  -8      29863.50      30090.74       356.76 o                         
   5   2  -8       1470.91       1380.76        23.85 o                         
   6   2  -8       1120.41       1301.65        22.51 o                         
   7   2  -8       2485.48       2304.89        35.22 o                         
   8   2  -8       2231.63       2094.10        33.71 o                         
   9   2  -8       1034.47        943.38        21.75 o                         
  10   2  -8        219.86        206.31        11.62 o                         
  11   2  -8         20.80         14.11         9.53 o                         
  12   2  -8         31.85         39.20        11.39 o                         
  13   2  -8        322.57        324.99        16.20 o                         
  14   2  -8         98.55        118.34        14.92 o                         
  15   2  -8        111.96        106.55        14.76 o                         
  16   2  -8         13.68         14.21        15.03 o                         
  17   2  -8         39.10         53.83        46.82 o                         
  18   2  -8          1.26        -17.83        17.83 o                         
  19   2  -8         20.42         21.33        21.60 o                         
  20   2  -8         15.73         18.57        51.17 o                         
   1   3  -8       4367.32       4085.68        59.83 o                         
   2   3  -8       3048.55       3097.49        45.36 o                         
   3   3  -8        606.89        546.29        17.18 o                         
   4   3  -8       1447.47       1773.64        30.49 o                         
   5   3  -8       1208.29       1106.05        24.41 o                         
   6   3  -8        377.59        352.91        15.19 o                         
   7   3  -8        370.12        403.91        14.55 o                         
   8   3  -8        520.68        576.35        17.38 o                         
   9   3  -8       1919.90       1896.69        33.43 o                         
  10   3  -8         33.16         99.30        13.70 o                         
  11   3  -8        148.67        209.00        15.45 o                         
  12   3  -8       1851.55       1983.36        45.42 o                         
  13   3  -8        225.27        202.98        19.24 o                         
  14   3  -8         34.70         13.72        15.22 o                         
  15   3  -8        161.91        141.93        18.22 o                         
  16   3  -8        377.77        355.82        22.09 o                         
  17   3  -8        199.30        209.36        19.50 o                         
  18   3  -8         17.23        -15.69        22.68 o                         
  19   3  -8         88.45         46.32        94.24 o                         
   0   4  -8        685.71        648.23        27.81 o                         
   1   4  -8        682.73        755.13        26.35 o                         
   2   4  -8         18.30        190.31        16.36 o                         
   3   4  -8        936.64        985.08        29.10 o                         
   4   4  -8        237.90        156.19        16.00 o                         
   5   4  -8       1462.23       1347.11        37.33 o                         
   6   4  -8       1554.14       1778.53        38.76 o                         
   7   4  -8        654.14        662.28        24.92 o                         
   8   4  -8         39.77         25.48        14.89 o                         
   9   4  -8        584.78        620.10        24.21 o                         
  10   4  -8        547.09        643.17        25.12 o                         
  11   4  -8        605.65        608.83        24.92 o                         
  12   4  -8       1477.55       1679.42        42.81 o                         
  13   4  -8         36.84         25.03        17.63 o                         
  14   4  -8         56.91         53.91        17.41 o                         
  15   4  -8         38.45         12.97        18.91 o                         
  16   4  -8          1.07         -2.99        23.16 o                         
  17   4  -8         18.07         49.96        38.11 o                         
   1   5  -8        163.06        173.61        20.94 o                         
   2   5  -8        526.82        569.40        29.15 o                         
   3   5  -8        531.37        528.57        31.42 o                         
   4   5  -8        470.91        515.39        27.14 o                         
   5   5  -8         44.11         49.87        19.58 o                         
   6   5  -8        199.14        193.76        24.32 o                         
   7   5  -8        134.92        165.43        19.68 o                         
   8   5  -8        124.45        113.95        18.47 o                         
   9   5  -8         27.75         44.27        17.74 o                         
  10   5  -8         61.41         42.16        22.30 o                         
  11   5  -8        108.38         87.76        18.36 o                         
  12   5  -8         12.47         -2.61        19.37 o                         
  13   5  -8         33.29         23.66        22.18 o                         
  14   5  -8         69.50         40.96        37.03 o                         
   0   6  -8        226.36        296.07        43.80 o                         
   1   6  -8        123.19         81.23        25.33 o                         
   2   6  -8         65.99         75.69        22.91 o                         
   3   6  -8        328.63        241.41        25.16 o                         
   4   6  -8          0.97         16.55        21.27 o                         
   5   6  -8         77.88        102.18        23.95 o                         
   6   6  -8         57.17         96.51        22.91 o                         
   7   6  -8         85.18         78.91        22.71 o                         
   8   6  -8          0.39        -17.30        26.91 o                         
   9   6  -8         34.82         10.24        49.39 o                         
  10   6  -8          6.27        156.18       156.18 o                         
   2   0  -7      10891.68      11960.87       232.15 o                         
   4   0  -7       3489.15       3010.13        62.53 o                         
   6   0  -7        147.73        192.57        13.11 o                         
   8   0  -7      23437.38      23985.63       464.35 o                         
  10   0  -7        347.96        357.18        17.40 o                         
  12   0  -7       8041.50       8685.83       159.67 o                         
  14   0  -7        633.49        656.27        48.11 o                         
  16   0  -7       1011.17        878.69        59.88 o                         
  18   0  -7          0.41         10.20        26.54 o                         
  20   0  -7        166.91        159.75        31.72 o                         
   0   1  -7      44583.84      45368.84       802.88 o                         
   1   1  -7       3111.49       2701.71        37.42 o                         
   2   1  -7       2833.71       3143.56        42.69 o                         
   3   1  -7       3005.18       2407.04        35.18 o                         
   4   1  -7      25750.09      26517.89       359.33 o                         
   5   1  -7        462.87        492.03        12.34 o                         
   6   1  -7        149.71        140.53         8.66 o                         
   7   1  -7       5869.15       5261.81        69.54 o                         
   8   1  -7      11881.69      12010.22       151.41 o                         
   9   1  -7       1085.84       1140.86        20.91 o                         
  10   1  -7         70.10         62.72         8.77 o                         
  11   1  -7        760.03        699.70        19.94 o                         
  12   1  -7       2463.05       2754.37        44.00 o                         
  13   1  -7        331.49        316.15        14.13 o                         
  14   1  -7        240.99        246.72        16.15 o                         
  15   1  -7        256.41        254.42        15.94 o                         
  16   1  -7         16.62         28.36        14.95 o                         
  17   1  -7         94.69         70.92        16.39 o                         
  18   1  -7        447.68        538.67        42.60 o                         
  19   1  -7         18.82        -19.63        19.63 o                         
  20   1  -7          8.68          5.75        25.67 o                         
  21   1  -7          3.33          6.58       192.34 o                         
   1   2  -7       1444.90       1283.20        22.57 o                         
   2   2  -7       3594.64       3256.04        41.25 o                         
   3   2  -7        517.57        521.16        13.25 o                         
   4   2  -7       5541.88       5742.79        72.21 o                         
   5   2  -7       1284.81       1076.16        20.51 o                         
   6   2  -7        790.53        836.50        18.35 o                         
   7   2  -7        156.59        206.89        10.54 o                         
   8   2  -7       9892.92       9969.40       140.26 o                         
   9   2  -7        644.42        628.68        17.47 o                         
  10   2  -7        299.58        398.25        13.69 o                         
  11   2  -7        507.74        487.91        16.64 o                         
  12   2  -7       1273.37       1281.23        26.32 o                         
  13   2  -7       1606.66       1754.74        34.86 o                         
  14   2  -7         27.65         18.88        14.62 o                         
  15   2  -7         10.96         27.21        13.77 o                         
  16   2  -7        679.36        740.91        23.55 o                         
  17   2  -7        154.60        208.31        19.34 o                         
  18   2  -7         16.93         42.41        20.19 o                         
  19   2  -7         48.78         22.65        19.94 o                         
  20   2  -7         39.31        -39.11        39.11 o                         
   0   3  -7       2801.46       2631.12        56.15 o                         
   1   3  -7       2327.77       2151.08        34.82 o                         
   2   3  -7       1673.14       2069.33        34.38 o                         
   3   3  -7       1270.31       1267.34        26.84 o                         
   4   3  -7       3202.49       3067.00        47.69 o                         
   5   3  -7        363.10        297.11        13.54 o                         
   6   3  -7        293.18        355.74        14.26 o                         
   7   3  -7       2036.19       1947.06        34.64 o                         
   8   3  -7       2269.03       2130.66        36.11 o                         
   9   3  -7        114.99        109.51        12.33 o                         
  10   3  -7        928.19        913.85        23.11 o                         
  11   3  -7        369.67        394.51        16.95 o                         
  12   3  -7        145.67        108.12        14.25 o                         
  13   3  -7        130.78        133.35        16.06 o                         
  14   3  -7        395.79        369.21        18.78 o                         
  15   3  -7        133.99        115.77        19.27 o                         
  16   3  -7          7.11         -9.51        15.48 o                         
  17   3  -7         60.82        -14.55        18.17 o                         
  18   3  -7         43.04         50.25        24.12 o                         
  19   3  -7        102.52         52.82       102.29 o                         
   1   4  -7         26.06         27.44        12.92 o                         
   2   4  -7        559.04        624.80        21.75 o                         
   3   4  -7         65.37         34.70        13.73 o                         
   4   4  -7        389.06        423.38        17.94 o                         
   5   4  -7        147.96        209.78        15.74 o                         
   6   4  -7        804.79        817.36        29.96 o                         
   7   4  -7         65.32         90.75        15.69 o                         
   8   4  -7        362.01        384.77        17.93 o                         
   9   4  -7       1299.73       1359.51        34.30 o                         
  10   4  -7        107.59        151.29        16.94 o                         
  11   4  -7         25.17         24.03        15.95 o                         
  12   4  -7        293.44        293.34        23.42 o                         
  13   4  -7        239.66        272.35        26.57 o                         
  14   4  -7         28.14         41.51        23.63 o                         
  15   4  -7         69.67         88.59        19.52 o                         
  16   4  -7          7.16         -1.29        20.66 o                         
  17   4  -7        105.36         97.40        48.69 o                         
   0   5  -7        385.29        405.85        34.36 o                         
   1   5  -7        201.13        154.75        20.10 o                         
   2   5  -7        204.45        296.00        22.59 o                         
   3   5  -7        861.08        960.79        36.18 o                         
   4   5  -7         87.78        101.12        20.65 o                         
   5   5  -7         42.34         34.58        18.29 o                         
   6   5  -7        171.64        224.08        22.52 o                         
   7   5  -7        192.49        172.49        21.20 o                         
   8   5  -7         53.81         61.15        17.10 o                         
   9   5  -7         43.81         -8.17        16.73 o                         
  10   5  -7        140.52         44.93        55.02 o                         
  11   5  -7         62.15         73.38        20.00 o                         
  12   5  -7         10.22          7.28        21.89 o                         
  13   5  -7          2.94        -16.97        22.92 o                         
  14   5  -7        210.67        211.74        34.64 o                         
   1   6  -7        270.41        165.22        81.38 o                         
   2   6  -7        140.26        219.83        33.24 o                         
   3   6  -7         70.66         75.43        21.78 o                         
   4   6  -7         50.91         70.46        21.50 o                         
   5   6  -7        182.43        184.92        24.79 o                         
   6   6  -7        467.48        442.19        38.25 o                         
   7   6  -7         13.92         26.72        19.91 o                         
   8   6  -7         15.99         48.33        31.30 o                         
   9   6  -7          2.04         -9.97        55.91 o                         
  10   6  -7          4.94         47.38        85.08 o                         
   0   0  -6      35388.51      38495.23      1218.29 o                         
   2   0  -6      39723.64      42682.07       818.10 o                         
   4   0  -6     143510.16     156461.14      5058.99 o                         
   6   0  -6       1048.97        912.08        24.81 o                         
   8   0  -6      10923.20      11256.70       204.36 o                         
  10   0  -6        357.84        519.16        21.64 o                         
  12   0  -6       1280.21       1395.27        36.54 o                         
  14   0  -6        861.19        912.68        37.54 o                         
  16   0  -6         88.70        154.12        20.91 o                         
  18   0  -6        437.26        442.58        32.45 o                         
  20   0  -6        107.74        147.89        30.47 o                         
   1   1  -6       6020.17       4724.34        62.94 o                         
   2   1  -6       3639.12       3757.49        55.02 o                         
   3   1  -6       5878.47       4944.80        70.75 o                         
   4   1  -6      17088.32      17330.13       237.63 o                         
   5   1  -6       2440.48       2035.14        31.11 o                         
   6   1  -6       1116.93       1481.40        24.11 o                         
   7   1  -6       6606.92       5938.10        89.09 o                         
   8   1  -6       7632.85       7585.15       103.35 o                         
   9   1  -6       5195.70       4850.52        62.94 o                         
  10   1  -6       2079.55       2223.13        32.35 o                         
  11   1  -6       1028.80       1057.51        22.49 o                         
  12   1  -6       8526.41       9232.94       127.68 o                         
  13   1  -6        607.43        559.37        16.35 o                         
  14   1  -6        205.51        230.64        13.83 o                         
  15   1  -6         34.97         29.97        13.21 o                         
  16   1  -6       1505.78       1600.02        42.69 o                         
  17   1  -6        323.95        286.87        18.74 o                         
  18   1  -6         90.53        102.04        30.11 o                         
  19   1  -6         22.89          2.88        20.91 o                         
  20   1  -6         67.47         55.70        20.90 o                         
  21   1  -6         39.29        151.77        85.56 o                         
   0   2  -6       4190.35       4078.59        75.70 o                         
   1   2  -6       4651.22       4043.76        52.18 o                         
   2   2  -6        654.92        673.68        14.87 o                         
   3   2  -6       2165.67       1952.88        27.97 o                         
   4   2  -6       5289.15       4610.81        58.43 o                         
   5   2  -6        938.43        838.63        18.90 o                         
   6   2  -6       3717.36       4278.41        60.91 o                         
   7   2  -6       2897.44       2648.58        40.41 o                         
   8   2  -6       2451.26       2123.61        36.62 o                         
   9   2  -6        797.50        798.70        18.81 o                         
  10   2  -6        350.93        312.25        13.82 o                         
  11   2  -6        577.83        535.56        16.09 o                         
  12   2  -6         66.27         95.29        11.78 o                         
  13   2  -6        484.38        451.74        18.73 o                         
  14   2  -6        182.21        153.20        15.93 o                         
  15   2  -6        182.26        183.20        16.61 o                         
  16   2  -6          0.87        -14.41        14.41 o                         
  17   2  -6         63.66         43.52        16.82 o                         
  18   2  -6        137.63        109.83        20.84 o                         
  19   2  -6         68.53         21.09        19.69 o                         
  20   2  -6        413.23        447.14        52.27 o                         
   1   3  -6       1383.48       1463.05        26.63 o                         
   2   3  -6       3055.37       3178.21        47.94 o                         
   3   3  -6         40.72         66.01        10.61 o                         
   4   3  -6       1969.36       1975.19        35.56 o                         
   5   3  -6        111.46         87.95        10.86 o                         
   6   3  -6       1622.92       1652.05        30.02 o                         
   7   3  -6        230.68        310.50        13.51 o                         
   8   3  -6       1781.05       1788.93        33.99 o                         
   9   3  -6        731.42        707.76        19.37 o                         
  10   3  -6        359.95        456.19        19.66 o                         
  11   3  -6        293.45        332.70        16.69 o                         
  12   3  -6        456.88        405.00        18.78 o                         
  13   3  -6        234.51        311.75        16.78 o                         
  14   3  -6         75.10         45.49        18.87 o                         
  15   3  -6        317.75        324.36        19.31 o                         
  16   3  -6        255.28        217.80        22.10 o                         
  17   3  -6          5.61        -20.77        20.77 o                         
  18   3  -6         15.74         -4.82        20.25 o                         
  19   3  -6         74.33         61.34        56.66 o                         
   0   4  -6         35.13         24.05        17.84 o                         
   1   4  -6        685.85        811.71        24.51 o                         
   2   4  -6        163.58        308.81        19.51 o                         
   3   4  -6        364.26        414.02        18.22 o                         
   4   4  -6        513.27        513.11        20.43 o                         
   5   4  -6        521.52        467.37        18.56 o                         
   6   4  -6        248.07        330.86        17.85 o                         
   7   4  -6        351.64        463.10        25.86 o                         
   8   4  -6       1659.40       1685.51        39.73 o                         
   9   4  -6         16.61         18.86        14.83 o                         
  10   4  -6        497.60        573.95        23.48 o                         
  11   4  -6         74.34        102.42        16.98 o                         
  12   4  -6        186.28        151.31        22.13 o                         
  13   4  -6         11.40          5.68        17.05 o                         
  14   4  -6        715.56        787.59        28.99 o                         
  15   4  -6          2.29        -21.14        21.14 o                         
  16   4  -6         15.21         32.97        19.34 o                         
  17   4  -6          7.21         -9.82        29.75 o                         
   1   5  -6        558.22        494.79        32.28 o                         
   2   5  -6        491.65        470.76        26.04 o                         
   3   5  -6          6.14         60.33        18.80 o                         
   4   5  -6        598.21        644.40        30.80 o                         
   5   5  -6         27.76         38.66        18.07 o                         
   6   5  -6        304.44        404.62        26.58 o                         
   7   5  -6        109.73        133.46        21.66 o                         
   8   5  -6         50.00         46.30        16.72 o                         
   9   5  -6        365.61        389.38        22.09 o                         
  10   5  -6         83.54         62.99        18.25 o                         
  11   5  -6         30.52         47.74        17.81 o                         
  12   5  -6         85.37         86.21        27.00 o                         
  13   5  -6        132.51        151.75        23.63 o                         
  14   5  -6        271.96        272.89        51.49 o                         
   0   6  -6        270.71        318.96        44.72 o                         
   1   6  -6        410.38        413.15        40.31 o                         
   2   6  -6         79.37        107.55        87.48 o                         
   3   6  -6         22.95         81.35        22.52 o                         
   4   6  -6         58.75        107.40        24.72 o                         
   5   6  -6         59.90        108.07        22.77 o                         
   6   6  -6         45.87         97.19        20.38 o                         
   7   6  -6         34.29         -5.77        18.60 o                         
   8   6  -6          0.62        -11.03        19.06 o                         
   9   6  -6         24.68          8.57        55.20 o                         
  10   6  -6         43.31         -6.58       151.24 o                         
  11   6  -6          8.02        118.36       177.55 o                         
   2   0  -5      14695.02      16622.42       365.98 o                         
   4   0  -5       1115.56       1558.62        54.13 o                         
   6   0  -5       5908.87       6798.36       123.80 o                         
   8   0  -5      11949.68      12459.04       231.71 o                         
  10   0  -5        607.97        557.27        19.99 o                         
  12   0  -5       7517.62       7640.28       151.35 o                         
  14   0  -5       1192.56       1344.30        39.46 o                         
  16   0  -5       3297.67       3411.50        78.59 o                         
  18   0  -5         72.86          8.19        25.71 o                         
  20   0  -5        114.46         72.46        29.28 o                         
   0   1  -5      48218.38      45940.27       837.77 o                         
   1   1  -5       4464.19       3421.13        50.94 o                         
   2   1  -5         27.91         70.22         7.33 o                         
   3   1  -5       2812.41       2555.71        36.40 o                         
   4   1  -5      23313.16      23250.18       302.37 o                         
   5   1  -5      10948.93       9098.38       122.48 o                         
   6   1  -5       2839.80       3524.81        48.64 o                         
   7   1  -5       1183.23       1099.68        20.85 o                         
   8   1  -5        971.11        912.82        21.25 o                         
   9   1  -5        631.42        655.21        14.65 o                         
  10   1  -5        501.36        461.54        16.20 o                         
  11   1  -5       1675.63       1582.59        26.81 o                         
  12   1  -5        125.76        134.41        11.26 o                         
  13   1  -5         33.22         11.31        10.53 o                         
  14   1  -5        102.31        116.24        15.04 o                         
  15   1  -5        123.75        123.93        14.64 o                         
  16   1  -5        132.28        102.22        15.89 o                         
  17   1  -5        277.42        246.44        18.89 o                         
  18   1  -5          4.48         -1.32        19.32 o                         
  19   1  -5          3.95         32.85        19.42 o                         
  20   1  -5         61.86         51.36        20.88 o                         
  21   1  -5         14.15          0.02        50.91 o                         
   1   2  -5       5633.63       4404.54        55.03 o                         
   2   2  -5        727.25        595.41        13.68 o                         
   3   2  -5       1288.84       1150.94        19.42 o                         
   4   2  -5       2144.16       2346.29        34.48 o                         
   5   2  -5        182.53        180.30        10.47 o                         
   6   2  -5        154.93        250.16        11.21 o                         
   7   2  -5        389.03        410.87        14.01 o                         
   8   2  -5       4162.55       3874.02        56.42 o                         
   9   2  -5         87.50         90.54        10.32 o                         
  10   2  -5         31.32         66.73         9.31 o                         
  11   2  -5        673.55        656.44        16.81 o                         
  12   2  -5       4298.77       4490.17        64.02 o                         
  13   2  -5        214.53        225.84        19.64 o                         
  14   2  -5        134.80        113.47        14.86 o                         
  15   2  -5         34.58         38.60        14.18 o                         
  16   2  -5       1036.88       1124.12        32.00 o                         
  17   2  -5        582.73        576.77        29.97 o                         
  18   2  -5         69.95         37.18        18.06 o                         
  19   2  -5         94.54         98.87        20.43 o                         
  20   2  -5        416.83        384.80        46.63 o                         
   0   3  -5       7380.08       6677.98       130.25 o                         
   1   3  -5       6157.81       5493.41        76.73 o                         
   2   3  -5       1502.35       1956.18        32.69 o                         
   3   3  -5        561.47        533.50        16.70 o                         
   4   3  -5       3740.25       3679.09        54.69 o                         
   5   3  -5       2097.05       1816.20        33.55 o                         
   6   3  -5       2013.27       1912.63        32.63 o                         
   7   3  -5       1078.67       1003.62        23.06 o                         
   8   3  -5        653.97        625.96        18.70 o                         
   9   3  -5        488.01        431.19        17.37 o                         
  10   3  -5        127.39        131.92        12.08 o                         
  11   3  -5        672.58        594.77        21.94 o                         
  12   3  -5        739.10        775.79        26.30 o                         
  13   3  -5         75.00         83.79        16.37 o                         
  14   3  -5        105.40         94.37        16.01 o                         
  15   3  -5        311.96        285.49        18.79 o                         
  16   3  -5        228.47        294.25        44.05 o                         
  17   3  -5          8.50         14.28        20.35 o                         
  18   3  -5         11.62         19.39        19.29 o                         
  19   3  -5          3.88        -29.94        38.71 o                         
   1   4  -5        371.44        358.97        16.97 o                         
   2   4  -5        784.90        781.52        26.83 o                         
   3   4  -5        186.49        180.13        15.12 o                         
   4   4  -5        255.65        274.14        17.70 o                         
   5   4  -5        602.70        669.37        23.64 o                         
   6   4  -5        837.70        777.76        24.04 o                         
   7   4  -5         35.13         51.53        13.93 o                         
   8   4  -5       2153.95       2331.92        52.31 o                         
   9   4  -5       1031.87       1077.12        33.57 o                         
  10   4  -5        411.59        467.16        19.14 o                         
  11   4  -5        233.04        254.87        18.70 o                         
  12   4  -5         56.75         38.32        16.46 o                         
  13   4  -5        369.24        447.96        23.26 o                         
  14   4  -5         52.81         99.49        18.58 o                         
  15   4  -5         46.55         62.74        18.17 o                         
  16   4  -5         37.18         10.26        18.78 o                         
  17   4  -5         16.50         40.69        23.22 o                         
   0   5  -5        747.93        689.12        40.23 o                         
   1   5  -5        504.74        502.89        25.77 o                         
   2   5  -5        382.59        478.99        24.52 o                         
   3   5  -5        822.44        912.76        35.27 o                         
   4   5  -5       1843.12       1950.53        49.20 o                         
   5   5  -5         53.55         78.10        18.14 o                         
   6   5  -5        123.78        215.09        20.12 o                         
   7   5  -5        140.48        159.17        19.99 o                         
   8   5  -5          6.96         10.25        17.61 o                         
   9   5  -5         50.20         61.32        23.17 o                         
  10   5  -5         70.93         99.06        16.55 o                         
  11   5  -5          9.10          3.04        17.81 o                         
  12   5  -5         46.46         34.00        20.55 o                         
  13   5  -5         13.29          8.22        22.30 o                         
  14   5  -5         17.75         -5.49        30.33 o                         
  15   5  -5         48.07         44.80        68.18 o                         
   1   6  -5        122.73        134.65        23.88 o                         
   2   6  -5        221.98        394.52        43.59 o                         
   3   6  -5         75.85        131.17        58.01 o                         
   4   6  -5         22.66         40.68        21.82 o                         
   5   6  -5          7.60         27.75        21.26 o                         
   6   6  -5         45.18         84.55        23.46 o                         
   7   6  -5         24.66         12.42        18.90 o                         
   8   6  -5         75.95         47.09        22.38 o                         
   9   6  -5         33.17        -28.09        28.09 o                         
  10   6  -5         18.19         37.47        63.82 o                         
  11   6  -5         13.67        -65.76       143.02 o                         
   0   7  -5         92.75        118.36       105.21 o                         
   1   7  -5         56.81        126.58        82.20 o                         
   0   0  -4       3450.13       3056.74       106.56 o                         
   2   0  -4       2744.66       2720.80        57.17 o                         
   4   0  -4      81162.30      87476.16      1942.82 o                         
   6   0  -4         13.31         31.03         9.37 o                         
   8   0  -4       9871.70      10329.68       182.39 o                         
  10   0  -4        324.66        404.15        17.17 o                         
  12   0  -4        883.21       1152.25        32.48 o                         
  14   0  -4        448.95        503.01        21.72 o                         
  16   0  -4         18.80         48.78        20.90 o                         
  18   0  -4        160.04        162.61        27.28 o                         
  20   0  -4        700.29        556.63        35.54 o                         
   1   1  -4       6743.52       5524.16        68.39 o                         
   2   1  -4       7822.76       8485.69       111.31 o                         
   3   1  -4       4228.75       3273.44        48.54 o                         
   4   1  -4      13961.24      15810.16       207.16 o                         
   5   1  -4       2418.43       2062.14        29.06 o                         
   6   1  -4       1052.13       1056.68        19.82 o                         
   7   1  -4        336.31        337.35        10.77 o                         
   8   1  -4       3896.76       3926.46        53.55 o                         
   9   1  -4       1324.15       1345.79        22.62 o                         
  10   1  -4       1272.11       1396.63        24.46 o                         
  11   1  -4        340.19        262.08        11.05 o                         
  12   1  -4       6649.29       6853.92        95.59 o                         
  13   1  -4        243.69        201.24        11.31 o                         
  14   1  -4        882.81       1078.08        27.45 o                         
  15   1  -4        165.30        166.44        14.59 o                         
  16   1  -4       1209.02       1216.52        37.42 o                         
  17   1  -4        121.37         67.59        17.24 o                         
  18   1  -4         58.28         52.93        17.91 o                         
  19   1  -4         22.27         18.00        18.99 o                         
  20   1  -4        174.71        207.83        23.30 o                         
  21   1  -4         43.14         67.08        44.66 o                         
   0   2  -4      69336.27      69200.08      1177.66 o                         
   1   2  -4       3472.26       2812.65        37.55 o                         
   2   2  -4       2280.64       2422.06        33.35 o                         
   3   2  -4       4229.50       3547.12        45.85 o                         
   4   2  -4      10811.57       9764.96       125.07 o                         
   5   2  -4       2079.97       1844.79        27.36 o                         
   6   2  -4       1526.90       1746.01        28.19 o                         
   7   2  -4       2820.56       2552.49        37.60 o                         
   8   2  -4       4117.04       4045.46        55.07 o                         
   9   2  -4        402.35        360.76        13.21 o                         
  10   2  -4       1365.73       1444.65        26.66 o                         
  11   2  -4        750.94        764.01        25.09 o                         
  12   2  -4         71.73         76.66        12.43 o                         
  13   2  -4         63.28         50.30        15.51 o                         
  14   2  -4        414.13        421.81        19.82 o                         
  15   2  -4        160.72        178.54        15.16 o                         
  16   2  -4         45.19         75.45        16.96 o                         
  17   2  -4        137.45        114.99        18.24 o                         
  18   2  -4         47.55          5.29        17.55 o                         
  19   2  -4         11.26         -8.61        20.17 o                         
  20   2  -4        116.39         46.07        27.29 o                         
   1   3  -4        441.13        402.19        13.34 o                         
   2   3  -4       4556.42       4485.59        68.34 o                         
   3   3  -4        289.17        253.99        12.43 o                         
   4   3  -4        661.37        730.81        19.37 o                         
   5   3  -4       3532.43       3189.54        56.24 o                         
   6   3  -4       1286.85       1390.47        26.78 o                         
   7   3  -4         23.34         41.56        10.41 o                         
   8   3  -4       1391.45       1493.84        29.34 o                         
   9   3  -4        434.69        494.02        17.52 o                         
  10   3  -4        390.59        430.43        16.22 o                         
  11   3  -4         95.83        141.47        14.57 o                         
  12   3  -4       1682.38       1734.82        37.18 o                         
  13   3  -4       1536.66       1653.96        40.38 o                         
  14   3  -4        121.51        160.98        16.33 o                         
  15   3  -4        101.19        137.66        17.05 o                         
  16   3  -4        376.27        343.09        34.94 o                         
  17   3  -4         66.97         95.88        19.23 o                         
  18   3  -4          3.69         11.11        18.87 o                         
  19   3  -4        117.02        128.12        50.24 o                         
   0   4  -4       3769.86       3497.76        90.20 o                         
   1   4  -4        720.15        716.79        28.26 o                         
   2   4  -4        223.92        336.53        18.57 o                         
   3   4  -4        537.52        594.82        19.93 o                         
   4   4  -4       2349.78       2328.79        49.22 o                         
   5   4  -4        750.88        719.29        23.66 o                         
   6   4  -4        365.67        400.15        17.19 o                         
   7   4  -4       1143.83       1193.34        32.04 o                         
   8   4  -4       1024.21       1112.26        29.22 o                         
   9   4  -4        272.74        268.07        17.55 o                         
  10   4  -4        335.04        355.73        16.67 o                         
  11   4  -4        132.79        140.55        18.28 o                         
  12   4  -4         82.87         64.85        16.41 o                         
  13   4  -4         49.31         20.83        16.68 o                         
  14   4  -4        251.66        299.62        44.28 o                         
  15   4  -4        157.58        140.24        18.37 o                         
  16   4  -4         94.83         56.83        18.99 o                         
  17   4  -4         31.49         12.91        21.36 o                         
   1   5  -4        493.40        517.59        31.97 o                         
   2   5  -4        454.23        474.60        24.80 o                         
   3   5  -4        297.43        249.05        21.76 o                         
   4   5  -4        862.84        899.18        33.45 o                         
   5   5  -4         80.39         61.80        18.59 o                         
   6   5  -4        201.14        193.06        20.73 o                         
   7   5  -4        127.33        154.44        19.50 o                         
   8   5  -4         96.14         87.60        18.33 o                         
   9   5  -4        140.99        194.88        19.70 o                         
  10   5  -4         82.06         60.27        16.28 o                         
  11   5  -4         73.46         33.15        18.43 o                         
  12   5  -4         34.99         33.30        19.79 o                         
  13   5  -4          6.58         20.18        27.37 o                         
  14   5  -4         27.90         84.63        32.97 o                         
  15   5  -4         76.36         93.64        75.31 o                         
   0   6  -4        613.15        609.02        64.81 o                         
   1   6  -4        496.39        429.41        28.00 o                         
   2   6  -4        511.51        513.68        29.85 o                         
   3   6  -4         37.41         88.77        80.91 o                         
   4   6  -4          4.19         13.84        22.50 o                         
   5   6  -4        185.74        161.24        23.62 o                         
   6   6  -4         12.75         43.57        21.04 o                         
   7   6  -4          4.02        -13.31        17.46 o                         
   8   6  -4          3.24        -18.63        18.63 o                         
   9   6  -4         13.51         -2.58        34.70 o                         
  10   6  -4         26.48        259.31       116.72 o                         
  11   6  -4         19.62        179.19       154.53 o                         
   1   7  -4         27.52          4.37        40.22 o                         
   2   7  -4        118.40          8.22        95.35 o                         
   2   0  -3        978.18       1047.38        30.55 o                         
   4   0  -3       5681.48       5341.93       138.12 o                         
   6   0  -3       1323.72       1551.06        34.98 o                         
   8   0  -3       6706.05       6431.36       118.03 o                         
  10   0  -3       1650.38       1736.75        39.11 o                         
  12   0  -3       5236.97       4835.79        96.96 o                         
  14   0  -3        287.51        240.04        19.67 o                         
  16   0  -3       6002.59       6442.17       190.46 o                         
  18   0  -3         78.48         52.87        26.85 o                         
  20   0  -3        113.67         80.02        28.49 o                         
   0   1  -3      64830.55      62968.86      1036.96 o                         
   1   1  -3       3833.92       3198.32        38.62 o                         
   2   1  -3      14983.65      16550.86       213.74 o                         
   3   1  -3      15561.36      12377.79       143.03 o                         
   4   1  -3      54139.80      53977.37       705.11 o                         
   5   1  -3       1446.41       1306.65        22.10 o                         
   6   1  -3       2436.19       2292.76        37.40 o                         
   7   1  -3        156.97        141.11         8.60 o                         
   8   1  -3      15299.36      15347.49       215.97 o                         
   9   1  -3       1321.47       1310.99        22.94 o                         
  10   1  -3        981.43        953.00        19.49 o                         
  11   1  -3        285.81        240.19        11.47 o                         
  12   1  -3        736.27        826.99        19.65 o                         
  13   1  -3         25.58         28.42        10.79 o                         
  14   1  -3        442.54        445.94        16.42 o                         
  15   1  -3        105.17         87.52        15.66 o                         
  16   1  -3        107.62        167.64        17.48 o                         
  17   1  -3         38.03         55.01        16.75 o                         
  18   1  -3         54.24         39.84        17.39 o                         
  19   1  -3         54.77         74.85        19.22 o                         
  20   1  -3        172.73        119.52        20.96 o                         
  21   1  -3         41.95         37.40        68.30 o                         
   1   2  -3       1632.56       1430.97        23.72 o                         
   2   2  -3        681.88        605.43        13.99 o                         
   3   2  -3        899.69        833.63        19.72 o                         
   4   2  -3       7651.29       7512.73        98.66 o                         
   5   2  -3       8140.72       7204.39        92.15 o                         
   6   2  -3        410.77        548.63        13.85 o                         
   7   2  -3       1428.12       1446.55        26.65 o                         
   8   2  -3        760.99        653.47        16.36 o                         
   9   2  -3       3173.24       2859.11        44.26 o                         
  10   2  -3        486.26        527.14        15.82 o                         
  11   2  -3        274.10        303.70        13.01 o                         
  12   2  -3       3651.06       3718.13        58.79 o                         
  13   2  -3        452.63        442.37        22.23 o                         
  14   2  -3        304.11        302.84        20.02 o                         
  15   2  -3        155.03        150.18        15.89 o                         
  16   2  -3        536.95        485.72        23.67 o                         
  17   2  -3         43.00         16.89        16.80 o                         
  18   2  -3         17.39         -1.38        17.20 o                         
  19   2  -3         56.71         63.76        20.68 o                         
  20   2  -3        163.64        200.86        28.77 o                         
   0   3  -3       3775.00       3530.21        73.27 o                         
   1   3  -3       2298.61       1944.89        33.75 o                         
   2   3  -3        138.84        351.15        13.46 o                         
   3   3  -3       1768.83       1590.88        31.53 o                         
   4   3  -3       1847.86       1516.53        29.33 o                         
   5   3  -3        279.15        288.16        14.83 o                         
   6   3  -3        621.30        594.67        17.39 o                         
   7   3  -3       1153.34       1032.57        24.36 o                         
   8   3  -3        583.61        504.05        17.04 o                         
   9   3  -3        233.97        202.79        14.53 o                         
  10   3  -3        203.63        196.10        13.26 o                         
  11   3  -3         62.01         58.00        13.75 o                         
  12   3  -3        141.65        166.16        16.19 o                         
  13   3  -3         38.34         20.38        15.56 o                         
  14   3  -3        391.10        408.58        18.75 o                         
  15   3  -3         83.93         59.56        18.98 o                         
  16   3  -3        336.10        376.40        24.23 o                         
  17   3  -3        120.95        126.71        18.69 o                         
  18   3  -3         47.11         28.19        18.30 o                         
  19   3  -3        147.43        172.33        32.19 o                         
   1   4  -3         82.74        127.82        15.03 o                         
   2   4  -3       1370.41       1316.78        33.29 o                         
   3   4  -3        507.69        448.09        24.08 o                         
   4   4  -3        682.67        686.33        23.21 o                         
   5   4  -3        645.86        600.88        21.73 o                         
   6   4  -3        478.57        596.46        21.66 o                         
   7   4  -3        530.54        524.35        21.34 o                         
   8   4  -3        764.81        799.53        25.41 o                         
   9   4  -3         57.74         10.19        14.35 o                         
  10   4  -3        337.74        399.61        15.95 o                         
  11   4  -3        164.65        143.35        16.96 o                         
  12   4  -3         26.87         -9.50        16.83 o                         
  13   4  -3         62.17         68.84        17.55 o                         
  14   4  -3         22.94         34.48        48.34 o                         
  15   4  -3        277.65        354.61        24.23 o                         
  16   4  -3         64.54         37.57        18.63 o                         
  17   4  -3         49.49         46.30        23.20 o                         
   0   5  -3        181.65        153.21        28.92 o                         
   1   5  -3        255.92        256.35        23.41 o                         
   2   5  -3       1898.40       2172.57        57.86 o                         
   3   5  -3         22.87         -9.09        18.94 o                         
   4   5  -3       1136.27       1009.84        34.94 o                         
   5   5  -3        868.45        839.75        37.54 o                         
   6   5  -3         93.20        156.40        23.08 o                         
   7   5  -3         18.05         41.01        18.54 o                         
   8   5  -3        240.14        224.83        20.82 o                         
   9   5  -3         40.05          7.62        14.71 o                         
  10   5  -3         55.92         92.85        19.69 o                         
  11   5  -3        124.93         93.18        18.51 o                         
  12   5  -3        120.89         97.50        24.38 o                         
  13   5  -3         12.33          3.59        20.55 o                         
  14   5  -3         62.65         56.43        27.79 o                         
  15   5  -3          0.02         88.55        97.82 o                         
   1   6  -3        451.59        375.11        25.30 o                         
   2   6  -3         87.27        129.87        31.05 o                         
   3   6  -3         66.84         77.49        33.38 o                         
   4   6  -3          2.26        -15.30        25.57 o                         
   5   6  -3         49.44          3.97        21.51 o                         
   6   6  -3        110.37        126.46        18.79 o                         
   7   6  -3         23.25         49.16        17.22 o                         
   8   6  -3         51.71         34.82        19.74 o                         
   9   6  -3         37.36         -4.94        27.96 o                         
  10   6  -3         41.61       -138.09       138.09 o                         
  11   6  -3         28.49         -6.54        93.84 o                         
   0   7  -3        159.16         -9.86        82.20 o                         
   1   7  -3         26.54        110.70        62.47 o                         
   2   7  -3         11.33         14.05        45.19 o                         
   0   0  -2        457.09         -3.20         3.20 o                         
   2   0  -2      16020.00      16440.42       408.53 o                         
   4   0  -2       7285.99       7104.93       244.88 o                         
   6   0  -2        799.77        858.69        23.30 o                         
   8   0  -2      10106.68      10070.37       176.31 o                         
  10   0  -2       1049.10       1148.08        28.75 o                         
  12   0  -2       1329.50       1507.26        39.37 o                         
  14   0  -2         44.55         41.66        17.02 o                         
  16   0  -2        655.65        578.88        37.08 o                         
  18   0  -2        118.04         99.36        26.45 o                         
  20   0  -2        368.23        329.83        33.87 o                         
   1   1  -2       2079.19       1681.71        21.63 o                         
   2   1  -2        134.10        174.75         7.01 o                         
   3   1  -2       7213.74       5829.97        73.05 o                         
   4   1  -2      32516.89      32953.35       430.07 o                         
   5   1  -2       2070.31       1881.60        29.56 o                         
   6   1  -2        323.72        336.30        11.02 o                         
   7   1  -2        351.76        324.70        10.84 o                         
   8   1  -2      13923.68      13857.51       182.66 o                         
   9   1  -2        411.50        438.57        12.63 o                         
  10   1  -2       1223.98       1431.00        24.35 o                         
  11   1  -2         85.56         94.88         9.68 o                         
  12   1  -2       2940.23       2754.17        43.82 o                         
  13   1  -2         52.39         76.31        11.08 o                         
  14   1  -2        415.31        374.42        16.61 o                         
  15   1  -2         43.42         25.66        14.82 o                         
  16   1  -2       3155.04       3401.49        62.89 o                         
  17   1  -2         22.43         31.76        16.68 o                         
  18   1  -2        159.80        115.85        18.81 o                         
  19   1  -2        119.20        104.67        19.16 o                         
  20   1  -2        202.72        208.69        23.73 o                         
  21   1  -2         14.23          3.24        48.26 o                         
   0   2  -2       8010.63       8136.93       143.00 o                         
   1   2  -2       3926.82       3278.22        45.61 o                         
   2   2  -2        991.47       1112.18        19.98 o                         
   3   2  -2       8579.06       7114.08        96.00 o                         
   4   2  -2      10408.32       9648.69       128.56 o                         
   5   2  -2        696.72        674.79        16.49 o                         
   6   2  -2        229.89        246.40        10.73 o                         
   7   2  -2        834.63        783.61        18.67 o                         
   8   2  -2      10189.98       9888.93       136.18 o                         
   9   2  -2        175.74        166.40        11.68 o                         
  10   2  -2         65.28         58.12        10.92 o                         
  11   2  -2       1228.25       1188.36        29.08 o                         
  12   2  -2        419.96        378.07        21.91 o                         
  13   2  -2         25.77         19.63        12.83 o                         
  14   2  -2        171.22        151.02        15.61 o                         
  15   2  -2         60.68         57.35        15.48 o                         
  16   2  -2         53.41         40.32        16.12 o                         
  17   2  -2         15.91        -16.31        16.31 o                         
  18   2  -2         95.07         47.05        17.90 o                         
  19   2  -2         36.79         70.85        19.19 o                         
  20   2  -2          6.71        -13.62        26.27 o                         
   1   3  -2        718.09        616.59        19.13 o                         
   2   3  -2       1163.01        986.72        25.43 o                         
   3   3  -2        755.64        685.89        20.59 o                         
   4   3  -2       7705.63       7449.92       114.26 o                         
   5   3  -2       2069.59       1907.26        34.71 o                         
   6   3  -2        417.73        452.30        15.28 o                         
   7   3  -2         44.11         75.97        11.02 o                         
   8   3  -2       2217.60       2118.60        37.11 o                         
   9   3  -2       2458.45       2403.80        41.19 o                         
  10   3  -2        582.07        623.62        16.38 o                         
  11   3  -2        606.20        636.03        22.20 o                         
  12   3  -2       1587.77       1805.46        43.35 o                         
  13   3  -2        717.88        818.38        30.83 o                         
  14   3  -2        220.62        266.25        21.44 o                         
  15   3  -2         62.34         92.63        17.34 o                         
  16   3  -2        364.84        347.94        23.51 o                         
  17   3  -2        263.05        255.10        20.78 o                         
  18   3  -2         24.77          8.74        18.98 o                         
  19   3  -2         17.52         43.79        27.32 o                         
   0   4  -2        243.84        284.20        25.66 o                         
   1   4  -2       1514.04       1401.97        35.65 o                         
   2   4  -2        854.34       1111.20        31.28 o                         
   3   4  -2       2735.93       2624.13        55.22 o                         
   4   4  -2         20.78         53.69        14.19 o                         
   5   4  -2        171.14        211.64        16.18 o                         
   6   4  -2       1039.25       1161.71        31.58 o                         
   7   4  -2        693.78        644.15        22.41 o                         
   8   4  -2        114.59         68.30        14.86 o                         
   9   4  -2        129.81        101.85        16.73 o                         
  10   4  -2        364.69        363.79        16.83 o                         
  11   4  -2        368.40        332.40        19.44 o                         
  12   4  -2        384.70        391.85        22.30 o                         
  13   4  -2        281.18        281.65        19.59 o                         
  14   4  -2         79.29         63.89        43.76 o                         
  15   4  -2         77.14        114.62        21.34 o                         
  16   4  -2          8.15         10.94        20.15 o                         
  17   4  -2         14.06        -22.71        22.71 o                         
   1   5  -2        375.88        326.23        24.64 o                         
   2   5  -2        613.26        661.35        37.81 o                         
   3   5  -2        139.39        127.40        20.34 o                         
   4   5  -2        237.30        215.17        21.25 o                         
   5   5  -2        302.89        366.59        22.56 o                         
   6   5  -2        123.89        149.49        20.60 o                         
   7   5  -2        125.35         91.52        18.09 o                         
   8   5  -2        161.83        159.00        16.70 o                         
   9   5  -2         30.13         37.11        15.38 o                         
  10   5  -2         76.60        102.02        17.19 o                         
  11   5  -2         84.48         73.14        17.89 o                         
  12   5  -2         22.51         40.29        21.08 o                         
  13   5  -2        113.90        138.86        29.86 o                         
  14   5  -2          3.96          7.16        31.32 o                         
  15   5  -2         73.23        104.01        50.33 o                         
   0   6  -2       1017.83        979.38        72.73 o                         
   1   6  -2        270.04        193.89        22.49 o                         
   2   6  -2         16.36         66.28        20.88 o                         
   3   6  -2         11.20         68.51        25.30 o                         
   4   6  -2         22.75         15.75        36.39 o                         
   5   6  -2         29.34         -0.88        17.99 o                         
   6   6  -2         18.03         42.79        17.38 o                         
   7   6  -2         45.76         59.26        17.62 o                         
   8   6  -2          8.77         23.60        16.84 o                         
   9   6  -2         24.34         31.97        31.85 o                         
  10   6  -2        122.27        165.20        49.94 o                         
   1   7  -2          4.16         32.88        77.27 o                         
   2   7  -2         18.29         59.71        49.74 o                         
   2   0  -1      12509.02      13026.60       271.50 o                         
   4   0  -1      50723.70      56299.25      1187.42 o                         
   6   0  -1       8565.72       9238.32       191.26 o                         
   8   0  -1       9853.53      10022.52       186.50 o                         
  10   0  -1       1070.33       1103.55        27.27 o                         
  12   0  -1       8173.90       8129.13       169.12 o                         
  14   0  -1        389.06        371.34        24.44 o                         
  16   0  -1        962.63        685.39        49.93 o                         
  18   0  -1        135.22         83.10        26.08 o                         
  20   0  -1        918.29        981.90        61.97 o                         
   0   1  -1      62759.87      60477.89      1032.96 o                         
   1   1  -1       6514.41       4987.48        57.22 o                         
   2   1  -1      19920.12      20374.52       246.18 o                         
   3   1  -1       5713.53       4589.63        61.40 o                         
   4   1  -1      14466.16      13646.41       172.92 o                         
   5   1  -1       6080.70       5093.42        67.32 o                         
   6   1  -1      13527.72      13777.75       196.60 o                         
   7   1  -1       1183.35        961.53        18.98 o                         
   8   1  -1       6647.03       6425.96        90.84 o                         
   9   1  -1        612.07        557.88        15.47 o                         
  10   1  -1        168.64        230.45        12.04 o                         
  11   1  -1        367.59        326.16        12.21 o                         
  12   1  -1       1052.46       1150.12        28.49 o                         
  13   1  -1        299.80        314.40        16.63 o                         
  14   1  -1         65.97         79.52        13.99 o                         
  15   1  -1        272.29        249.09        17.12 o                         
  16   1  -1         95.71         51.74        15.87 o                         
  17   1  -1         69.92         51.89        17.11 o                         
  18   1  -1        285.42        230.48        19.59 o                         
  19   1  -1          3.91         39.38        18.22 o                         
  20   1  -1        302.84        230.38        22.91 o                         
  21   1  -1         50.72        117.37        58.11 o                         
   1   2  -1        183.57        189.33         9.84 o                         
   2   2  -1        781.56        649.67        16.27 o                         
   3   2  -1       1665.36       1329.05        23.24 o                         
   4   2  -1       1869.02       1832.96        29.11 o                         
   5   2  -1       2987.64       2565.02        37.99 o                         
   6   2  -1       2887.74       3134.89        45.00 o                         
   7   2  -1        316.62        323.51        11.52 o                         
   8   2  -1       8490.15       8721.96       117.67 o                         
   9   2  -1        581.59        501.81        17.53 o                         
  10   2  -1       1083.66       1057.59        24.25 o                         
  11   2  -1         10.25         19.54        11.07 o                         
  12   2  -1       3069.86       3032.07        50.93 o                         
  13   2  -1        995.84       1095.12        26.97 o                         
  14   2  -1        383.06        383.47        18.13 o                         
  15   2  -1        669.50        687.18        22.85 o                         
  16   2  -1       1199.78       1333.98        39.32 o                         
  17   2  -1        304.81        293.02        21.88 o                         
  18   2  -1        161.50        147.68        23.90 o                         
  19   2  -1         32.96         28.95        20.06 o                         
  20   2  -1         24.88         55.75        26.89 o                         
   0   3  -1       5392.48       4871.92       115.00 o                         
   1   3  -1        965.53        876.19        24.12 o                         
   2   3  -1         72.84        242.88        14.57 o                         
   3   3  -1       4969.15       4193.85        69.82 o                         
   4   3  -1       6083.46       5648.96        90.49 o                         
   5   3  -1       1682.19       1426.88        28.66 o                         
   6   3  -1        688.13        893.01        22.00 o                         
   7   3  -1        972.92        999.15        26.25 o                         
   8   3  -1        463.60        467.95        15.00 o                         
   9   3  -1        336.79        308.50        16.27 o                         
  10   3  -1        266.38        260.71        13.44 o                         
  11   3  -1       1003.51       1072.05        35.88 o                         
  12   3  -1        106.12         62.98        16.93 o                         
  13   3  -1        237.47        243.09        17.43 o                         
  14   3  -1        175.20        163.69        16.97 o                         
  15   3  -1        487.89        436.47        30.64 o                         
  16   3  -1         36.89         33.69        16.68 o                         
  17   3  -1         46.75         21.97        19.24 o                         
  18   3  -1         56.14         28.23        18.98 o                         
  19   3  -1         40.49         48.50        25.40 o                         
   1   4  -1        402.53        356.30        17.96 o                         
   2   4  -1        967.16        933.07        30.15 o                         
   3   4  -1        417.48        367.53        21.24 o                         
   4   4  -1        434.91        437.93        19.76 o                         
   5   4  -1        651.13        704.74        26.82 o                         
   6   4  -1        248.03        284.99        18.11 o                         
   7   4  -1        493.49        459.08        22.42 o                         
   8   4  -1         18.76         37.86        14.14 o                         
   9   4  -1        671.29        777.04        31.94 o                         
  10   4  -1        128.57        134.45        14.60 o                         
  11   4  -1         54.32         42.55        15.32 o                         
  12   4  -1       1046.08       1141.30        34.70 o                         
  13   4  -1        484.99        608.99        27.40 o                         
  14   4  -1        178.97        173.52        29.13 o                         
  15   4  -1         72.46        120.02        18.19 o                         
  16   4  -1         75.63         35.23        20.47 o                         
  17   4  -1        104.18         98.93        25.11 o                         
   0   5  -1        371.67        405.66        36.37 o                         
   1   5  -1       1225.91       1364.19        43.83 o                         
   2   5  -1        155.93        295.76        24.51 o                         
   3   5  -1        276.45        274.70        21.08 o                         
   4   5  -1        254.62        261.57        22.13 o                         
   5   5  -1        180.06        168.43        20.26 o                         
   6   5  -1         87.29        162.64        19.43 o                         
   7   5  -1        264.18        319.17        20.82 o                         
   8   5  -1         84.96         73.59        14.62 o                         
   9   5  -1         15.25         38.23        14.51 o                         
  10   5  -1        134.70        193.10        23.02 o                         
  11   5  -1         20.41         40.65        19.22 o                         
  12   5  -1        130.24        161.95        23.33 o                         
  13   5  -1         10.68          1.36        23.28 o                         
  14   5  -1         38.16         85.32        30.49 o                         
  15   5  -1         48.55        115.63        56.91 o                         
   1   6  -1        138.91        101.40        20.74 o                         
   2   6  -1        184.78        195.79        23.56 o                         
   3   6  -1         58.58         31.25        21.59 o                         
   4   6  -1          0.62        -34.68        78.09 o                         
   5   6  -1         94.94         74.43        17.48 o                         
   6   6  -1        163.57        182.45        19.14 o                         
   7   6  -1         10.52         47.13        16.15 o                         
   8   6  -1          3.08          3.02        16.20 o                         
   9   6  -1         16.39         24.03        35.57 o                         
  10   6  -1        114.31         16.67        41.25 o                         
  11   6  -1         54.32        111.79        60.83 o                         
   0   7  -1         16.42        124.94       103.57 o                         
   1   7  -1          8.23        -50.63        60.73 o                         
   2   7  -1        167.33        149.13        48.78 o                         
   3   7  -1         24.77         -1.64        83.84 o                         
   2   0   0          5.41          7.30         4.51 o                         
   4   0   0       4105.39       4394.54        99.87 o                         
   6   0   0        518.19        514.04        17.43 o                         
   8   0   0       8937.21       9863.66       178.61 o                         
  10   0   0        179.51        153.59        13.84 o                         
  12   0   0        584.85        628.76        32.50 o                         
  14   0   0         38.05         56.47        19.99 o                         
  16   0   0        830.51       1147.76        47.32 o                         
  18   0   0          1.39        -26.18        26.18 o                         
  20   0   0         58.42          5.91        27.11 o                         
   1   1   0       1447.11       1290.38        19.44 o                         
   2   1   0         16.45         39.80         5.95 o                         
   3   1   0       5691.17       4305.71        52.05 o                         
   4   1   0      20584.35      20720.13       256.91 o                         
   5   1   0      25782.99      21342.01       290.51 o                         
   6   1   0        256.72        260.37        10.13 o                         
   7   1   0         28.78         15.27         8.98 o                         
   8   1   0      13621.87      14655.32       206.00 o                         
   9   1   0        803.57        851.62        21.07 o                         
  10   1   0         22.25         11.30         8.95 o                         
  11   1   0          8.11         25.15         9.91 o                         
  12   1   0       8636.21       8782.67       136.24 o                         
  13   1   0       1649.03       1622.42        32.73 o                         
  14   1   0         45.64         42.93        13.35 o                         
  15   1   0        200.62        173.40        15.85 o                         
  16   1   0       1191.75       1307.27        35.83 o                         
  17   1   0        373.67        382.16        22.35 o                         
  18   1   0          0.35          7.32        17.08 o                         
  19   1   0          8.96         -3.81        17.39 o                         
  20   1   0        784.88        722.59        35.86 o                         
  21   1   0        503.65        657.49        96.76 o                         
   0   2   0      30673.64      26269.85       529.46 o                         
   1   2   0       1077.08        992.36        20.09 o                         
   2   2   0         23.42        102.56         9.01 o                         
   3   2   0        843.80        817.03        16.89 o                         
   4   2   0      20646.24      19882.69       256.51 o                         
   5   2   0       9001.97       7638.12        99.43 o                         
   6   2   0        599.23        547.21        14.81 o                         
   7   2   0       1112.15        937.75        20.45 o                         
   8   2   0        606.75        846.36        26.36 o                         
   9   2   0        849.90        779.41        21.69 o                         
  10   2   0        298.19        207.52        11.96 o                         
  11   2   0        673.42        609.35        19.22 o                         
  12   2   0       1002.13       1140.15        28.77 o                         
  13   2   0        376.10        359.73        16.35 o                         
  14   2   0        186.98        174.29        15.90 o                         
  15   2   0        653.20        560.97        22.13 o                         
  16   2   0       1124.37       1212.35        33.42 o                         
  17   2   0        927.27        881.84        28.66 o                         
  18   2   0         40.69          7.33        17.10 o                         
  19   2   0         19.17         26.80        18.80 o                         
  20   2   0        195.17        133.84        35.13 o                         
   1   3   0       1130.21       1081.58        30.34 o                         
   2   3   0       1004.77        860.61        31.33 o                         
   3   3   0        268.73        269.64        15.18 o                         
   4   3   0         27.57         27.31        10.36 o                         
   5   3   0        748.19        747.64        20.41 o                         
   6   3   0        548.96        562.97        16.85 o                         
   7   3   0        514.66        613.61        17.83 o                         
   8   3   0       1411.23       1353.74        27.78 o                         
   9   3   0          2.21         -6.87         9.24 o                         
  10   3   0         58.19        109.17        11.35 o                         
  11   3   0        441.61        561.41        24.05 o                         
  12   3   0         36.13         23.39        16.82 o                         
  13   3   0          5.53        -15.71        15.71 o                         
  14   3   0          4.87         39.39        15.85 o                         
  15   3   0        598.55        556.90        28.78 o                         
  16   3   0        166.87        177.35        18.79 o                         
  17   3   0        234.45        284.54        24.20 o                         
  18   3   0          1.29         19.83        23.59 o                         
  19   3   0          0.12        -16.33        33.39 o                         
   0   4   0       1277.17        961.07        45.11 o                         
   1   4   0        979.97       1020.97        30.06 o                         
   2   4   0        141.78        315.19        18.19 o                         
   3   4   0        347.17        358.86        18.60 o                         
   4   4   0       1895.42       1925.18        41.35 o                         
   5   4   0         79.34         60.66        13.54 o                         
   6   4   0        151.62        192.92        19.82 o                         
   7   4   0         34.41         24.46        14.26 o                         
   8   4   0       1163.56       1172.11        31.48 o                         
   9   4   0        708.00        674.21        20.58 o                         
  10   4   0        101.53        163.53        14.54 o                         
  11   4   0         46.97         69.62        16.89 o                         
  12   4   0        742.47        713.08        35.19 o                         
  13   4   0        499.20        581.60        27.44 o                         
  14   4   0        137.66        201.51        29.14 o                         
  15   4   0         29.82         23.44        17.55 o                         
  16   4   0         86.21         51.07        18.82 o                         
  17   4   0          7.58         28.52        26.66 o                         
   1   5   0        124.76        141.58        22.24 o                         
   2   5   0        491.79        584.24        33.75 o                         
   3   5   0         43.87         56.46        18.91 o                         
   4   5   0          6.23         31.36        17.41 o                         
   5   5   0       1446.61       1620.06        50.23 o                         
   6   5   0         87.12         89.49        19.81 o                         
   7   5   0          1.80         -3.68        14.33 o                         
   8   5   0         44.47         30.61        15.34 o                         
   9   5   0         12.97         21.85        15.46 o                         
  10   5   0         32.34         22.29        16.97 o                         
  11   5   0         96.80        116.51        20.82 o                         
  12   5   0         81.30         67.46        33.04 o                         
  13   5   0          3.03        -25.75        28.59 o                         
  14   5   0         15.02          2.42        23.83 o                         
  15   5   0         12.40        -41.82        41.82 o                         
   0   6   0        182.52         97.46        29.26 o                         
   1   6   0          2.47         31.37        21.40 o                         
   2   6   0          0.93         56.37        20.83 o                         
   3   6   0        161.24        119.61        20.14 o                         
   4   6   0        131.93         64.23        28.27 o                         
   5   6   0        159.07        166.95        19.51 o                         
   6   6   0         32.86         80.20        15.67 o                         
   7   6   0          3.17         -2.69        14.45 o                         
   8   6   0          1.19         17.64        17.88 o                         
   9   6   0          0.03         38.89        27.58 o                         
  10   6   0         76.35        106.86        40.69 o                         
   1   7   0          0.39         -3.82        79.73 o                         
   2   7   0          5.77        -33.82        58.36 o                         
   3   7   0         37.51         -9.86        75.62 o                         
   2   0   1      12501.31      13202.79       290.25 o                         
   4   0   1      50757.17      57056.62      1084.22 o                         
   6   0   1       8618.06       9558.98       169.75 o                         
   8   0   1       9844.63       9861.85       186.60 o                         
  10   0   1       1102.67       1096.19        29.76 o                         
  12   0   1       8185.29       8081.66       162.85 o                         
  14   0   1        405.43        366.57        23.68 o                         
  16   0   1        911.87        738.34        49.63 o                         
  18   0   1        138.69         87.28        25.86 o                         
  20   0   1        912.13        865.70        60.61 o                         
   0   1   1      62716.74      60422.40      1154.97 o                         
   1   1   1       6502.95       4869.73        65.13 o                         
   2   1   1      19858.66      20147.38       238.38 o                         
   3   1   1       5510.87       4465.23        56.27 o                         
   4   1   1      14333.74      13679.23       176.36 o                         
   5   1   1       5948.14       4999.67        69.79 o                         
   6   1   1      13411.95      13639.27       196.80 o                         
   7   1   1       1154.66        970.59        20.23 o                         
   8   1   1       6664.37       6429.70        93.11 o                         
   9   1   1        629.29        571.61        16.89 o                         
  10   1   1        180.64        221.00        11.55 o                         
  11   1   1        350.80        302.27        13.92 o                         
  12   1   1       1064.35       1186.03        25.58 o                         
  13   1   1        299.77        322.40        15.46 o                         
  14   1   1         69.89        109.10        13.95 o                         
  15   1   1        281.95        273.37        16.89 o                         
  16   1   1         98.30         40.45        15.59 o                         
  17   1   1         71.05         31.63        16.76 o                         
  18   1   1        285.95        241.45        19.20 o                         
  19   1   1          3.55         10.85        17.73 o                         
  20   1   1        298.84        226.86        23.78 o                         
  21   1   1         52.68         18.59        51.67 o                         
   1   2   1        152.23        156.18        10.78 o                         
   2   2   1        810.31        662.73        16.16 o                         
   3   2   1       1637.26       1318.41        23.50 o                         
   4   2   1       1868.11       1808.04        27.79 o                         
   5   2   1       3117.38       2651.91        38.66 o                         
   6   2   1       2839.45       3083.35        44.70 o                         
   7   2   1        314.27        337.67        11.64 o                         
   8   2   1       8549.54       8689.41       119.75 o                         
   9   2   1        623.12        550.37        18.59 o                         
  10   2   1       1081.54       1069.57        26.11 o                         
  11   2   1         10.53         22.52        11.98 o                         
  12   2   1       3059.03       3040.01        52.04 o                         
  13   2   1       1013.64       1045.29        27.46 o                         
  14   2   1        390.72        416.88        20.33 o                         
  15   2   1        648.59        662.84        23.16 o                         
  16   2   1       1214.73       1382.59        40.56 o                         
  17   2   1        292.61        307.12        20.26 o                         
  18   2   1        166.92        128.29        19.07 o                         
  19   2   1         31.24         48.85        21.43 o                         
  20   2   1         28.36        -25.97        25.97 o                         
   0   3   1       5387.12       5129.65       115.26 o                         
   1   3   1        942.38        888.87        24.86 o                         
   2   3   1         70.59        237.00        17.47 o                         
   3   3   1       4944.07       4261.31        75.12 o                         
   4   3   1       6066.60       5690.03        95.02 o                         
   5   3   1       1700.65       1493.97        29.83 o                         
   6   3   1        720.07        928.90        22.10 o                         
   7   3   1       1016.54       1019.66        24.00 o                         
   8   3   1        464.60        475.41        14.81 o                         
   9   3   1        357.56        317.95        12.16 o                         
  10   3   1        262.87        272.81        12.98 o                         
  11   3   1       1026.05       1055.78        32.58 o                         
  12   3   1        103.75         66.25        17.85 o                         
  13   3   1        237.27        205.04        17.84 o                         
  14   3   1        165.42        134.75        16.93 o                         
  15   3   1        506.83        467.18        27.43 o                         
  16   3   1         36.93         39.41        16.10 o                         
  17   3   1         47.05         27.93        19.96 o                         
  18   3   1         60.14         42.12        19.49 o                         
  19   3   1         39.10         34.31        30.96 o                         
   1   4   1        398.53        345.37        20.45 o                         
   2   4   1        964.71        984.46        31.32 o                         
   3   4   1        415.18        348.56        18.38 o                         
   4   4   1        429.74        480.94        23.39 o                         
   5   4   1        644.93        663.52        25.59 o                         
   6   4   1        268.19        310.19        18.42 o                         
   7   4   1        510.02        447.92        19.11 o                         
   8   4   1         15.18         33.29        12.48 o                         
   9   4   1        687.76        746.70        22.91 o                         
  10   4   1        131.40        187.97        14.05 o                         
  11   4   1         62.21         60.11        14.57 o                         
  12   4   1       1036.11       1048.95        35.48 o                         
  13   4   1        464.89        566.97        37.99 o                         
  14   4   1        176.47        174.10        37.47 o                         
  15   4   1         73.76        119.64        20.79 o                         
  16   4   1         75.48         75.93        22.77 o                         
  17   4   1        104.03        105.88        28.09 o                         
   0   5   1        368.93        339.13        37.42 o                         
   1   5   1       1202.35       1244.75        46.45 o                         
   2   5   1        160.29        281.02        23.11 o                         
   3   5   1        291.57        275.84        22.02 o                         
   4   5   1        255.16        217.65        20.80 o                         
   5   5   1        165.09        147.81        19.85 o                         
   6   5   1         91.15        134.12        18.24 o                         
   7   5   1        257.63        276.01        18.44 o                         
   8   5   1         84.92         74.49        14.70 o                         
   9   5   1         16.44         18.48        13.00 o                         
  10   5   1        126.74        125.68        17.55 o                         
  11   5   1         22.65         14.23        20.98 o                         
  12   5   1        129.55        101.62        27.93 o                         
  13   5   1         10.71         11.35        23.25 o                         
  14   5   1         38.11         51.40        23.93 o                         
  15   5   1         47.82         80.79        48.55 o                         
   1   6   1        138.88        120.03        22.05 o                         
   2   6   1        174.19        209.18        19.74 o                         
   3   6   1         56.37         19.28        18.06 o                         
   4   6   1          0.77         -6.10        21.78 o                         
   5   6   1         97.61         83.22        15.85 o                         
   6   6   1        154.95        202.16        16.76 o                         
   7   6   1         10.52         12.80        14.35 o                         
   8   6   1          3.23        -17.33        17.33 o                         
   9   6   1         16.05         54.40        52.68 o                         
  10   6   1        109.87        111.56        66.21 o                         
   0   7   1         16.42         77.27        96.99 o                         
   1   7   1          8.35         31.56        73.16 o                         
   2   7   1        165.98        230.08        61.65 o                         
   0   0   2        425.77         -3.29         6.58 o                         
   2   0   2      15968.34      16638.64       447.92 o                         
   4   0   2       7378.71       7258.87       140.48 o                         
   6   0   2        825.34        899.46        22.10 o                         
   8   0   2      10123.34      10119.31       197.24 o                         
  10   0   2       1074.49       1178.02        30.25 o                         
  12   0   2       1335.13       1486.69        44.34 o                         
  14   0   2         43.50         19.63        19.28 o                         
  16   0   2        661.65        521.42        39.89 o                         
  18   0   2        119.17         90.58        24.74 o                         
  20   0   2        360.79        312.52        32.78 o                         
   1   1   2       2139.38       1699.77        24.13 o                         
   2   1   2        133.72        176.36         7.17 o                         
   3   1   2       7170.44       5850.84        71.76 o                         
   4   1   2      32542.61      33017.01       422.09 o                         
   5   1   2       1978.12       1814.10        28.09 o                         
   6   1   2        327.70        356.72        10.72 o                         
   7   1   2        350.28        332.03        11.33 o                         
   8   1   2      13956.44      13799.99       203.93 o                         
   9   1   2        377.71        397.70        14.57 o                         
  10   1   2       1197.08       1398.04        27.20 o                         
  11   1   2         84.03         93.58        10.22 o                         
  12   1   2       2925.64       2653.75        43.67 o                         
  13   1   2         62.47         80.94        12.12 o                         
  14   1   2        397.77        348.14        16.13 o                         
  15   1   2         39.60         37.65        15.05 o                         
  16   1   2       3173.27       3386.14        60.11 o                         
  17   1   2         20.30         27.69        18.11 o                         
  18   1   2        164.28        123.28        17.80 o                         
  19   1   2        123.44         78.82        18.49 o                         
  20   1   2        204.96        186.74        23.45 o                         
  21   1   2         13.77         39.85        68.63 o                         
   0   2   2       8014.99       8050.65       166.44 o                         
   1   2   2       4050.46       3424.50        54.55 o                         
   2   2   2        974.98       1125.45        23.94 o                         
   3   2   2       8449.76       7065.55        95.84 o                         
   4   2   2      10375.55       9585.82       126.03 o                         
   5   2   2        752.93        732.90        15.83 o                         
   6   2   2        233.43        255.12        10.39 o                         
   7   2   2        919.57        903.94        17.34 o                         
   8   2   2      10239.11       9922.09       144.51 o                         
   9   2   2        189.97        175.98        11.67 o                         
  10   2   2         69.95         75.45        11.19 o                         
  11   2   2       1189.31       1121.03        29.33 o                         
  12   2   2        416.76        354.64        16.93 o                         
  13   2   2         25.66         45.09        12.89 o                         
  14   2   2        161.55        147.69        15.30 o                         
  15   2   2         67.37         79.74        15.03 o                         
  16   2   2         51.42         34.44        15.01 o                         
  17   2   2         17.11         28.32        16.30 o                         
  18   2   2         92.34         76.49        18.51 o                         
  19   2   2         34.81         24.13        20.68 o                         
  20   2   2          9.83         45.27        29.45 o                         
   1   3   2        685.64        595.65        19.84 o                         
   2   3   2       1197.67       1033.77        26.41 o                         
   3   3   2        770.17        731.06        21.91 o                         
   4   3   2       7705.15       7488.08       116.12 o                         
   5   3   2       2110.89       1866.36        39.33 o                         
   6   3   2        441.45        485.70        21.65 o                         
   7   3   2         47.56         49.02         9.92 o                         
   8   3   2       2219.50       2135.41        35.37 o                         
   9   3   2       2428.61       2399.08        44.54 o                         
  10   3   2        566.53        606.93        16.77 o                         
  11   3   2        580.09        620.39        27.34 o                         
  12   3   2       1580.59       1786.71        42.17 o                         
  13   3   2        733.17        883.07        29.59 o                         
  14   3   2        220.37        240.23        17.96 o                         
  15   3   2         70.29         74.07        15.53 o                         
  16   3   2        353.97        284.58        19.64 o                         
  17   3   2        263.02        340.80        20.59 o                         
  18   3   2         23.72         -8.87        29.51 o                         
  19   3   2         18.97         56.94        32.76 o                         
   0   4   2        227.31        270.32        31.98 o                         
   1   4   2       1488.34       1452.88        39.89 o                         
   2   4   2        869.12       1095.08        33.07 o                         
   3   4   2       2794.87       2767.54        51.87 o                         
   4   4   2         21.95         79.52        13.47 o                         
   5   4   2        164.53        142.56        15.19 o                         
   6   4   2       1003.10       1195.32        32.78 o                         
   7   4   2        662.24        607.18        22.90 o                         
   8   4   2        112.84        107.69        13.97 o                         
   9   4   2        121.53        111.07        13.60 o                         
  10   4   2        388.55        411.82        18.03 o                         
  11   4   2        358.06        310.34        18.39 o                         
  12   4   2        383.41        377.73        22.99 o                         
  13   4   2        281.33        328.63        26.51 o                         
  14   4   2         79.74         54.20        62.48 o                         
  15   4   2         75.96         79.24        21.73 o                         
  16   4   2          8.23         33.28        26.52 o                         
  17   4   2         14.35         16.65        23.07 o                         
   1   5   2        380.69        340.16        24.61 o                         
   2   5   2        641.43        666.09        30.01 o                         
   3   5   2        136.54        139.42        22.19 o                         
   4   5   2        235.31        191.31        23.60 o                         
   5   5   2        289.81        264.71        21.88 o                         
   6   5   2        118.39        146.91        17.51 o                         
   7   5   2        119.11        115.77        16.20 o                         
   8   5   2        164.21        172.84        14.35 o                         
   9   5   2         32.40         47.58        13.35 o                         
  10   5   2         72.69         97.26        20.24 o                         
  11   5   2         91.13         87.34        21.96 o                         
  12   5   2         25.40         32.72        25.57 o                         
  13   5   2        115.72         78.20        24.38 o                         
  14   5   2          3.88        -21.66        23.01 o                         
  15   5   2         70.55         46.99        45.18 o                         
   0   6   2       1017.27       1107.02        53.90 o                         
   1   6   2        280.32        252.91        19.21 o                         
   2   6   2         15.78         55.33        15.44 o                         
   3   6   2         12.37         32.74        16.01 o                         
   4   6   2         22.80          6.22        19.35 o                         
   5   6   2         27.14         19.68        15.22 o                         
   6   6   2         16.24         53.70        15.22 o                         
   7   6   2         47.33         55.55        16.03 o                         
   8   6   2          8.73         -4.66        20.11 o                         
   9   6   2         24.54         23.43        55.51 o                         
  10   6   2        116.04        180.93       115.84 o                         
   1   7   2          4.17          3.29        73.98 o                         
   2   7   2         19.33         48.70        49.76 o                         
   2   0   3        977.61       1051.02        36.93 o                         
   4   0   3       5752.52       5466.29       124.10 o                         
   6   0   3       1337.19       1608.54        34.58 o                         
   8   0   3       6710.49       6447.15       128.08 o                         
  10   0   3       1604.19       1793.01        45.46 o                         
  12   0   3       5229.05       4923.56       106.91 o                         
  14   0   3        296.04        287.59        23.26 o                         
  16   0   3       6030.07       6473.57       165.86 o                         
  18   0   3         76.33         33.83        23.84 o                         
  20   0   3        110.98        150.32        30.41 o                         
   0   1   3      64769.59      61784.38      1466.26 o                         
   1   1   3       3808.06       3192.45        46.74 o                         
   2   1   3      14927.22      16791.00       226.58 o                         
   3   1   3      15644.68      12479.89       149.75 o                         
   4   1   3      54160.97      54215.74       656.35 o                         
   5   1   3       1394.81       1277.35        21.93 o                         
   6   1   3       2484.48       2300.77        37.20 o                         
   7   1   3        159.05        154.91         9.91 o                         
   8   1   3      15341.81      15417.10       245.13 o                         
   9   1   3       1340.17       1298.19        27.19 o                         
  10   1   3       1008.61        995.23        22.35 o                         
  11   1   3        301.14        257.64        11.69 o                         
  12   1   3        726.15        795.40        24.52 o                         
  13   1   3         25.54         26.54        11.78 o                         
  14   1   3        437.06        451.99        17.16 o                         
  15   1   3        100.02         66.98        15.56 o                         
  16   1   3        105.73        147.04        17.61 o                         
  17   1   3         37.79         33.34        15.99 o                         
  18   1   3         53.50         44.80        16.76 o                         
  19   1   3         55.67         56.28        18.70 o                         
  20   1   3        171.56        101.59        22.85 o                         
  21   1   3         42.74       -105.84       105.96 o                         
   1   2   3       1612.94       1437.90        28.07 o                         
   2   2   3        697.81        612.82        16.92 o                         
   3   2   3        927.46        873.85        19.11 o                         
   4   2   3       7640.65       7363.31       100.32 o                         
   5   2   3       8173.05       7132.86        92.00 o                         
   6   2   3        399.07        514.71        13.19 o                         
   7   2   3       1440.59       1409.89        23.87 o                         
   8   2   3        742.96        596.96        16.52 o                         
   9   2   3       3145.27       2768.11        48.92 o                         
  10   2   3        486.98        513.77        17.61 o                         
  11   2   3        261.50        281.52        16.44 o                         
  12   2   3       3648.99       3718.38        64.45 o                         
  13   2   3        461.72        409.74        18.49 o                         
  14   2   3        296.23        302.28        16.19 o                         
  15   2   3        154.77        154.93        15.48 o                         
  16   2   3        545.60        547.78        21.35 o                         
  17   2   3         35.02         13.35        16.54 o                         
  18   2   3         19.55         -0.13        17.80 o                         
  19   2   3         54.92         17.94        20.86 o                         
  20   2   3        161.54        144.28        30.85 o                         
   0   3   3       3790.36       3454.64        87.64 o                         
   1   3   3       2289.06       1948.12        43.27 o                         
   2   3   3        133.79        370.11        17.07 o                         
   3   3   3       1731.30       1589.37        33.98 o                         
   4   3   3       1858.26       1563.29        31.59 o                         
   5   3   3        284.76        270.29        16.08 o                         
   6   3   3        649.27        588.64        16.31 o                         
   7   3   3       1150.23       1051.36        21.61 o                         
   8   3   3        584.21        517.56        16.53 o                         
   9   3   3        224.99        234.11        11.02 o                         
  10   3   3        210.12        221.44        10.98 o                         
  11   3   3         72.77         63.94        16.80 o                         
  12   3   3        139.50        165.75        17.88 o                         
  13   3   3         38.33         25.05        18.74 o                         
  14   3   3        377.52        395.71        19.46 o                         
  15   3   3         85.73         42.39        16.98 o                         
  16   3   3        334.69        361.29        23.17 o                         
  17   3   3        122.64        104.42        18.77 o                         
  18   3   3         46.80         15.69        33.35 o                         
  19   3   3        144.60         80.51        36.74 o                         
   1   4   3         91.11         87.47        15.65 o                         
   2   4   3       1319.77       1254.73        36.50 o                         
   3   4   3        509.00        427.42        20.27 o                         
   4   4   3        678.13        671.11        23.29 o                         
   5   4   3        633.76        607.27        23.24 o                         
   6   4   3        503.98        638.09        23.06 o                         
   7   4   3        545.03        565.78        21.95 o                         
   8   4   3        763.81        841.38        26.59 o                         
   9   4   3         65.18         24.96        11.29 o                         
  10   4   3        354.09        402.36        22.81 o                         
  11   4   3        157.63        190.67        19.97 o                         
  12   4   3         34.97         50.70        19.95 o                         
  13   4   3         67.02         72.04        22.27 o                         
  14   4   3         22.79         38.44        64.32 o                         
  15   4   3        268.66        303.68        22.98 o                         
  16   4   3         62.62         62.27        19.13 o                         
  17   4   3         50.40         87.99        35.26 o                         
   0   5   3        178.91        125.89        29.68 o                         
   1   5   3        280.88        219.43        22.34 o                         
   2   5   3       1914.03       2172.51        64.72 o                         
   3   5   3         16.17         30.59        20.61 o                         
   4   5   3       1140.39       1058.85        37.35 o                         
   5   5   3        858.82        815.80        29.70 o                         
   6   5   3         88.63        137.11        17.98 o                         
   7   5   3         13.65         23.85        13.76 o                         
   8   5   3        241.33        230.78        15.93 o                         
   9   5   3         43.36          9.92        13.14 o                         
  10   5   3         57.05         80.65        24.42 o                         
  11   5   3        124.92         55.93        30.84 o                         
  12   5   3        121.81        128.21        33.48 o                         
  13   5   3         12.26        -15.02        25.66 o                         
  14   5   3         59.17         11.32        27.67 o                         
  15   5   3          0.01        -48.68       103.28 o                         
   1   6   3        451.03        347.06        20.77 o                         
   2   6   3         85.23        148.06        17.22 o                         
   3   6   3         64.76         98.95        20.34 o                         
   4   6   3          2.32         27.33        17.30 o                         
   5   6   3         47.19         37.60        16.17 o                         
   6   6   3        116.98        150.21        17.01 o                         
   7   6   3         21.41         24.49        15.51 o                         
   8   6   3         51.92         54.04        23.73 o                         
   9   6   3         38.29        -15.15        93.69 o                         
  10   6   3         43.09          8.22        48.05 o                         
   0   7   3        158.96        363.31        95.35 o                         
   1   7   3         27.46        128.55        53.30 o                         
   2   7   3         11.15         34.44        44.56 o                         
   0   0   4       3358.00       3088.41       120.54 o                         
   2   0   4       2764.25       2545.25        82.17 o                         
   4   0   4      81221.15      89083.41      2917.08 o                         
   6   0   4         12.84         17.76         8.90 o                         
   8   0   4       9828.00      10586.56       204.61 o                         
  10   0   4        336.82        415.94        20.03 o                         
  12   0   4        881.07       1069.99        36.03 o                         
  14   0   4        444.41        502.98        26.19 o                         
  16   0   4         16.35         25.01        22.16 o                         
  18   0   4        160.86        171.68        25.67 o                         
  20   0   4        696.22        653.06        60.97 o                         
   1   1   4       6879.53       5629.42        84.72 o                         
   2   1   4       7789.47       8340.09       123.48 o                         
   3   1   4       4273.59       3379.97        41.44 o                         
   4   1   4      13939.01      15765.43       206.90 o                         
   5   1   4       2315.41       1973.00        29.85 o                         
   6   1   4       1048.63       1034.17        21.45 o                         
   7   1   4        336.81        329.18        14.82 o                         
   8   1   4       3842.06       3841.39        63.32 o                         
   9   1   4       1344.00       1413.71        28.04 o                         
  10   1   4       1289.82       1380.20        26.90 o                         
  11   1   4        349.11        268.85        14.96 o                         
  12   1   4       6620.04       6745.74       102.53 o                         
  13   1   4        256.50        204.62        13.38 o                         
  14   1   4        907.33       1029.37        26.95 o                         
  15   1   4        163.13        126.32        16.28 o                         
  16   1   4       1192.53       1137.34        36.15 o                         
  17   1   4        127.25        109.48        18.71 o                         
  18   1   4         56.13         -0.73        16.45 o                         
  19   1   4         20.52         11.86        17.96 o                         
  20   1   4        177.47        163.94        27.48 o                         
  21   1   4         42.17         22.46        62.93 o                         
   0   2   4      69379.61      67452.45      1611.79 o                         
   1   2   4       3577.44       2963.55        47.72 o                         
   2   2   4       2305.48       2464.42        41.56 o                         
   3   2   4       4323.21       3564.46        52.32 o                         
   4   2   4      10791.58       9627.58       124.75 o                         
   5   2   4       1961.23       1671.32        25.43 o                         
   6   2   4       1573.94       1717.53        26.02 o                         
   7   2   4       2759.80       2429.37        36.65 o                         
   8   2   4       4117.80       4043.03        58.82 o                         
   9   2   4        384.40        369.79        16.09 o                         
  10   2   4       1326.38       1426.12        34.87 o                         
  11   2   4        710.83        727.65        23.44 o                         
  12   2   4         68.08         79.24        13.50 o                         
  13   2   4         63.31         60.76        15.26 o                         
  14   2   4        431.44        437.27        18.14 o                         
  15   2   4        172.50        183.38        16.16 o                         
  16   2   4         46.31         51.19        15.37 o                         
  17   2   4        134.59         94.02        18.13 o                         
  18   2   4         49.84         45.21        17.67 o                         
  19   2   4         12.44         31.12        20.16 o                         
  20   2   4        118.57         78.50        33.27 o                         
   1   3   4        402.46        366.76        15.32 o                         
   2   3   4       4420.16       4489.23        72.43 o                         
   3   3   4        300.57        235.39        12.85 o                         
   4   3   4        657.64        722.87        20.83 o                         
   5   3   4       3523.04       3303.13        52.75 o                         
   6   3   4       1349.60       1376.28        24.50 o                         
   7   3   4         26.74         41.03         8.83 o                         
   8   3   4       1396.49       1477.79        27.46 o                         
   9   3   4        410.98        517.99        18.14 o                         
  10   3   4        381.14        431.56        14.62 o                         
  11   3   4        107.71        108.57        17.19 o                         
  12   3   4       1699.47       1852.13        51.69 o                         
  13   3   4       1546.41       1590.74        41.50 o                         
  14   3   4        122.11        158.82        16.93 o                         
  15   3   4        111.02        146.16        16.16 o                         
  16   3   4        375.99        265.74        39.17 o                         
  17   3   4         61.57         99.71        18.74 o                         
  18   3   4          4.02        -22.15        22.15 o                         
  19   3   4        114.03        156.30        74.53 o                         
   0   4   4       3763.08       3453.73       108.62 o                         
   1   4   4        732.37        703.74        30.84 o                         
   2   4   4        231.24        326.64        19.15 o                         
   3   4   4        554.40        587.52        30.24 o                         
   4   4   4       2362.39       2340.95        53.06 o                         
   5   4   4        745.77        723.34        24.52 o                         
   6   4   4        356.16        402.83        26.00 o                         
   7   4   4       1161.29       1262.41        31.31 o                         
   8   4   4       1018.63       1106.18        29.77 o                         
   9   4   4        286.94        281.53        17.64 o                         
  10   4   4        321.24        371.64        19.37 o                         
  11   4   4        125.35        145.08        19.34 o                         
  12   4   4         84.47         53.07        25.76 o                         
  13   4   4         49.29         32.29        23.91 o                         
  14   4   4        266.69        229.43        35.54 o                         
  15   4   4        163.32        167.76        21.53 o                         
  16   4   4         95.08         84.00        23.00 o                         
  17   4   4         31.93        -14.95        49.31 o                         
   1   5   4        488.52        500.98        27.35 o                         
   2   5   4        430.73        434.42        26.55 o                         
   3   5   4        300.73        259.01        19.90 o                         
   4   5   4        858.91        923.35        33.57 o                         
   5   5   4         88.52         47.76        17.46 o                         
   6   5   4        205.62        232.87        16.57 o                         
   7   5   4        134.56        127.11        17.76 o                         
   8   5   4         97.17         68.37        14.18 o                         
   9   5   4        138.14        165.68        14.82 o                         
  10   5   4         76.82        101.47        26.20 o                         
  11   5   4         68.38         29.80        43.52 o                         
  12   5   4         34.48         21.81        24.92 o                         
  13   5   4          7.51        -24.15        24.58 o                         
  14   5   4         27.00         40.94        33.12 o                         
  15   5   4         73.77        -47.11       129.05 o                         
   0   6   4        614.25        661.06        34.84 o                         
   1   6   4        480.42        456.23        21.33 o                         
   2   6   4        516.13        508.28        22.76 o                         
   3   6   4         33.61        -19.23        21.77 o                         
   4   6   4          4.15         20.32        16.48 o                         
   5   6   4        190.95        127.31        17.03 o                         
   6   6   4         13.41         38.98        17.89 o                         
   7   6   4          4.29        -15.59        15.59 o                         
   8   6   4          3.39        -19.43        25.07 o                         
   9   6   4         14.02          0.67        47.46 o                         
  10   6   4         25.22        123.58       143.85 o                         
   1   7   4         27.30        129.87        85.49 o                         
   2   0   5      14702.31      15969.73       633.91 o                         
   4   0   5       1147.53       1478.48        49.37 o                         
   6   0   5       5855.93       6768.73       134.07 o                         
   8   0   5      11948.52      12314.95       252.15 o                         
  10   0   5        611.51        582.96        23.13 o                         
  12   0   5       7514.46       7396.77       158.98 o                         
  14   0   5       1231.34       1379.74        44.05 o                         
  16   0   5       3296.85       3241.20        92.53 o                         
  18   0   5         71.74         29.85        26.85 o                         
  20   0   5        135.25        117.21        47.22 o                         
   0   1   5      48212.88      44351.95      1436.43 o                         
   1   1   5       4549.30       3518.82        64.31 o                         
   2   1   5         30.40         70.13         7.07 o                         
   3   1   5       2928.05       2673.08        37.19 o                         
   4   1   5      23297.36      23825.84       297.04 o                         
   5   1   5      10912.24       8971.39       104.96 o                         
   6   1   5       2897.59       3506.57        54.85 o                         
   7   1   5       1256.89       1132.33        26.15 o                         
   8   1   5        957.46        862.27        23.35 o                         
   9   1   5        646.67        623.17        18.31 o                         
  10   1   5        487.74        470.38        15.24 o                         
  11   1   5       1640.39       1527.27        29.20 o                         
  12   1   5        119.44        117.24        12.76 o                         
  13   1   5         33.50         25.26        11.76 o                         
  14   1   5         97.18        127.85        15.52 o                         
  15   1   5        130.59        135.58        15.46 o                         
  16   1   5        133.44         94.95        16.34 o                         
  17   1   5        277.76        220.57        17.51 o                         
  18   1   5          4.37         32.58        19.07 o                         
  19   1   5          3.47         20.97        18.27 o                         
  20   1   5         59.83         22.01        25.63 o                         
  21   1   5         13.16        -78.49        78.49 o                         
   1   2   5       5592.00       4480.47        71.81 o                         
   2   2   5        765.36        626.43        20.40 o                         
   3   2   5       1304.32       1173.54        22.32 o                         
   4   2   5       2127.51       2184.39        31.77 o                         
   5   2   5        141.72        131.46         8.34 o                         
   6   2   5        147.32        229.58        10.06 o                         
   7   2   5        396.60        460.86        14.58 o                         
   8   2   5       4166.09       3731.37        56.98 o                         
   9   2   5         68.46         53.04        11.40 o                         
  10   2   5         34.71         85.49        12.67 o                         
  11   2   5        674.35        645.31        20.68 o                         
  12   2   5       4285.22       4372.64        75.01 o                         
  13   2   5        202.28        229.61        17.91 o                         
  14   2   5        135.07        120.40        14.54 o                         
  15   2   5         39.35         53.19        15.23 o                         
  16   2   5       1030.80       1137.44        31.94 o                         
  17   2   5        589.30        629.04        29.24 o                         
  18   2   5         67.37         24.03        20.62 o                         
  19   2   5        101.18        137.69        22.70 o                         
  20   2   5        414.96        334.71        52.90 o                         
   0   3   5       7388.24       6703.98       175.02 o                         
   1   3   5       6223.88       5754.84       105.38 o                         
   2   3   5       1481.45       1979.40        39.63 o                         
   3   3   5        570.09        585.00        18.66 o                         
   4   3   5       3727.72       3699.39        62.86 o                         
   5   3   5       2017.81       1860.88        31.89 o                         
   6   3   5       1961.93       1848.87        33.83 o                         
   7   3   5       1057.12        968.92        21.11 o                         
   8   3   5        658.95        626.47        16.00 o                         
   9   3   5        490.45        500.88        16.19 o                         
  10   3   5        137.82        134.62        10.94 o                         
  11   3   5        654.00        552.14        29.14 o                         
  12   3   5        743.27        742.67        26.14 o                         
  13   3   5         75.07         61.11        17.82 o                         
  14   3   5        113.02        102.39        16.23 o                         
  15   3   5        304.81        271.51        18.53 o                         
  16   3   5        227.18        164.50        44.60 o                         
  17   3   5          9.96          7.36        23.75 o                         
  18   3   5         12.63         -4.40        23.65 o                         
  19   3   5          3.82        -98.47        98.47 o                         
   1   4   5        373.23        369.75        17.38 o                         
   2   4   5        823.34        864.73        30.81 o                         
   3   4   5        186.67        181.46        15.53 o                         
   4   4   5        248.21        216.19        15.10 o                         
   5   4   5        603.29        738.23        23.00 o                         
   6   4   5        807.50        812.50        27.25 o                         
   7   4   5         31.84         85.46        11.96 o                         
   8   4   5       2171.25       2276.29        44.79 o                         
   9   4   5       1020.55       1179.30        29.82 o                         
  10   4   5        398.76        541.97        31.67 o                         
  11   4   5        227.79        233.96        45.81 o                         
  12   4   5         59.75         70.80        24.71 o                         
  13   4   5        379.34        472.83        35.20 o                         
  14   4   5         51.03         72.64        21.61 o                         
  15   4   5         42.09         49.57        18.22 o                         
  16   4   5         37.08          6.02        25.54 o                         
  17   4   5         15.87         39.44        31.00 o                         
   0   5   5        745.93        598.96        35.35 o                         
   1   5   5        496.71        526.60        22.83 o                         
   2   5   5        375.82        418.37        22.67 o                         
   3   5   5        836.94        926.83        29.70 o                         
   4   5   5       1836.31       1940.76        43.98 o                         
   5   5   5         60.15         91.25        14.72 o                         
   6   5   5        119.43        212.22        15.93 o                         
   7   5   5        139.54        132.20        21.93 o                         
   8   5   5          6.69         31.97        14.40 o                         
   9   5   5         52.21         61.64        14.73 o                         
  10   5   5         66.77         90.74        18.21 o                         
  11   5   5          8.71        -33.03        33.03 o                         
  12   5   5         46.84         59.37        25.80 o                         
  13   5   5         13.32        -18.71        26.80 o                         
  14   5   5         19.79          5.34        47.10 o                         
  15   5   5         49.02        233.32       110.57 o                         
   1   6   5        122.94        104.50        16.98 o                         
   2   6   5        235.30        321.39        24.64 o                         
   3   6   5         76.16         41.69        20.86 o                         
   4   6   5         22.65         22.77        16.06 o                         
   5   6   5          7.36        -16.67        16.67 o                         
   6   6   5         43.99         71.71        17.14 o                         
   7   6   5         26.20         -6.61        16.70 o                         
   8   6   5         75.76         58.21        25.13 o                         
   9   6   5         34.83        -48.64        48.64 o                         
  10   6   5         18.69        -24.90        76.94 o                         
   0   7   5         93.01        213.71        70.91 o                         
   1   7   5         54.83         11.51       105.21 o                         
   0   0   6      35352.64      32892.41      1722.64 o                         
   2   0   6      39645.39      42751.78      1417.13 o                         
   4   0   6     143610.16     144052.34      7161.76 o                         
   6   0   6       1029.44        871.00        26.26 o                         
   8   0   6      10884.24      11370.78       230.96 o                         
  10   0   6        348.08        449.88        22.94 o                         
  12   0   6       1278.66       1380.47        40.63 o                         
  14   0   6        865.81        915.31        35.40 o                         
  16   0   6         85.51        142.32        22.27 o                         
  18   0   6        438.73        413.26        31.19 o                         
  20   0   6        111.01        105.57        37.51 o                         
   1   1   6       5912.83       4921.08        73.75 o                         
   2   1   6       3669.95       4082.33        62.57 o                         
   3   1   6       5905.08       5089.09        83.53 o                         
   4   1   6      17091.94      17451.37       267.25 o                         
   5   1   6       2547.81       2031.73        35.40 o                         
   6   1   6       1110.03       1390.90        26.94 o                         
   7   1   6       6612.31       5777.75        96.95 o                         
   8   1   6       7672.47       7378.49       127.42 o                         
   9   1   6       5143.76       4653.81        73.00 o                         
  10   1   6       2105.92       2191.16        37.77 o                         
  11   1   6       1013.18       1036.04        22.55 o                         
  12   1   6       8593.33       9225.14       133.79 o                         
  13   1   6        616.55        564.53        19.02 o                         
  14   1   6        189.55        175.06        15.87 o                         
  15   1   6         34.36         23.42        14.04 o                         
  16   1   6       1499.08       1570.84        47.29 o                         
  17   1   6        317.45        281.58        19.65 o                         
  18   1   6         89.31         61.59        44.34 o                         
  19   1   6         24.75         17.70        24.92 o                         
  20   1   6         71.08         35.82        27.27 o                         
  21   1   6         39.05        205.49       182.48 o                         
   0   2   6       4165.33       4047.83        95.75 o                         
   1   2   6       4570.77       4024.69        69.34 o                         
   2   2   6        644.87        670.18        18.67 o                         
   3   2   6       2099.90       1909.05        34.71 o                         
   4   2   6       5276.68       4632.14        61.77 o                         
   5   2   6        958.13        865.83        15.95 o                         
   6   2   6       3645.61       4080.17        51.71 o                         
   7   2   6       2918.78       2732.85        37.40 o                         
   8   2   6       2437.91       2063.41        37.09 o                         
   9   2   6        814.59        722.13        26.56 o                         
  10   2   6        367.70        321.89        20.36 o                         
  11   2   6        597.26        594.55        22.27 o                         
  12   2   6         68.08        106.77        13.14 o                         
  13   2   6        483.46        456.98        18.92 o                         
  14   2   6        176.77        163.81        15.52 o                         
  15   2   6        187.69        183.77        16.31 o                         
  16   2   6          0.87        -14.99        14.99 o                         
  17   2   6         65.64         16.67        16.31 o                         
  18   2   6        135.49        133.22        18.95 o                         
  19   2   6         66.16         79.98        31.43 o                         
  20   2   6        410.70        339.68        87.85 o                         
   1   3   6       1422.16       1562.83        33.43 o                         
   2   3   6       3183.57       3378.22        65.87 o                         
   3   3   6         40.03         56.01        11.45 o                         
   4   3   6       1957.95       2002.98        38.01 o                         
   5   3   6        143.44        127.94        10.80 o                         
   6   3   6       1577.60       1595.98        29.08 o                         
   7   3   6        241.19        317.46        11.16 o                         
   8   3   6       1797.46       1793.68        27.98 o                         
   9   3   6        747.66        772.93        18.89 o                         
  10   3   6        375.49        472.88        19.96 o                         
  11   3   6        284.00        299.92        20.61 o                         
  12   3   6        443.31        444.26        22.68 o                         
  13   3   6        241.50        290.81        30.16 o                         
  14   3   6         74.54         56.13        16.82 o                         
  15   3   6        311.78        375.96        36.59 o                         
  16   3   6        261.23        245.20        24.26 o                         
  17   3   6          3.61        -26.58        26.58 o                         
  18   3   6         14.46        104.38        21.92 o                         
  19   3   6         74.25         55.20        60.51 o                         
   0   4   6         23.12         23.81        19.66 o                         
   1   4   6        666.56        844.64        29.36 o                         
   2   4   6        157.99        297.25        17.39 o                         
   3   4   6        338.07        366.54        17.86 o                         
   4   4   6        508.59        471.76        25.51 o                         
   5   4   6        506.47        447.21        20.12 o                         
   6   4   6        238.81        330.40        15.35 o                         
   7   4   6        350.17        451.12        24.23 o                         
   8   4   6       1672.66       1741.31        39.20 o                         
   9   4   6         18.54         36.51        13.80 o                         
  10   4   6        525.08        579.23        44.38 o                         
  11   4   6         78.20        102.29        34.14 o                         
  12   4   6        188.26        138.55        34.87 o                         
  13   4   6         11.39         44.55        24.17 o                         
  14   4   6        690.80        732.71        45.12 o                         
  15   4   6          2.57        -22.41        22.41 o                         
  16   4   6         15.29         12.94        20.56 o                         
  17   4   6          7.23         14.82        57.19 o                         
   1   5   6        564.00        508.20        21.25 o                         
   2   5   6        521.70        523.82        20.75 o                         
   3   5   6          5.62         32.97        13.51 o                         
   4   5   6        598.46        639.63        23.54 o                         
   5   5   6         23.89         41.39        14.47 o                         
   6   5   6        295.12        368.82        20.51 o                         
   7   5   6        112.62        135.13        16.13 o                         
   8   5   6         51.31         65.68        16.06 o                         
   9   5   6        366.99        416.69        26.77 o                         
  10   5   6         87.80         57.88        28.06 o                         
  11   5   6         31.02        -22.45        36.60 o                         
  12   5   6         86.53         36.06        29.23 o                         
  13   5   6        136.68        135.68        28.27 o                         
  14   5   6        274.94        198.26        26.33 o                         
  15   5   6          3.46         -9.86       131.52 o                         
   0   6   6        271.50        320.18        30.20 o                         
   1   6   6        408.04        417.56        27.76 o                         
   2   6   6         77.67         75.38        23.61 o                         
   3   6   6         23.40         35.41        16.45 o                         
   4   6   6         58.16         70.61        17.31 o                         
   5   6   6         63.89         35.89        19.16 o                         
   6   6   6         45.40        104.82        19.36 o                         
   7   6   6         35.56         57.33        18.86 o                         
   8   6   6          0.64        -20.04        20.04 o                         
   9   6   6         23.67         28.56        56.09 o                         
  10   6   6         46.73        -34.14        74.41 o                         
   2   0   7      10910.94      11942.30       359.92 o                         
   4   0   7       3406.20       2841.81        87.03 o                         
   6   0   7        131.84        163.33        10.72 o                         
   8   0   7      23431.59      24109.16       508.49 o                         
  10   0   7        349.85        378.54        18.10 o                         
  12   0   7       8025.59       8537.62       181.07 o                         
  14   0   7        601.37        641.91        32.29 o                         
  16   0   7        958.94        846.56        44.48 o                         
  18   0   7          0.29         48.29        25.86 o                         
  20   0   7        160.49        214.86        51.53 o                         
   0   1   7      44605.59      44772.68      1225.93 o                         
   1   1   7       3099.42       2869.02        49.83 o                         
   2   1   7       2810.13       3145.74        54.43 o                         
   3   1   7       2884.19       2272.14        41.20 o                         
   4   1   7      25784.88      26185.79       470.14 o                         
   5   1   7        443.33        440.11        16.76 o                         
   6   1   7        150.37        140.92        11.73 o                         
   7   1   7       5838.17       4936.26        84.00 o                         
   8   1   7      11884.25      11462.05       189.54 o                         
   9   1   7       1069.99       1094.95        26.55 o                         
  10   1   7         76.73         70.65         9.56 o                         
  11   1   7        723.06        637.34        17.37 o                         
  12   1   7       2473.25       2762.47        46.84 o                         
  13   1   7        331.68        344.53        20.77 o                         
  14   1   7        252.03        217.09        16.79 o                         
  15   1   7        266.89        279.70        17.21 o                         
  16   1   7         17.38          9.50        15.52 o                         
  17   1   7         97.45         72.00        17.93 o                         
  18   1   7        445.98        594.00        51.03 o                         
  19   1   7         18.03        -15.25        21.56 o                         
  20   1   7         12.75          8.00        34.24 o                         
   1   2   7       1439.03       1265.14        23.32 o                         
   2   2   7       3527.43       3182.72        48.85 o                         
   3   2   7        537.84        553.36        15.78 o                         
   4   2   7       5558.25       5662.56        79.54 o                         
   5   2   7       1257.92       1102.16        21.73 o                         
   6   2   7        786.42        843.53        16.28 o                         
   7   2   7        157.37        212.33        13.10 o                         
   8   2   7       9915.62       9573.40       158.10 o                         
   9   2   7        667.24        638.73        23.88 o                         
  10   2   7        297.97        425.80        20.84 o                         
  11   2   7        490.36        478.21        19.11 o                         
  12   2   7       1281.72       1269.74        30.93 o                         
  13   2   7       1637.06       1770.24        40.08 o                         
  14   2   7         28.00         38.03        14.61 o                         
  15   2   7          8.68         52.07        15.12 o                         
  16   2   7        679.97        740.14        26.26 o                         
  17   2   7        154.49        197.92        21.49 o                         
  18   2   7         17.99          4.63        18.98 o                         
  19   2   7         48.12         44.99        31.99 o                         
  20   2   7         42.95       -106.24       106.24 o                         
   0   3   7       2754.19       2593.44        66.58 o                         
   1   3   7       2381.40       2231.96        43.55 o                         
   2   3   7       1695.75       2128.51        43.24 o                         
   3   3   7       1330.19       1424.77        29.00 o                         
   4   3   7       3203.54       3115.52        50.78 o                         
   5   3   7        392.44        299.60        11.82 o                         
   6   3   7        310.41        362.30        12.88 o                         
   7   3   7       2040.20       2001.29        35.75 o                         
   8   3   7       2283.08       2119.15        32.90 o                         
   9   3   7        124.68         98.73         9.73 o                         
  10   3   7        967.49        888.08        31.55 o                         
  11   3   7        368.65        340.60        22.29 o                         
  12   3   7        145.23         77.17        19.66 o                         
  13   3   7        130.99        119.12        23.61 o                         
  14   3   7        378.78        360.31        30.62 o                         
  15   3   7        140.13        154.98        17.89 o                         
  16   3   7          8.73          7.70        18.31 o                         
  17   3   7         59.05        -21.48        21.48 o                         
  18   3   7         44.05          4.35        26.46 o                         
  19   3   7        105.04         25.87        61.11 o                         
   1   4   7         24.76         28.16        10.70 o                         
   2   4   7        581.31        632.31        23.38 o                         
   3   4   7         66.06         70.34        11.39 o                         
   4   4   7        386.89        368.87        16.74 o                         
   5   4   7        135.00        192.85        12.44 o                         
   6   4   7        785.18        919.99        23.67 o                         
   7   4   7         70.42         85.54        12.98 o                         
   8   4   7        358.36        362.31        18.30 o                         
   9   4   7       1271.14       1451.92        56.49 o                         
  10   4   7        116.67        168.65        27.96 o                         
  11   4   7         27.24         41.70        30.29 o                         
  12   4   7        284.03        254.72        52.19 o                         
  13   4   7        244.90        301.30        29.05 o                         
  14   4   7         28.95        -21.11        21.11 o                         
  15   4   7         76.01         54.39        30.36 o                         
  16   4   7          6.16         33.91        19.79 o                         
  17   4   7        102.05         51.60       105.81 o                         
   0   5   7        385.53        309.30        26.07 o                         
   1   5   7        182.83        130.18        16.09 o                         
   2   5   7        199.41        330.70        18.37 o                         
   3   5   7        867.48       1082.65        31.18 o                         
   4   5   7         88.71         97.57        15.65 o                         
   5   5   7         42.72         41.25        14.89 o                         
   6   5   7        181.68        262.57        18.92 o                         
   7   5   7        198.86        277.32        17.72 o                         
   8   5   7         55.38         25.16        15.75 o                         
   9   5   7         40.98         22.63        17.04 o                         
  10   5   7        147.14        146.60        39.43 o                         
  11   5   7         58.57          8.52        40.93 o                         
  12   5   7         10.62        -29.45        29.45 o                         
  13   5   7          2.85        -28.85        28.85 o                         
  14   5   7        203.69        229.88        38.56 o                         
   1   6   7        271.20        275.01        31.16 o                         
   2   6   7        136.14        201.53        19.49 o                         
   3   6   7         71.92        112.81        18.51 o                         
   4   6   7         50.82         73.43        17.70 o                         
   5   6   7        180.95        201.10        19.83 o                         
   6   6   7        451.18        558.86        27.65 o                         
   7   6   7         12.22        -19.86        19.86 o                         
   8   6   7         16.18        -24.05        24.05 o                         
   9   6   7          2.39         10.63        51.20 o                         
  10   6   7          5.36        164.55        89.61 o                         
   0   0   8       5534.11       4619.66       185.39 o                         
   2   0   8      16060.81      17458.32       523.97 o                         
   4   0   8      13622.65      13566.64       410.89 o                         
   6   0   8        294.93        382.87        14.54 o                         
   8   0   8       5652.05       5797.86       127.49 o                         
  10   0   8         84.95        125.04        13.04 o                         
  12   0   8        121.07        106.65        17.51 o                         
  14   0   8        139.06        167.69        19.71 o                         
  16   0   8       1965.50       1994.90        64.15 o                         
  18   0   8         91.52        126.12        69.18 o                         
  20   0   8         75.07         63.46        38.10 o                         
   1   1   8        861.38        821.38        19.21 o                         
   2   1   8      15455.64      15825.99       277.64 o                         
   3   1   8       4281.92       3738.46        91.72 o                         
   4   1   8        466.77        479.74        22.57 o                         
   5   1   8       1255.48       1069.38        34.39 o                         
   6   1   8         15.01         25.41        11.02 o                         
   7   1   8        128.14        147.54        13.27 o                         
   8   1   8       5499.64       5668.86       106.20 o                         
   9   1   8        180.35        174.24        11.80 o                         
  10   1   8         85.81         84.77         9.98 o                         
  11   1   8       1163.15       1118.48        25.46 o                         
  12   1   8       3837.60       3757.41        60.75 o                         
  13   1   8         63.72         78.65        12.14 o                         
  14   1   8        759.35        744.97        26.01 o                         
  15   1   8         22.47         36.81        14.64 o                         
  16   1   8       2770.53       2872.32        70.03 o                         
  17   1   8        231.26        181.92        23.66 o                         
  18   1   8        135.40        116.26        19.82 o                         
  19   1   8         37.25        -21.84        25.26 o                         
  20   1   8        530.41        545.77        46.11 o                         
   0   2   8      22813.17      22214.94       444.21 o                         
   1   2   8       6591.40       5958.36        86.98 o                         
   2   2   8        353.11        464.94        14.29 o                         
   3   2   8         92.99        112.14         9.33 o                         
   4   2   8      29934.36      30297.29       439.66 o                         
   5   2   8       1479.11       1432.58        25.49 o                         
   6   2   8       1160.93       1280.37        25.78 o                         
   7   2   8       2542.19       2248.48        38.61 o                         
   8   2   8       2235.57       1976.23        41.14 o                         
   9   2   8       1070.54        952.21        37.93 o                         
  10   2   8        227.92        217.56        16.24 o                         
  11   2   8         24.04         27.20        13.73 o                         
  12   2   8         30.71         30.38        13.37 o                         
  13   2   8        323.35        305.06        24.66 o                         
  14   2   8         97.63         98.33        14.14 o                         
  15   2   8        103.83         88.73        16.87 o                         
  16   2   8         15.39         11.26        17.01 o                         
  17   2   8         41.48        -23.44        82.65 o                         
  18   2   8          1.03        -19.42        19.42 o                         
  19   2   8         20.29         29.96        24.65 o                         
  20   2   8         15.68        -37.94        66.44 o                         
   1   3   8       4391.18       4138.88        65.96 o                         
   2   3   8       2950.66       3046.49        47.86 o                         
   3   3   8        588.97        541.92        16.99 o                         
   4   3   8       1438.52       1654.07        32.37 o                         
   5   3   8       1188.32       1179.74        24.33 o                         
   6   3   8        387.63        348.47        13.13 o                         
   7   3   8        362.30        407.29        27.90 o                         
   8   3   8        514.30        578.96        18.64 o                         
   9   3   8       1905.85       1842.73        53.64 o                         
  10   3   8         28.78         71.90        15.87 o                         
  11   3   8        139.75        222.44        29.36 o                         
  12   3   8       1839.27       1951.37        80.93 o                         
  13   3   8        209.40        250.66        22.99 o                         
  14   3   8         36.42         40.36        22.02 o                         
  15   3   8        155.32        132.08        17.14 o                         
  16   3   8        375.77        341.59        27.68 o                         
  17   3   8        205.96        207.68        20.65 o                         
  18   3   8         17.90         62.27        27.56 o                         
  19   3   8         94.83         37.84       107.72 o                         
   0   4   8        678.79        682.61        29.67 o                         
   1   4   8        688.51        776.71        23.49 o                         
   2   4   8         18.67        173.56        12.15 o                         
   3   4   8        957.26       1004.69        25.26 o                         
   4   4   8        236.36        152.66        12.70 o                         
   5   4   8       1460.05       1517.81        30.63 o                         
   6   4   8       1601.41       1888.79        36.74 o                         
   7   4   8        666.05        759.50        23.61 o                         
   8   4   8         42.10         37.23        13.61 o                         
   9   4   8        580.75        673.19        36.12 o                         
  10   4   8        530.96        615.18        44.23 o                         
  11   4   8        582.93        610.49        57.78 o                         
  12   4   8       1470.90       1745.02        76.87 o                         
  13   4   8         36.86         13.72        24.22 o                         
  14   4   8         58.23         61.31        21.74 o                         
  15   4   8         40.54         35.95        17.22 o                         
  16   4   8          1.55        -17.32        40.69 o                         
  17   4   8         19.71        -27.92        62.48 o                         
   1   5   8        157.23        164.61        16.49 o                         
   2   5   8        500.64        593.42        22.00 o                         
   3   5   8        526.08        505.92        22.85 o                         
   4   5   8        471.72        528.60        21.92 o                         
   5   5   8         39.30         39.51        15.50 o                         
   6   5   8        192.20        212.76        17.76 o                         
   7   5   8        131.37        175.02        20.20 o                         
   8   5   8        122.78        100.75        19.30 o                         
   9   5   8         22.78        -25.20        25.20 o                         
  10   5   8         65.36        118.47        27.43 o                         
  11   5   8        109.87        101.10        49.75 o                         
  12   5   8         11.48         -0.03        44.20 o                         
  13   5   8         36.06         48.78        31.80 o                         
  14   5   8         68.14         65.59        35.58 o                         
   0   6   8        223.94        289.08        30.59 o                         
   1   6   8        131.11        140.46        19.68 o                         
   2   6   8         67.71        171.79        19.71 o                         
   3   6   8        339.38        375.83        22.67 o                         
   4   6   8          1.09         -5.51        17.95 o                         
   5   6   8         75.24        136.35        19.64 o                         
   6   6   8         54.76         68.74        19.55 o                         
   7   6   8         81.77         64.33        34.39 o                         
   8   6   8          0.38        123.87        51.64 o                         
   9   6   8         34.01         27.95        60.83 o                         
   2   0   9       2531.11       2779.03       111.99 o                         
   4   0   9         24.47         37.26        16.30 o                         
   6   0   9        168.43        156.53        18.08 o                         
   8   0   9      13954.26      14113.31       344.88 o                         
  10   0   9        907.79        880.61        29.73 o                         
  12   0   9       6872.70       6731.01       153.78 o                         
  14   0   9       1627.64       1668.72        54.08 o                         
  16   0   9       1022.47       1007.23        59.68 o                         
  18   0   9        148.43        121.98        31.89 o                         
  20   0   9       1454.47       1249.42       107.50 o                         
   0   1   9      20411.41      17886.63       387.35 o                         
   1   1   9       2954.56       2589.56        57.83 o                         
   2   1   9       4537.42       5364.50       114.98 o                         
   3   1   9       5997.70       5421.75       120.24 o                         
   4   1   9      35742.23      35849.80       798.48 o                         
   5   1   9       1045.43        923.67        30.09 o                         
   6   1   9       3095.65       3210.16        67.94 o                         
   7   1   9       3151.12       2748.52        59.21 o                         
   8   1   9       4702.00       4866.64        91.21 o                         
   9   1   9        934.02        842.83        25.10 o                         
  10   1   9        902.53        911.32        24.80 o                         
  11   1   9        564.53        627.07        17.33 o                         
  12   1   9       1396.24       1686.24        34.52 o                         
  13   1   9         50.91         67.11        11.80 o                         
  14   1   9         13.69         47.89        14.09 o                         
  15   1   9         64.43         42.68        14.72 o                         
  16   1   9        982.60        889.27        31.81 o                         
  17   1   9         88.06         32.71        18.02 o                         
  18   1   9         30.94        -20.01        20.01 o                         
  19   1   9         74.40         61.65        22.70 o                         
  20   1   9         64.25         80.53        53.93 o                         
   1   2   9       2473.24       2259.25        37.89 o                         
   2   2   9        306.25        318.18        14.41 o                         
   3   2   9       1806.58       1804.32        34.56 o                         
   4   2   9        289.00        318.91        14.50 o                         
   5   2   9       1980.30       1825.48        36.05 o                         
   6   2   9       4424.98       4951.00        79.35 o                         
   7   2   9        318.58        283.60        14.61 o                         
   8   2   9       4555.74       4457.38       107.44 o                         
   9   2   9       8535.29       8249.43       185.06 o                         
  10   2   9        978.17       1054.19        34.22 o                         
  11   2   9        267.89        289.98        19.37 o                         
  12   2   9        996.72        934.84        30.83 o                         
  13   2   9         59.76         46.24        13.45 o                         
  14   2   9        340.41        329.66        20.00 o                         
  15   2   9        140.53        116.33        16.01 o                         
  16   2   9       1486.83       1646.98        48.06 o                         
  17   2   9          0.83         21.29        27.52 o                         
  18   2   9         32.39        -11.30        22.51 o                         
  19   2   9        138.49        139.94        45.65 o                         
  20   2   9        171.44        -52.61       180.84 o                         
   0   3   9       7493.02       7257.95       151.08 o                         
   1   3   9       2318.89       2370.59        39.56 o                         
   2   3   9        178.70        360.69        16.26 o                         
   3   3   9       4366.29       4100.77        64.71 o                         
   4   3   9        679.14        565.94        17.98 o                         
   5   3   9        505.36        515.47        17.74 o                         
   6   3   9        315.49        383.66        18.51 o                         
   7   3   9        639.97        578.82        22.69 o                         
   8   3   9        327.96        299.58        14.36 o                         
   9   3   9         69.80         66.36        14.38 o                         
  10   3   9       2269.86       2398.17        85.72 o                         
  11   3   9        335.87        346.22        30.20 o                         
  12   3   9       1542.44       1878.94        66.82 o                         
  13   3   9         97.10         50.29        19.75 o                         
  14   3   9        212.77        165.44        23.72 o                         
  15   3   9        135.38        131.01        22.36 o                         
  16   3   9         94.73         69.98        21.24 o                         
  17   3   9         54.91         99.74        22.88 o                         
  18   3   9         19.29         58.26        38.98 o                         
   1   4   9        220.05        236.22        13.22 o                         
   2   4   9        560.65        639.17        20.47 o                         
   3   4   9         50.67         88.96        11.76 o                         
   4   4   9        245.24        245.26        13.75 o                         
   5   4   9        508.89        410.80        16.17 o                         
   6   4   9        534.70        540.48        24.33 o                         
   7   4   9         11.65         39.88        14.41 o                         
   8   4   9          1.57         17.82        16.98 o                         
   9   4   9        309.05        378.04        34.08 o                         
  10   4   9        192.01        213.42        39.23 o                         
  11   4   9        742.11        896.51        82.85 o                         
  12   4   9        495.95        597.14        51.02 o                         
  13   4   9         41.56         40.23        34.07 o                         
  14   4   9          1.45         16.33        25.48 o                         
  15   4   9          8.17         21.04        17.92 o                         
  16   4   9         96.45          7.51        50.20 o                         
  17   4   9          1.21       -112.97       112.97 o                         
   0   5   9        713.28        786.34        41.46 o                         
   1   5   9        467.27        538.89        21.47 o                         
   2   5   9        310.47        411.72        19.59 o                         
   3   5   9        103.68        100.52        15.58 o                         
   4   5   9        277.42        227.51        18.22 o                         
   5   5   9        266.22        321.16        19.29 o                         
   6   5   9        235.63        285.48        19.60 o                         
   7   5   9         39.80         32.73        16.72 o                         
   8   5   9         16.44         31.15        16.76 o                         
   9   5   9        292.81        211.36        32.61 o                         
  10   5   9        115.96         99.65        33.77 o                         
  11   5   9         26.79          7.69        32.82 o                         
  12   5   9        122.93         97.48        25.60 o                         
  13   5   9         78.81         -8.05        26.18 o                         
  14   5   9         58.00         32.59        48.54 o                         
   1   6   9         67.79         74.63        21.40 o                         
   2   6   9         87.22        154.94        21.51 o                         
   3   6   9        430.01        360.41        23.81 o                         
   4   6   9         20.48         23.49        18.88 o                         
   5   6   9         38.71        -16.88        20.09 o                         
   6   6   9        177.54         95.57        20.25 o                         
   7   6   9        165.19        118.42        29.17 o                         
   8   6   9         15.75        -56.17        56.17 o                         
   9   6   9         54.80         -1.64        65.76 o                         
   0   0  10      80466.23      99247.40      6509.42 o                         
   2   0  10       7060.57       7257.52       286.96 o                         
   4   0  10      21962.27      24193.12       717.77 o                         
   6   0  10       1434.03       1890.36        49.12 o                         
   8   0  10      18716.09      20030.87       432.00 o                         
  10   0  10        145.86        181.15        14.84 o                         
  12   0  10       2364.64       2531.39        72.29 o                         
  14   0  10       1272.85       1497.57        56.53 o                         
  16   0  10        191.31        254.96        27.49 o                         
  18   0  10        160.55        135.99        32.39 o                         
  20   0  10        136.10        131.93        72.33 o                         
   1   1  10        750.18        712.91        25.43 o                         
   2   1  10       2189.04       2293.48        62.71 o                         
   3   1  10       2247.46       2169.20        47.42 o                         
   4   1  10       1279.88       1271.93        33.38 o                         
   5   1  10        535.73        576.58        25.56 o                         
   6   1  10       4939.00       5504.44       114.34 o                         
   7   1  10       1436.32       1544.80        45.96 o                         
   8   1  10      23561.61      23886.56       455.16 o                         
   9   1  10        779.74        640.59        23.05 o                         
  10   1  10          8.27          7.37         9.42 o                         
  11   1  10        140.93        168.21        11.50 o                         
  12   1  10       5496.60       5484.26        91.66 o                         
  13   1  10        581.57        575.51        25.21 o                         
  14   1  10        350.62        322.71        23.95 o                         
  15   1  10        199.81        190.74        18.24 o                         
  16   1  10        186.41        203.63        20.35 o                         
  17   1  10        133.37        132.17        22.73 o                         
  18   1  10        216.40        158.15        23.41 o                         
  19   1  10        280.45        236.11        27.79 o                         
  20   1  10        153.18         70.51        43.13 o                         
   0   2  10       7541.63       7416.04       168.11 o                         
   1   2  10        183.92        157.03        10.41 o                         
   2   2  10       2077.32       2214.32        42.39 o                         
   3   2  10       5452.92       5033.46        80.88 o                         
   4   2  10      10631.20      10708.34       185.35 o                         
   5   2  10       1372.53       1307.87        29.28 o                         
   6   2  10       1013.75        980.30        27.01 o                         
   7   2  10       1733.73       1748.83        54.51 o                         
   8   2  10       1061.56        874.48        34.30 o                         
   9   2  10       1306.03       1196.15        44.87 o                         
  10   2  10        499.71        506.52        25.24 o                         
  11   2  10        695.17        661.43        35.29 o                         
  12   2  10       3247.59       3466.23        82.26 o                         
  13   2  10        103.71         73.58        14.57 o                         
  14   2  10        251.25        283.05        26.40 o                         
  15   2  10        132.42         98.56        15.92 o                         
  16   2  10         96.63         37.07        15.75 o                         
  17   2  10         11.44        -11.97        20.88 o                         
  18   2  10         14.86          2.73        19.95 o                         
  19   2  10         60.81         70.35        29.17 o                         
   1   3  10        121.10         97.81        10.76 o                         
   2   3  10        853.50        833.64        20.53 o                         
   3   3  10        355.39        335.89        15.31 o                         
   4   3  10        300.05        273.89        12.64 o                         
   5   3  10        691.75        744.71        21.39 o                         
   6   3  10        492.01        515.89        18.97 o                         
   7   3  10         48.07         58.26        11.88 o                         
   8   3  10       2831.77       2712.96        65.73 o                         
   9   3  10       1275.64       1294.78        50.00 o                         
  10   3  10        237.64        283.29        38.46 o                         
  11   3  10        375.78        317.46        51.82 o                         
  12   3  10       1072.27       1157.81        56.30 o                         
  13   3  10        395.35        413.44        30.54 o                         
  14   3  10          9.83          6.78        18.21 o                         
  15   3  10          1.53         35.14        23.73 o                         
  16   3  10          3.26         34.00        26.39 o                         
  17   3  10        452.89        383.51        38.34 o                         
  18   3  10         31.08          9.30        29.54 o                         
   0   4  10       2169.10       2279.88        58.55 o                         
   1   4  10        578.82        613.61        21.57 o                         
   2   4  10         49.58        217.11        13.26 o                         
   3   4  10        640.01        860.21        23.81 o                         
   4   4  10        206.52        212.65        16.88 o                         
   5   4  10        399.54        321.17        14.94 o                         
   6   4  10        874.82       1110.15        31.94 o                         
   7   4  10        834.99        916.65        36.70 o                         
   8   4  10        338.10        366.88        22.77 o                         
   9   4  10        237.56        180.14        23.45 o                         
  10   4  10        376.84        522.72        79.89 o                         
  11   4  10        289.62        244.93        37.37 o                         
  12   4  10        110.83         47.43        29.04 o                         
  13   4  10        241.38        153.07        51.11 o                         
  14   4  10         87.95         46.87        18.28 o                         
  15   4  10         13.34         23.56        16.43 o                         
  16   4  10         61.44         -1.76        24.70 o                         
   1   5  10         43.56         37.37        15.89 o                         
   2   5  10        315.85        465.64        24.12 o                         
   3   5  10        191.39        241.47        19.76 o                         
   4   5  10          0.68        -14.75        15.51 o                         
   5   5  10        164.23        206.92        19.21 o                         
   6   5  10        198.28        185.51        28.24 o                         
   7   5  10         55.33         45.15        16.85 o                         
   8   5  10        106.12         82.37        19.73 o                         
   9   5  10        292.79        244.32        31.33 o                         
  10   5  10         23.32         59.76        43.01 o                         
  11   5  10        105.23         93.12        37.11 o                         
  12   5  10         12.84         23.45        24.97 o                         
  13   5  10        146.97        107.37        61.27 o                         
  14   5  10         37.95        -93.24        98.13 o                         
   0   6  10        289.71        173.04        30.99 o                         
   1   6  10         28.69        -19.21        19.21 o                         
   2   6  10         43.30         70.68        20.19 o                         
   3   6  10        769.35        814.86        33.10 o                         
   4   6  10         18.25         -1.20        19.43 o                         
   5   6  10        110.89         29.67        20.14 o                         
   6   6  10         28.99          5.31        22.62 o                         
   7   6  10          8.55         14.69        30.49 o                         
   8   6  10         13.58        -37.81        85.49 o                         
   9   6  10        100.38        -83.84        83.84 o                         
   2   0  11       4025.69       4265.02       149.60 o                         
   4   0  11       5821.64       5688.81       229.04 o                         
   6   0  11       7808.58       8926.91       221.42 o                         
   8   0  11      15469.01      15011.21       368.34 o                         
  10   0  11        641.37        698.48        25.89 o                         
  12   0  11       6248.81       6277.93       156.66 o                         
  14   0  11        286.01        267.40        23.51 o                         
  16   0  11        311.97        315.09        31.26 o                         
  18   0  11        761.44        793.88        73.22 o                         
  20   0  11        229.58        116.75        73.23 o                         
   0   1  11      27710.46      29574.51       904.66 o                         
   1   1  11         42.90         35.80         9.82 o                         
   2   1  11        313.19        355.14        23.38 o                         
   3   1  11         38.27         56.20        10.72 o                         
   4   1  11      15775.79      16960.17       352.77 o                         
   5   1  11        899.04        798.97        24.63 o                         
   6   1  11        561.10        572.73        26.39 o                         
   7   1  11        499.61        496.05        20.83 o                         
   8   1  11       3849.74       3627.52        81.10 o                         
   9   1  11        510.11        482.41        24.96 o                         
  10   1  11        975.78        946.18        22.10 o                         
  11   1  11        184.57        172.99        11.87 o                         
  12   1  11         41.75         61.35        13.94 o                         
  13   1  11        375.00        434.58        26.03 o                         
  14   1  11        531.18        636.41        24.29 o                         
  15   1  11        136.14         88.16        16.03 o                         
  16   1  11         33.66         32.92        22.90 o                         
  17   1  11         15.12        -17.37        17.37 o                         
  18   1  11         38.45         50.13        23.20 o                         
  19   1  11         25.35        -10.08        26.19 o                         
  20   1  11        250.16        187.83        67.61 o                         
   1   2  11         19.79         37.74         9.46 o                         
   2   2  11       2587.06       2536.84        47.66 o                         
   3   2  11        810.13        818.10        25.03 o                         
   4   2  11        667.46        527.94        18.58 o                         
   5   2  11        779.83        778.47        26.10 o                         
   6   2  11       1876.64       1821.85        52.21 o                         
   7   2  11        213.53        257.25        21.98 o                         
   8   2  11       6152.61       6071.43       151.07 o                         
   9   2  11        221.34        226.69        19.06 o                         
  10   2  11         46.35         57.69        16.14 o                         
  11   2  11        369.94        387.49        28.68 o                         
  12   2  11       4429.02       4413.52       101.63 o                         
  13   2  11        266.06        246.73        21.68 o                         
  14   2  11         64.71         46.14        14.99 o                         
  15   2  11        137.20        154.63        21.76 o                         
  16   2  11        363.96        345.57        24.51 o                         
  17   2  11        190.52        160.88        24.57 o                         
  18   2  11         48.44         37.47        29.53 o                         
  19   2  11         57.33         33.93        43.18 o                         
   0   3  11       5961.53       6182.81       132.87 o                         
   1   3  11        452.18        468.69        15.52 o                         
   2   3  11         13.84        154.19        13.21 o                         
   3   3  11       1567.02       1651.35        33.26 o                         
   4   3  11       3490.00       3569.34        61.38 o                         
   5   3  11       1631.03       1691.56        35.61 o                         
   6   3  11        217.92        282.95        18.34 o                         
   7   3  11       1526.81       1458.82        40.55 o                         
   8   3  11        922.78        796.27        32.43 o                         
   9   3  11        881.15        856.78        51.93 o                         
  10   3  11        381.91        346.08        34.82 o                         
  11   3  11        267.85        247.95        38.57 o                         
  12   3  11       1076.27       1124.99        55.77 o                         
  13   3  11         79.66         79.33        26.10 o                         
  14   3  11        106.86         79.24        20.81 o                         
  15   3  11         77.51         18.67       110.57 o                         
  16   3  11         32.48         63.98        17.89 o                         
  17   3  11         32.97         43.73        21.28 o                         
  18   3  11        137.94         84.00        52.25 o                         
   1   4  11        277.05        303.91        15.19 o                         
   2   4  11        653.42        749.00        24.72 o                         
   3   4  11          8.95         21.73        12.22 o                         
   4   4  11         16.59         28.91        12.53 o                         
   5   4  11       1682.99       1785.24        40.82 o                         
   6   4  11        809.59        885.61        33.25 o                         
   7   4  11        462.34        455.57        22.74 o                         
   8   4  11        620.14        639.21        39.82 o                         
   9   4  11        583.05        647.18        60.35 o                         
  10   4  11        393.66        399.69        52.21 o                         
  11   4  11        134.35         95.53        31.73 o                         
  12   4  11        278.35        200.57        52.50 o                         
  13   4  11        267.33        285.73        27.64 o                         
  14   4  11         55.90         81.61        22.50 o                         
  15   4  11         35.23         -1.47        17.15 o                         
  16   4  11         53.74         51.16        29.11 o                         
   0   5  11        444.61        595.56        33.71 o                         
   1   5  11        279.10        366.29        21.36 o                         
   2   5  11         74.95        159.87        18.37 o                         
   3   5  11        483.61        564.08        23.60 o                         
   4   5  11         24.34         41.06        17.04 o                         
   5   5  11        123.73        126.93        18.98 o                         
   6   5  11         66.21        102.51        21.27 o                         
   7   5  11        269.35        260.45        20.97 o                         
   8   5  11        188.25        146.50        37.19 o                         
   9   5  11         47.95          0.14        48.97 o                         
  10   5  11        122.28        118.20        44.26 o                         
  11   5  11         20.24        -32.18        32.18 o                         
  12   5  11          2.50        -11.23        23.15 o                         
  13   5  11          9.66         -9.14        26.93 o                         
  14   5  11         64.91         95.67       104.64 o                         
   1   6  11         76.70         36.50        20.21 o                         
   2   6  11        100.40        250.31        23.75 o                         
   3   6  11        258.52        277.11        24.78 o                         
   4   6  11         76.21         60.20        22.04 o                         
   5   6  11         56.08         47.23        20.24 o                         
   6   6  11         54.46         13.84        38.21 o                         
   7   6  11         57.35        -58.09        58.09 o                         
   8   6  11         17.39         78.91        77.27 o                         
   0   0  12      49136.43      51076.52      1708.11 o                         
   2   0  12        914.44        938.03        37.94 o                         
   4   0  12      53758.48      61593.27      2302.10 o                         
   6   0  12        118.66        114.82        16.85 o                         
   8   0  12       1148.87       1178.37        42.54 o                         
  10   0  12         87.80         89.79        15.04 o                         
  12   0  12         19.45         60.67        14.71 o                         
  14   0  12        607.19        717.98        44.09 o                         
  16   0  12        137.99         77.08        23.23 o                         
  18   0  12        321.22        254.06        35.10 o                         
  20   0  12         20.02         -7.91        81.03 o                         
   1   1  12       1651.85       1354.14        35.69 o                         
   2   1  12        937.14        832.46        26.39 o                         
   3   1  12        625.36        616.39        22.13 o                         
   4   1  12       1282.94       1384.36        40.55 o                         
   5   1  12       3253.52       3292.11        90.81 o                         
   6   1  12       1259.37       1303.50        34.06 o                         
   7   1  12        671.64        658.89        25.97 o                         
   8   1  12       6157.46       6434.12       154.57 o                         
   9   1  12       1062.51       1002.63        33.13 o                         
  10   1  12        306.30        314.53        13.26 o                         
  11   1  12        309.13        288.04        22.10 o                         
  12   1  12       5295.22       5471.78       105.52 o                         
  13   1  12        208.22        174.93        19.29 o                         
  14   1  12         13.10        -14.00        14.00 o                         
  15   1  12         38.02         42.47        14.63 o                         
  16   1  12       2515.70       2518.90        66.92 o                         
  17   1  12        409.30        403.17        53.00 o                         
  18   1  12        161.31        153.41        30.78 o                         
  19   1  12         44.60         38.18        29.65 o                         
  20   1  12        186.39         54.74       107.30 o                         
   0   2  12       5598.86       4763.66       129.71 o                         
   1   2  12       1603.52       1468.37        33.64 o                         
   2   2  12        147.51        221.65        13.76 o                         
   3   2  12       3322.01       3185.54        82.09 o                         
   4   2  12       3540.69       3160.70        78.11 o                         
   5   2  12       1109.55       1042.71        38.37 o                         
   6   2  12        236.38        184.19        17.10 o                         
   7   2  12        808.56        763.68        39.86 o                         
   8   2  12       2752.13       2780.98        74.89 o                         
   9   2  12       2170.82       1998.95        62.20 o                         
  10   2  12        223.69        149.55        18.43 o                         
  11   2  12        650.20        560.17        29.02 o                         
  12   2  12        722.95        878.25        36.20 o                         
  13   2  12        329.98        316.71        23.78 o                         
  14   2  12        208.74        187.54        20.69 o                         
  15   2  12        280.27        265.82        20.26 o                         
  16   2  12        602.38        684.37        29.54 o                         
  17   2  12          4.96          3.87        18.54 o                         
  18   2  12        125.14        136.85        36.76 o                         
  19   2  12         19.09        -23.63        41.44 o                         
   1   3  12          5.66         14.18        10.27 o                         
   2   3  12        485.98        514.20        17.40 o                         
   3   3  12        431.66        445.23        22.28 o                         
   4   3  12       1726.85       1917.33        38.20 o                         
   5   3  12        649.89        724.97        23.37 o                         
   6   3  12        862.05        835.27        24.75 o                         
   7   3  12        261.33        218.53        18.37 o                         
   8   3  12        677.20        585.60        45.39 o                         
   9   3  12        719.81        756.57        81.97 o                         
  10   3  12         89.56        109.91        28.28 o                         
  11   3  12        909.87       1074.43        57.61 o                         
  12   3  12        214.89        188.39        32.86 o                         
  13   3  12         59.64         61.09        20.01 o                         
  14   3  12         50.70         48.55        15.00 o                         
  15   3  12        117.22        114.51        17.59 o                         
  16   3  12        453.27        372.50        37.24 o                         
  17   3  12         82.33        103.72        24.40 o                         
  18   3  12          1.35        -46.56       142.20 o                         
   0   4  12        309.86        361.77        22.66 o                         
   1   4  12        411.59        521.43        18.75 o                         
   2   4  12         54.83        234.28        14.97 o                         
   3   4  12        932.77       1095.49        28.83 o                         
   4   4  12         72.88         67.01        15.01 o                         
   5   4  12        760.75        837.04        30.08 o                         
   6   4  12        466.89        603.94        25.38 o                         
   7   4  12        321.50        326.72        25.67 o                         
   8   4  12        708.83        616.23        47.98 o                         
   9   4  12         18.78         59.95        26.11 o                         
  10   4  12         96.47         90.10        26.58 o                         
  11   4  12        288.70        192.34        39.07 o                         
  12   4  12         11.29        -12.08        33.66 o                         
  13   4  12          0.24         -5.31        21.84 o                         
  14   4  12         87.56         61.67        19.31 o                         
  15   4  12         99.45         68.21        21.43 o                         
  16   4  12        231.70        159.26        50.69 o                         
   1   5  12         32.70         21.28        17.21 o                         
   2   5  12        267.18        408.35        22.84 o                         
   3   5  12         55.65         52.88        17.38 o                         
   4   5  12         96.03         77.52        18.37 o                         
   5   5  12        275.32        294.78        23.11 o                         
   6   5  12        217.76        230.01        21.13 o                         
   7   5  12        106.19         89.89        24.31 o                         
   8   5  12        132.81        114.17        35.80 o                         
   9   5  12         87.29         43.72        35.61 o                         
  10   5  12         33.75         30.15        31.51 o                         
  11   5  12         14.63         37.62        35.51 o                         
  12   5  12         10.61         -8.87        23.29 o                         
  13   5  12         76.34         39.64        56.21 o                         
   0   6  12         36.79         27.17        30.52 o                         
   1   6  12        138.14        122.14        22.45 o                         
   2   6  12         77.52        124.33        22.51 o                         
   3   6  12         93.93         91.32        22.45 o                         
   4   6  12         19.04         10.30        21.39 o                         
   5   6  12         33.71         45.16        30.75 o                         
   6   6  12         97.76        127.87        63.28 o                         
   7   6  12         54.58         57.54        73.98 o                         
   8   6  12         73.22         22.35        84.66 o                         
   2   0  13       2408.45       2897.57        87.02 o                         
   4   0  13      13037.22      14970.53       511.18 o                         
   6   0  13       1740.19       1884.12        59.26 o                         
   8   0  13       1761.48       1582.90        50.32 o                         
  10   0  13        884.87        967.61        38.34 o                         
  12   0  13       3883.62       4157.35       125.88 o                         
  14   0  13        136.10        180.86        26.63 o                         
  16   0  13       5711.70       6005.74       183.87 o                         
  18   0  13        160.05        123.51        51.57 o                         
  20   0  13         99.17        236.73       170.97 o                         
   0   1  13       9964.98       9361.73       251.67 o                         
   1   1  13       3450.56       3182.84        70.02 o                         
   2   1  13        410.46        388.19        19.35 o                         
   3   1  13       1712.13       1569.40        39.18 o                         
   4   1  13      37132.64      39451.68       795.45 o                         
   5   1  13       1523.61       1613.04        48.48 o                         
   6   1  13       2709.93       2880.73        66.78 o                         
   7   1  13       1040.26       1026.38        30.80 o                         
   8   1  13      11276.97      11909.90       246.85 o                         
   9   1  13        152.97        183.09        15.79 o                         
  10   1  13        318.61        389.27        15.20 o                         
  11   1  13       1016.69       1026.63        30.39 o                         
  12   1  13        101.02         93.19        12.35 o                         
  13   1  13         18.23         22.07        13.24 o                         
  14   1  13         31.22         -3.88        18.78 o                         
  15   1  13        133.96         82.02        17.19 o                         
  16   1  13         26.53         57.74        26.40 o                         
  17   1  13         40.04         59.52        21.18 o                         
  18   1  13         13.16         -1.51        23.65 o                         
  19   1  13          7.50          0.13        41.52 o                         
  20   1  13          2.43        138.09       225.22 o                         
   1   2  13       2403.11       2161.21        41.88 o                         
   2   2  13        261.84        232.82        15.26 o                         
   3   2  13        821.97        960.69        35.23 o                         
   4   2  13       3531.87       3851.97        93.93 o                         
   5   2  13        427.70        395.99        21.60 o                         
   6   2  13        775.22        852.61        32.64 o                         
   7   2  13         64.34         51.59        15.76 o                         
   8   2  13        798.18        794.39        34.38 o                         
   9   2  13       2151.71       1866.78        59.99 o                         
  10   2  13         80.40         88.60        22.96 o                         
  11   2  13        880.76        809.74        40.26 o                         
  12   2  13       2600.62       2855.03        72.72 o                         
  13   2  13        575.75        663.78        30.76 o                         
  14   2  13        142.17        116.92        16.15 o                         
  15   2  13        327.11        272.20        20.37 o                         
  16   2  13        536.04        596.76        87.13 o                         
  17   2  13        217.49        174.37        23.56 o                         
  18   2  13         16.80        -35.67        35.67 o                         
  19   2  13         12.68        -58.03        68.31 o                         
   0   3  13       2383.43       2505.10        64.90 o                         
   1   3  13       1357.12       1370.67        30.35 o                         
   2   3  13        253.08        357.39        17.27 o                         
   3   3  13       1017.72       1111.93        27.89 o                         
   4   3  13       2897.83       2455.84        46.58 o                         
   5   3  13       1023.04       1015.56        33.14 o                         
   6   3  13        390.96        501.20        21.81 o                         
   7   3  13        680.51        628.14        42.14 o                         
   8   3  13        957.19       1001.78        69.12 o                         
   9   3  13         47.73         59.61        21.61 o                         
  10   3  13        470.42        388.77        49.37 o                         
  11   3  13       1506.70       1613.25        73.77 o                         
  12   3  13        265.41        261.71        43.37 o                         
  13   3  13        245.05        177.48        26.69 o                         
  14   3  13        282.18        303.25        22.14 o                         
  15   3  13         46.34         23.51        20.87 o                         
  16   3  13         28.76         44.04        18.32 o                         
  17   3  13         36.18          2.65        34.92 o                         
  18   3  13         13.21         68.69        74.97 o                         
   1   4  13         16.48         16.58        15.21 o                         
   2   4  13        497.67        596.95        24.10 o                         
   3   4  13        101.16        117.71        17.02 o                         
   4   4  13        998.28       1223.95        37.48 o                         
   5   4  13        115.23        141.58        15.99 o                         
   6   4  13        632.77        757.91        28.97 o                         
   7   4  13        426.02        375.02        25.81 o                         
   8   4  13         69.85         80.79        21.96 o                         
   9   4  13        237.78        239.45        38.45 o                         
  10   4  13        221.64        182.98        37.26 o                         
  11   4  13         29.55         24.91        23.86 o                         
  12   4  13          7.60         67.22        85.46 o                         
  13   4  13        201.90        213.02        36.55 o                         
  14   4  13         43.95         90.70        17.97 o                         
  15   4  13        116.73        109.96        22.98 o                         
  16   4  13         35.09        -20.37        74.98 o                         
   0   5  13        390.61        444.26        32.19 o                         
   1   5  13        194.22        264.38        20.84 o                         
   2   5  13         13.05         82.42        19.02 o                         
   3   5  13        158.16        211.17        19.52 o                         
   4   5  13        241.79        230.01        21.17 o                         
   5   5  13         85.14         37.12        18.28 o                         
   6   5  13         88.31        119.25        23.24 o                         
   7   5  13        137.73        135.59        31.44 o                         
   8   5  13        293.54         28.61       104.99 o                         
   9   5  13         38.42        100.17        43.21 o                         
  10   5  13        167.27         71.39        33.31 o                         
  11   5  13         22.06        -30.32        30.32 o                         
  12   5  13         12.78          5.12        42.93 o                         
  13   5  13        112.15         54.66        43.87 o                         
   1   6  13         34.18        -20.92        20.92 o                         
   2   6  13         76.94         56.68        22.13 o                         
   3   6  13         51.45         15.60        21.54 o                         
   4   6  13          1.66          5.37        28.80 o                         
   5   6  13         14.36         -1.71        48.12 o                         
   6   6  13         90.91        -42.76        59.73 o                         
   8   6  13          6.42         92.06        96.99 o                         
   0   0  14      19459.58      20087.85       682.16 o                         
   2   0  14       6849.15       8396.21       230.98 o                         
   4   0  14       4918.71       5191.28       194.57 o                         
   6   0  14       3268.90       3524.91       101.69 o                         
   8   0  14       8235.77       8630.72       207.47 o                         
  10   0  14        210.54        253.50        26.84 o                         
  12   0  14        652.03        666.88        44.68 o                         
  14   0  14        116.24        116.67        29.04 o                         
  16   0  14        432.90        328.72        32.08 o                         
  18   0  14          0.85        -41.04        41.04 o                         
   1   1  14        528.37        425.08        20.42 o                         
   2   1  14       1091.19       1188.68        32.19 o                         
   3   1  14         74.00         66.93        12.88 o                         
   4   1  14       2857.73       3092.64        68.84 o                         
   5   1  14       1512.97       1462.88        38.32 o                         
   6   1  14        799.41        846.97        29.05 o                         
   7   1  14        655.15        637.47        24.55 o                         
   8   1  14       5513.50       5157.50       114.93 o                         
   9   1  14        130.70        127.55        17.48 o                         
  10   1  14       2092.58       2268.52        49.19 o                         
  11   1  14        136.93        162.15        20.11 o                         
  12   1  14       3181.32       3296.77        76.39 o                         
  13   1  14         50.62         15.13        18.82 o                         
  14   1  14        443.11        392.78        27.48 o                         
  15   1  14        249.97        254.02        35.66 o                         
  16   1  14        469.76        483.90        33.13 o                         
  17   1  14         48.53         10.04        26.11 o                         
  18   1  14         64.10         91.77        25.46 o                         
  19   1  14         53.08          6.84        62.00 o                         
   0   2  14      27066.53      30019.46       870.69 o                         
   1   2  14       1918.58       1824.11        50.64 o                         
   2   2  14         44.60         81.42        14.39 o                         
   3   2  14        828.34        875.10        30.62 o                         
   4   2  14      11564.60      12138.73       292.58 o                         
   5   2  14        578.19        574.73        27.06 o                         
   6   2  14        129.22         99.54        16.52 o                         
   7   2  14       1309.13       1169.84        41.31 o                         
   8   2  14       6399.66       6732.10       168.53 o                         
   9   2  14         19.57         38.12        16.49 o                         
  10   2  14       1090.30       1158.39        41.39 o                         
  11   2  14       1572.63       1699.13        89.16 o                         
  12   2  14        275.45        274.33        24.79 o                         
  13   2  14          7.91         -0.71        13.38 o                         
  14   2  14         85.74         94.33        18.90 o                         
  15   2  14        449.06        415.62        33.01 o                         
  16   2  14         36.28         63.03        21.92 o                         
  17   2  14         26.67         -5.15        27.46 o                         
  18   2  14         15.41         10.78        29.54 o                         
  19   2  14         21.44         25.83        86.61 o                         
   1   3  14        669.62        662.43        21.79 o                         
   2   3  14        544.38        527.29        18.83 o                         
   3   3  14        333.19        287.81        16.99 o                         
   4   3  14         16.60         -0.62        12.65 o                         
   5   3  14       1662.90       1711.33        46.85 o                         
   6   3  14        334.38        400.78        28.31 o                         
   7   3  14        104.88        105.71        21.53 o                         
   8   3  14       3116.18       3335.08       131.86 o                         
   9   3  14       1521.95       1489.00        76.58 o                         
  10   3  14        192.87        194.45        25.30 o                         
  11   3  14        100.80         91.61        24.29 o                         
  12   3  14        546.18        553.95        51.12 o                         
  13   3  14       1019.39       1194.52        59.22 o                         
  14   3  14        107.70        175.36        25.51 o                         
  15   3  14         98.90         83.16        18.83 o                         
  16   3  14        267.08        250.46        34.48 o                         
  17   3  14         20.79         69.31        37.99 o                         
   0   4  14       1840.51       1776.59        63.61 o                         
   1   4  14        494.60        494.14        22.29 o                         
   2   4  14          9.01        169.62        17.43 o                         
   3   4  14       1150.91       1299.18        36.28 o                         
   4   4  14        850.99        830.91        26.26 o                         
   5   4  14        679.63        737.04        31.19 o                         
   6   4  14        299.05        337.44        23.30 o                         
   7   4  14        323.69        400.30        28.74 o                         
   8   4  14       1108.10       1431.10        73.48 o                         
   9   4  14         80.94         35.67        25.73 o                         
  10   4  14         81.33        106.78        23.56 o                         
  11   4  14        123.06         43.54        22.77 o                         
  12   4  14        145.55         92.83        27.76 o                         
  13   4  14         54.37         29.85        21.30 o                         
  14   4  14         87.38         84.97        29.03 o                         
  15   4  14         17.65         57.30        37.46 o                         
  16   4  14         51.65       -102.01       104.61 o                         
   1   5  14         88.50        115.11        18.88 o                         
   2   5  14        251.60        330.28        22.30 o                         
   3   5  14         30.34          5.71        17.33 o                         
   4   5  14         38.67         23.19        18.21 o                         
   5   5  14         18.47         24.05        21.40 o                         
   6   5  14        105.79         90.90        35.04 o                         
   7   5  14         73.54         38.67        32.84 o                         
   8   5  14         62.97         42.28        30.33 o                         
   9   5  14         11.09         15.45        32.93 o                         
  10   5  14         89.15        -40.22        40.22 o                         
  11   5  14        121.10         54.55        31.30 o                         
  12   5  14        142.14        115.25        29.43 o                         
  13   5  14         27.66         -9.71       107.92 o                         
   0   6  14         10.43        -11.62        43.74 o                         
   1   6  14         12.84        -23.18        23.18 o                         
   2   6  14          9.05         68.72        34.11 o                         
   3   6  14         50.94         48.71        67.94 o                         
   4   6  14         24.71        147.64        69.91 o                         
   5   6  14         43.33        131.52        88.77 o                         
   6   6  14         16.08         18.79        55.24 o                         
   7   6  14         15.66        -78.91        78.91 o                         
   2   0  15        885.08        809.73        37.20 o                         
   4   0  15       4841.53       4765.75       176.02 o                         
   6   0  15       2133.99       2235.22        74.98 o                         
   8   0  15       9982.53      10023.62       313.86 o                         
  10   0  15        186.62        193.59        16.47 o                         
  12   0  15       7899.81       7869.54       251.54 o                         
  14   0  15       1865.71       1932.01        96.38 o                         
  16   0  15        736.77        566.78        67.11 o                         
  18   0  15        194.46        211.42        46.15 o                         
   0   1  15      29053.16      33333.05      1058.42 o                         
   1   1  15       2119.89       1800.43        48.83 o                         
   2   1  15       2059.87       2353.69        54.63 o                         
   3   1  15       1807.36       1656.09        37.40 o                         
   4   1  15       2412.18       2231.31        50.66 o                         
   5   1  15       1353.95       1194.74        36.03 o                         
   6   1  15        154.15        112.74        13.60 o                         
   7   1  15        844.52        818.66        27.07 o                         
   8   1  15       3861.42       3952.76        84.30 o                         
   9   1  15        975.94        864.91        30.93 o                         
  10   1  15        363.15        419.10        20.34 o                         
  11   1  15        148.21        170.61        14.02 o                         
  12   1  15        567.55        642.28        41.58 o                         
  13   1  15        856.35        936.45        36.16 o                         
  14   1  15        220.98        218.85        33.87 o                         
  15   1  15          7.32         31.42        23.42 o                         
  16   1  15         59.68         50.49        27.55 o                         
  17   1  15        154.28        139.20        24.70 o                         
  18   1  15         11.07        -32.57        32.57 o                         
  19   1  15         28.48         65.75        49.09 o                         
   1   2  15         56.53         27.52        14.26 o                         
   2   2  15        540.24        528.01        25.17 o                         
   3   2  15        150.66        111.93        15.21 o                         
   4   2  15        828.85        806.42        31.57 o                         
   5   2  15       2131.80       1966.76        54.68 o                         
   6   2  15        578.90        585.26        26.46 o                         
   7   2  15        329.65        273.08        30.95 o                         
   8   2  15       6789.57       6674.15       184.79 o                         
   9   2  15       1239.61       1288.78        48.54 o                         
  10   2  15        274.55        272.44        30.10 o                         
  11   2  15        592.64        568.75        29.82 o                         
  12   2  15       3393.74       3557.02        82.78 o                         
  13   2  15       1012.58       1092.50        38.07 o                         
  14   2  15         36.97         37.29        17.92 o                         
  15   2  15        233.00        218.49        21.72 o                         
  16   2  15        191.71        123.73        30.65 o                         
  17   2  15         48.59         48.52        29.75 o                         
  18   2  15        139.39        143.21        54.26 o                         
   0   3  15         43.68          8.72        17.32 o                         
   1   3  15       1292.47       1228.10        31.59 o                         
   2   3  15        393.08        502.11        19.96 o                         
   3   3  15        969.25        925.82        34.12 o                         
   4   3  15       2432.74       2664.60        73.57 o                         
   5   3  15        464.82        457.74        27.61 o                         
   6   3  15        205.07        229.05        23.85 o                         
   7   3  15       2092.84       2005.20        68.14 o                         
   8   3  15        329.85        386.17        39.71 o                         
   9   3  15         69.97         47.06        21.26 o                         
  10   3  15        118.98         50.32        23.96 o                         
  11   3  15        203.91        215.77        30.34 o                         
  12   3  15        254.72        262.02        22.73 o                         
  13   3  15         10.20         13.25        18.85 o                         
  14   3  15         97.09        109.09        22.93 o                         
  15   3  15          2.94         10.78        19.08 o                         
  16   3  15        120.15         80.74        22.28 o                         
  17   3  15         11.64        -22.05        36.30 o                         
   1   4  15        315.89        367.22        18.52 o                         
   2   4  15        824.87        875.91        28.09 o                         
   3   4  15        252.27        224.64        17.25 o                         
   4   4  15        232.54        230.42        20.01 o                         
   5   4  15        280.52        172.35        30.17 o                         
   6   4  15        478.35        569.45        41.79 o                         
   7   4  15        142.19        110.00        23.99 o                         
   8   4  15        772.69        786.83        40.31 o                         
   9   4  15        242.39        193.54        30.01 o                         
  10   4  15         59.94         43.90        22.05 o                         
  11   4  15         33.37         36.17        21.91 o                         
  12   4  15        161.71        120.42        27.63 o                         
  13   4  15        140.61        151.24        29.64 o                         
  14   4  15         76.13         40.92        26.15 o                         
  15   4  15         94.56         97.34        72.20 o                         
   0   5  15        147.57        128.75        26.62 o                         
   1   5  15        141.41        156.30        20.03 o                         
   2   5  15        189.50        226.84        21.29 o                         
   3   5  15         54.36         81.92        20.37 o                         
   4   5  15         44.60         62.31        22.93 o                         
   5   5  15        182.13        174.85        36.49 o                         
   6   5  15        192.98        258.42        71.48 o                         
   7   5  15         78.26        127.36        32.77 o                         
   8   5  15          7.81         13.14        29.04 o                         
   9   5  15         30.79          4.85        44.59 o                         
  10   5  15         34.86         28.00        29.96 o                         
  11   5  15        143.04        105.36        32.54 o                         
  12   5  15         20.04        -45.04        45.04 o                         
   1   6  15         35.54         39.98        73.16 o                         
   2   6  15         32.19        -67.88       145.49 o                         
   3   6  15         72.12         62.81        66.34 o                         
   4   6  15         42.85         42.41        71.13 o                         
   5   6  15         39.02        -51.99        68.44 o                         
   0   0  16      30829.86      33178.91      1252.45 o                         
   2   0  16       2766.47       2864.03        87.93 o                         
   4   0  16      21464.90      22877.63       689.79 o                         
   6   0  16        145.27        132.85        18.50 o                         
   8   0  16       7315.23       8370.25       234.70 o                         
  10   0  16         49.02         46.45        13.43 o                         
  12   0  16       1115.77       1256.28        99.66 o                         
  14   0  16         48.49         46.26        38.16 o                         
  16   0  16         24.78         18.32        85.84 o                         
  18   0  16       1272.35       1232.84        86.91 o                         
   1   1  16       1854.08       1692.67        38.71 o                         
   2   1  16        533.92        476.82        20.29 o                         
   3   1  16        476.86        498.55        18.43 o                         
   4   1  16       7271.69       8583.20       210.51 o                         
   5   1  16        231.85        203.47        15.70 o                         
   6   1  16        625.24        649.56        24.61 o                         
   7   1  16        299.46        301.13        19.61 o                         
   8   1  16       5931.57       6113.97       140.77 o                         
   9   1  16       1509.49       1551.88        37.95 o                         
  10   1  16        260.36        269.36        15.55 o                         
  11   1  16         48.11         31.96        17.91 o                         
  12   1  16       2814.04       2886.89        77.48 o                         
  13   1  16        737.03        743.90        31.91 o                         
  14   1  16        271.85        278.34        21.13 o                         
  15   1  16         54.85         52.91        18.21 o                         
  16   1  16       1284.30       1675.03       284.40 o                         
  17   1  16        224.73        263.51        33.70 o                         
  18   1  16         68.29         15.10        35.33 o                         
  19   1  16         40.70          4.90        66.45 o                         
   0   2  16       5481.37       5464.21       170.50 o                         
   1   2  16       1212.52       1194.58        36.54 o                         
   2   2  16        376.60        462.79        23.48 o                         
   3   2  16       1612.25       1629.88        42.95 o                         
   4   2  16       3227.05       3050.73        74.37 o                         
   5   2  16       1638.33       1546.30        46.14 o                         
   6   2  16        683.31        719.97        33.65 o                         
   7   2  16       1365.15       1385.52        44.48 o                         
   8   2  16       1414.02       1397.37        45.52 o                         
   9   2  16        324.95        319.40        32.21 o                         
  10   2  16        184.35        144.86        20.74 o                         
  11   2  16       1090.57        968.92        36.68 o                         
  12   2  16         52.59         77.40        16.26 o                         
  13   2  16        781.32        787.76        51.98 o                         
  14   2  16         76.17         63.04        16.88 o                         
  15   2  16          3.83         38.56        48.24 o                         
  16   2  16         47.63         52.57        20.67 o                         
  17   2  16         61.60          0.79        27.24 o                         
  18   2  16         70.77         71.26        37.63 o                         
   1   3  16        187.67        180.00        21.76 o                         
   2   3  16       1027.80       1054.63        42.71 o                         
   3   3  16         69.66         66.46        20.93 o                         
   4   3  16        269.78        251.88        23.63 o                         
   5   3  16         50.06         56.90        20.10 o                         
   6   3  16        177.03        143.11        21.72 o                         
   7   3  16       1302.21       1379.22        59.56 o                         
   8   3  16        217.23        149.59        29.69 o                         
   9   3  16        588.20        565.23        38.31 o                         
  10   3  16        190.97        218.11        25.37 o                         
  11   3  16          1.96         37.13        24.63 o                         
  12   3  16       1147.53       1289.39        53.36 o                         
  13   3  16        661.61        813.82        37.03 o                         
  14   3  16         12.42         21.24        25.87 o                         
  15   3  16        203.32        153.02        35.44 o                         
  16   3  16        247.66        162.02        55.19 o                         
  17   3  16         40.76         37.64        65.40 o                         
   0   4  16        313.77        280.84        26.22 o                         
   1   4  16        733.42        773.09        29.11 o                         
   2   4  16         37.74        144.27        19.28 o                         
   3   4  16        391.50        412.46        35.00 o                         
   4   4  16        760.41        776.91        39.65 o                         
   5   4  16        281.89        263.70        25.56 o                         
   6   4  16        164.43        164.34        25.05 o                         
   7   4  16        183.71        182.27        25.15 o                         
   8   4  16          5.34         -0.48        20.46 o                         
   9   4  16         60.44          3.27        21.35 o                         
  10   4  16        131.26        108.38        23.38 o                         
  11   4  16        174.16        147.46        28.54 o                         
  12   4  16         12.35        -11.67        24.39 o                         
  13   4  16         16.32         31.85        16.81 o                         
  14   4  16         73.37         -7.94        25.17 o                         
  15   4  16         11.33        -45.55        45.55 o                         
   1   5  16         11.07        -21.12        29.27 o                         
   2   5  16        236.78        243.71        40.99 o                         
   3   5  16         30.74         46.06        28.08 o                         
   4   5  16         22.48        -13.71        34.33 o                         
   5   5  16         95.45        120.18        34.42 o                         
   7   5  16        167.51        172.45        35.73 o                         
   8   5  16         10.43        -11.39        31.13 o                         
   9   5  16        130.19         44.14        32.04 o                         
  10   5  16         60.52        -10.36        33.28 o                         
  11   5  16         71.05         55.99        43.38 o                         
  12   5  16        121.37         19.15        64.49 o                         
   0   6  16         59.62        -23.02        93.71 o                         
   1   6  16        175.05        215.47        70.65 o                         
   2   6  16         56.11         97.53        70.64 o                         
   3   6  16         35.85         28.84        69.46 o                         
   4   6  16          7.20         23.02        85.49 o                         
   6   6  16          8.65          4.93        93.71 o                         
   2   0  17       3670.05       4362.63       145.82 o
[truncated: 94,366 more chars]
