# Supplementary material for: 4-Bromo-N,N′-di­phenyl­benzimidamide N′-oxide
Source: IUCrdata. 2024 Oct 8;9(Pt 10):x240968. doi: 10.1107/S2414314624009684 (PMC11660173; doi:10.1107/S2414314624009684)
Supplement: Supplementary file 3 [file x-09-x240968-Isup3.cml]

<?xml version="1.0"?>
<molecule xmlns="http://www.xml-cml.org/schema">
<atomArray>
<atom elementType="N" hydrogenCount="1" id="a21" x2="14.4539" y2="-29.9748"/>
<atom elementType="C" id="a23" x2="15.7729" y2="-29.2133"/>
<atom elementType="N" formalCharge="1" hydrogenCount="0" id="a25" x2="17.0919" y2="-29.9748"/>
<atom elementType="O" formalCharge="-1" hydrogenCount="0" id="a29" x2="17.0919" y2="-31.4978"/>
<atom elementType="C" id="a130" x2="14.7495" y2="-24.1851"/>
<atom elementType="C" id="a131" x2="14.7495" y2="-26.4758"/>
<atom elementType="C" id="a132" x2="15.7533" y2="-27.6212"/>
<atom elementType="C" id="a133" x2="16.7571" y2="-26.4758"/>
<atom elementType="C" id="a134" x2="16.7571" y2="-24.1851"/>
<atom elementType="C" id="a135" x2="15.7533" y2="-22.9406"/>
<atom elementType="C" id="a313" x2="22.1762" y2="-29.1961"/>
<atom elementType="C" id="a314" x2="19.9636" y2="-29.789"/>
<atom elementType="C" id="a298" x2="18.5974" y2="-29.1158"/>
<atom elementType="C" id="a299" x2="19.4439" y2="-27.8498"/>
<atom elementType="C" id="a300" x2="21.6566" y2="-27.2569"/>
<atom elementType="C" id="a301" x2="23.0228" y2="-27.9301"/>
<atom elementType="Br" hydrogenCount="0" id="a351" x2="15.7533" y2="-21.4176"/>
<atom elementType="H" hydrogenCount="0" id="a377" x2="14.4539" y2="-31.4978"/>
<atom elementType="C" id="a380" x2="9.54707" y2="-28.8391"/>
<atom elementType="C" id="a381" x2="11.1368" y2="-29.922"/>
<atom elementType="C" id="a382" x2="12.8695" y2="-29.0868"/>
<atom elementType="C" id="a383" x2="13.0126" y2="-27.1686"/>
<atom elementType="C" id="a384" x2="11.4229" y2="-26.0856"/>
<atom elementType="C" id="a385" x2="9.69012" y2="-26.9208"/>
</atomArray>
<bondArray>
<bond atomRefs2="a21 a23" id="b24" order="A"/>
<bond atomRefs2="a23 a25" id="b26" order="A"/>
<bond atomRefs2="a25 a29" id="b30" order="1"/>
<bond atomRefs2="a130 a131" id="b136" order="A"/>
<bond atomRefs2="a131 a132" id="b137" order="A"/>
<bond atomRefs2="a132 a133" id="b138" order="A"/>
<bond atomRefs2="a133 a134" id="b139" order="A"/>
<bond atomRefs2="a134 a135" id="b140" order="A"/>
<bond atomRefs2="a135 a130" id="b141" order="A"/>
<bond atomRefs2="a23 a132" id="b295" order="1"/>
<bond atomRefs2="a313 a314" id="b302" order="A"/>
<bond atomRefs2="a314 a298" id="b303" order="A"/>
<bond atomRefs2="a298 a299" id="b304" order="A"/>
<bond atomRefs2="a299 a300" id="b305" order="A"/>
<bond atomRefs2="a300 a301" id="b306" order="A"/>
<bond atomRefs2="a301 a313" id="b307" order="A"/>
<bond atomRefs2="a25 a298" id="b318" order="1"/>
<bond atomRefs2="a135 a351" id="b352" order="1"/>
<bond atomRefs2="a21 a377" id="b378" order="1"/>
<bond atomRefs2="a380 a381" id="b386" order="A"/>
<bond atomRefs2="a381 a382" id="b387" order="A"/>
<bond atomRefs2="a382 a383" id="b388" order="A"/>
<bond atomRefs2="a383 a384" id="b389" order="A"/>
<bond atomRefs2="a384 a385" id="b390" order="A"/>
<bond atomRefs2="a385 a380" id="b391" order="A"/>
<bond atomRefs2="a21 a382" id="b411" order="1"/>
</bondArray>
</molecule>
